# Supplementary material for: The subcellular organisation of Saccharomyces cerevisiae
Source: Curr Opin Chem Biol. 2019 Feb;48:86–95. doi: 10.1016/j.cbpa.2018.10.026 (PMC6391909; doi:10.1016/j.cbpa.2018.10.026)
Supplement: Supplementary file 1 [file mmc1.csv]

Supplementary Data 1. Quantitation information from the concatenated hyperLOPIT dataset, along with metadata describing the proteins observed in this dataset. The protein groups reported here were identified in all four biological replicate hyperLOPIT experiments, with complete TMT reporter ion quantitation and observed with at least one peptide per hyperLOPIT experiment. The values in columns la…
UniProt Accession Number	Protein Description	fraction01	fraction02	fraction03	fraction04	fraction05	fraction06	fraction07	fraction08	fraction09	fraction10	fraction11	fraction12	fraction13	fraction14	fraction15	fraction16	fraction17	fraction18	fraction19	fraction20	fraction21	fraction22	fraction23	fraction24	fraction25	fraction26	fraction27	fraction28	fraction29	fraction30	fraction31	fraction32	fraction33	fraction34	fraction35	fraction36	fraction37	fraction38	fraction39	fraction40
A5Z2X5	UPF0495 protein YPR010C-A OS=Saccharomyces cerevisiae (strain ATCC 204508 / S288c) GN=YPR010C-A PE=3 SV=1 - [YP010_YEAST]	-4.71622141	-3.477981107	-3.366427905	-3.070619664	-3.48807652	-2.936024701	-3.575711604	-3.950245511	-2.535239428	-2.350004189	-4.597045632	-2.952054322	-3.192353953	-3.240097604	-3.851391977	-5.089960607	-3.76788868	-3.407313296	-1.450516579	-3.847612789	-4.106126566	-3.129714939	-3.380379825	-2.963971679	-3.370572827	-4.287319829	-4.147110449	-3.986075941	-2.765363694	-2.123593348	-3.716984411	-2.829006666	-2.789182354	-2.917999069	-3.173784776	-3.760457841	-3.561489773	-3.373263985	-2.169442045	-3.81745843
D6VTK4	Pheromone alpha factor receptor OS=Saccharomyces cerevisiae (strain ATCC 204508 / S288c) GN=STE2 PE=1 SV=2 - [STE2_YEAST]	-4.261528201	-2.781515907	-2.717859765	-2.631950196	-2.910468259	-3.177071575	-3.214636092	-2.827931721	-3.863163647	-3.828765423	-3.924241585	-3.052818161	-2.817042451	-2.662434457	-2.710132244	-3.105139077	-3.090228613	-3.019731261	-3.891380342	-4.085650441	-3.756289339	-3.153507786	-2.731305281	-2.475545855	-2.665108932	-3.117960099	-3.309326792	-2.617208625	-3.88482628	-3.830135655	-3.753079595	-3.009842107	-2.652962034	-2.485970049	-3.075043146	-3.505957957	-3.104908124	-3.255675479	-3.416942542	-3.566574106
O13297	mRNA-capping enzyme subunit beta OS=Saccharomyces cerevisiae (strain ATCC 204508 / S288c) GN=CET1 PE=1 SV=2 - [CET1_YEAST]	-2.828329287	-3.004084558	-3.259463627	-3.57299973	-3.819278914	-3.829198249	-3.913086673	-3.705859782	-3.830030875	-2.456172469	-3.258900684	-2.863579533	-2.985085998	-3.316060671	-3.851391977	-3.809443909	-3.21782236	-3.279737217	-3.07480077	-2.801464026	-3.157443898	-3.444938908	-3.577686769	-3.912522264	-3.504267967	-3.382475009	-3.42816987	-3.096876584	-3.102794911	-2.629982059	-3.090625907	-3.614053876	-3.810798506	-3.85334389	-3.858261092	-3.606606457	-3.230665021	-2.711202005	-2.584824432	-2.363212825
O13539	THO complex subunit THP2 OS=Saccharomyces cerevisiae (strain ATCC 204508 / S288c) GN=THP2 PE=1 SV=1 - [THP2_YEAST]	-2.980642704	-3.431012188	-3.233916921	-3.548176711	-3.374299839	-3.418111649	-3.81298753	-4.464562182	-3.407152683	-2.165483659	-2.736138475	-3.448021204	-3.444637882	-3.571358335	-3.941076878	-4.333184489	-2.989179866	-3.279737217	-2.854412228	-2.195991589	-3.134824519	-3.588888651	-3.779034291	-4.151073649	-6.116124536	-4.203990594	-3.445975391	-3.671739288	-1.470327294	-2.54643417	-2.780105932	-4.011878982	-3.92383966	-4.301337574	-4.734239248	-3.358231023	-3.58229502	-3.192547544	-3.843903566	-1.833389701
O13547	Covalently-linked cell wall protein 14 OS=Saccharomyces cerevisiae (strain ATCC 204508 / S288c) GN=CCW14 PE=1 SV=1 - [CCW14_YEAST]	-4.078563767	-2.556863727	-2.631926854	-2.658276023	-3.056444728	-3.371185187	-3.445056319	-3.472803594	-3.734964105	-3.586953105	-4.130367355	-2.457384118	-2.400800831	-2.623300162	-3.000359727	-3.47155337	-3.977709014	-3.971277254	-4.129594123	-4.085650441	-3.979860141	-2.629536424	-2.89731796	-2.963971679	-3.20488457	-2.644982342	-3.261244544	-3.112769585	-4.159180175	-3.19987177	-3.753079595	-2.677865465	-2.484461624	-2.820624987	-3.434427856	-2.988619356	-2.856580054	-3.445025347	-3.986182908	-3.991997148
O13563	26S proteasome regulatory subunit RPN13 OS=Saccharomyces cerevisiae (strain ATCC 204508 / S288c) GN=RPN13 PE=1 SV=1 - [RPN13_YEAST]	-2.489413711	-3.408088733	-3.624042989	-3.623964289	-3.123828837	-3.466615235	-3.236091518	-3.357934427	-2.071039823	-3.205957439	-2.554144	-3.536450734	-3.788924826	-3.347601924	-3.427453426	-3.839030187	-3.740256661	-3.36352292	-3.739900604	-1.865931827	-2.955656111	-3.724841949	-3.649941431	-4.026878015	-4.213444438	-4.796125824	-3.482259254	-3.161526549	-1.253100644	-3.522279989	-2.532542073	-3.885029606	-3.87250366	-3.590013173	-3.607653822	-3.78383881	-3.603404528	-3.50128929	-3.400239229	-1.957772877
O13585	Dilute domain-containing protein YPR089W OS=Saccharomyces cerevisiae (strain ATCC 204508 / S288c) GN=YPR089W PE=1 SV=2 - [YP089_YEAST]	-3.344080647	-3.092696983	-2.799833763	-2.797631068	-2.992067227	-2.774634201	-3.03466845	-3.077802071	-3.245490528	-3.559387411	-2.694575466	-2.737651628	-2.884698972	-2.94650184	-3.794554605	-3.54280431	-3.584728175	-3.622688136	-3.871553182	-3.161857547	-2.582239096	-3.359447262	-3.486650671	-3.022113835	-3.043493918	-3.043586988	-2.937799928	-3.161526549	-3.54400554	-3.028977692	-2.927029475	-3.393828647	-3.323319824	-2.744216435	-2.938547992	-2.846411945	-3.017297243	-3.321691541	-3.273146675	-3.216558424
O14455	60S ribosomal protein L36-B OS=Saccharomyces cerevisiae (strain ATCC 204508 / S288c) GN=RPL36B PE=1 SV=3 - [RL36B_YEAST]	-3.516328338	-2.43598818	-2.504266029	-2.812336368	-3.711705549	-4.187182671	-4.50210098	-4.32860309	-4.533439045	-2.815146409	-4.537102389	-2.528171208	-2.347319281	-3.331745136	-3.766953548	-5.239427869	-5.483772376	-4.47763429	-4.473547767	-1.981618343	-4.062799517	-2.806851455	-2.853990146	-3.462732653	-4.103291958	-4.879806842	-4.547099249	-4.206995774	-3.88482628	-2.110900992	-4.275857364	-2.781979228	-2.868715584	-4.060039708	-4.637211851	-4.709766393	-4.740024834	-4.632141231	-4.89180014	-1.784346665
O14467	Multiprotein-bridging factor 1 OS=Saccharomyces cerevisiae (strain ATCC 204508 / S288c) GN=MBF1 PE=1 SV=2 - [MBF1_YEAST]	-3.960752034	-2.641237201	-2.700258886	-2.812336368	-3.243637394	-3.797835244	-3.845588883	-4.018400225	-4.430580686	-2.837048981	-3.886325655	-2.523643803	-2.596798103	-2.887354407	-3.100175467	-3.518661086	-3.740256661	-3.845494877	-3.911483553	-3.215321442	-3.959848781	-2.751332376	-2.757681342	-3.145936023	-3.837638393	-4.177249137	-4.035102795	-3.900847261	-3.654370649	-2.281746145	-3.808973004	-2.621579758	-2.702549937	-3.194756509	-3.727526412	-4.013282561	-4.077375186	-4.17044611	-4.089473443	-2.51052476
O14468	Uncharacterized protein YOR304C-A OS=Saccharomyces cerevisiae (strain ATCC 204508 / S288c) GN=YOR304C-A PE=1 SV=1 - [YO304_YEAST]	-3.063285817	-3.602559463	-3.527783452	-3.320933958	-2.833237613	-3.218007899	-3.092199536	-2.797660393	-2.395338089	-3.122899126	-2.841064315	-3.536450734	-3.52872204	-3.196367756	-2.892015233	-3.197948878	-2.722613998	-2.953304246	-2.724211157	-3.305210046	-2.636818305	-3.494717686	-3.453939879	-3.478925625	-2.80911326	-3.322616503	-2.950453497	-2.640060212	-2.9242387	-3.247691234	-3.771471344	-3.491316119	-3.168207787	-3.236017654	-3.012779705	-2.57760722	-2.666833809	-2.476876974	-3.258019067	-3.25315886
O43137	Uncharacterized protein YBR085C-A OS=Saccharomyces cerevisiae (strain ATCC 204508 / S288c) GN=YBR085C-A PE=1 SV=1 - [YB085_YEAST]	-2.681214846	-3.69663816	-3.691977795	-2.783074119	-2.330386755	-2.744414396	-2.613708925	-2.890448815	-3.10012683	-4.041067609	-2.670200443	-3.640420708	-3.4548844	-2.672386151	-2.620931206	-2.798563255	-2.941190745	-3.300232063	-3.447957763	-3.464387563	-2.416188819	-3.567424426	-3.290998029	-2.647935477	-2.464375422	-2.779366589	-2.912820874	-3.229209097	-3.756187077	-4.04259408	-2.596703694	-3.525332174	-3.160488096	-2.277735772	-2.26786699	-3.101621848	-2.895112566	-3.117333123	-3.335294444	-3.850719022
O60200	Mitochondrial distribution and morphology protein 35 OS=Saccharomyces cerevisiae (strain ATCC 204508 / S288c) GN=MDM35 PE=1 SV=3 - [MDM35_YEAST]	-4.030279787	-3.374372076	-3.366427905	-3.239190581	-3.579710509	-3.394457711	-3.845588883	-3.041878531	-2.897710051	-2.414408951	-3.778209195	-3.240643977	-3.327038779	-2.852995747	-3.083052659	-3.178903275	-3.609513604	-3.16252823	-1.951152035	-3.970896037	-3.608751137	-3.535814922	-3.225114738	-3.082697292	-2.704807708	-3.080294473	-4.176524194	-3.374912106	-3.427413513	-2.443393297	-3.647393646	-3.058827913	-3.042279129	-2.498469047	-2.559012667	-3.131311339	-3.332740307	-3.304902277	-2.662377625	-3.711817989
O74700	Mitochondrial import inner membrane translocase subunit TIM9 OS=Saccharomyces cerevisiae (strain ATCC 204508 / S288c) GN=TIM9 PE=1 SV=1 - [TIM9_YEAST]	-3.830999291	-3.330607851	-3.394455225	-3.124651312	-3.548515007	-3.491492272	-3.845588883	-3.449086751	-2.782268981	-2.426811569	-3.831255662	-3.233233533	-3.125351742	-3.240097604	-3.264173859	-3.696813009	-3.316402571	-3.20054993	-1.920260204	-3.557972875	-3.705416035	-3.305142553	-3.188774932	-3.145936023	-3.162813521	-4.345668445	-3.393204548	-3.337084298	-3.058750876	-2.343506463	-3.548920096	-2.980049462	-2.783242205	-2.310420765	-2.559012667	-3.448774024	-3.247184054	-3.177187783	-2.538388556	-3.896292955
P00044	Cytochrome c iso-1 OS=Saccharomyces cerevisiae (strain ATCC 204508 / S288c) GN=CYC1 PE=1 SV=2 - [CYC1_YEAST]	-4.054220005	-3.148599664	-3.259463627	-3.407586589	-4.353766704	-4.454149239	-4.354115073	-3.597611046	-2.603610577	-2.258486276	-3.867734633	-3.161149613	-3.31765803	-3.270004768	-3.303294836	-3.724157712	-3.276158911	-3.597108073	-1.836163012	-3.477391099	-3.446773306	-3.350253393	-3.281399981	-3.253261382	-3.262957859	-3.706594847	-3.721495664	-3.494734695	-3.171488797	-2.325065635	-3.927702402	-2.974164039	-2.819255533	-2.805016163	-3.075043146	-3.323546569	-3.646572833	-3.321691541	-2.467066141	-3.460061686
P00175	Cytochrome b2, mitochondrial OS=Saccharomyces cerevisiae (strain ATCC 204508 / S288c) GN=CYB2 PE=1 SV=1 - [CYB2_YEAST]	-4.103324895	-3.514238825	-3.452197445	-3.452945264	-3.895722238	-3.997126168	-3.781106102	-2.682552156	-2.79820581	-2.243782149	-3.055809874	-3.465279002	-3.355552504	-3.379847909	-3.587245469	-3.567358233	-3.072888105	-2.937164518	-2.042451382	-3.340416075	-3.06901885	-3.504882817	-2.718295876	-4.604366003	-3.557778725	-4.002758392	-2.338259395	-3.005027739	-3.756187077	-2.54643417	-3.681769732	-2.756500302	-2.819255533	-3.154642337	-3.028095526	-3.545379267	-3.442588116	-3.146950162	-2.776313172	-3.503490795
P00330	Alcohol dehydrogenase 1 OS=Saccharomyces cerevisiae (strain ATCC 204508 / S288c) GN=ADH1 PE=1 SV=5 - [ADH1_YEAST]	-1.928374865	-3.954428575	-4.044793135	-4.484769181	-3.976439911	-3.442159707	-2.943604205	-2.145952173	-2.192158728	-3.850870708	-2.385923845	-3.944776715	-4.090502815	-4.218106452	-3.822693624	-2.88853087	-2.344180992	-2.330353271	-2.706534212	-3.06052836	-2.317357712	-3.984444275	-4.045199167	-3.786272352	-2.981234326	-2.769341433	-2.46870631	-2.222913624	-2.866146975	-3.851083435	-2.532542073	-3.9644527	-4.018318144	-3.79053554	-3.374477232	-2.716970507	-2.440992698	-2.430607851	-2.62308005	-3.329267856
P00331	Alcohol dehydrogenase 2 OS=Saccharomyces cerevisiae (strain ATCC 204508 / S288c) GN=ADH2 PE=1 SV=3 - [ADH2_YEAST]	-2.481273094	-3.442611906	-3.437543884	-3.57299973	-3.218866754	-3.079539909	-2.979343303	-2.51311682	-2.589674709	-3.605627096	-2.662166087	-3.41411258	-3.688796145	-4.277588866	-3.563306177	-3.197948878	-2.894746317	-2.570627851	-2.604792342	-2.817911935	-2.082778098	-3.956280425	-3.726004072	-4.375084218	-3.976456693	-3.444923868	-3.02879747	-2.122954876	-2.300364471	-3.513903049	-2.167201289	-3.874031838	-3.87250366	-4.258217403	-4.09569197	-3.306511994	-2.806753518	-2.448937839	-2.458393715	-2.959065984
P00358	Glyceraldehyde-3-phosphate dehydrogenase 2 OS=Saccharomyces cerevisiae (strain ATCC 204508 / S288c) GN=TDH2 PE=1 SV=3 - [G3P2_YEAST]	-2.086097306	-3.69663816	-3.857635735	-4.582118971	-4.353766704	-3.595523289	-2.777091142	-2.136449117	-2.05180619	-3.753958105	-2.474602049	-3.885507667	-4.027993491	-4.371672441	-4.498767828	-2.88853087	-2.354620987	-2.497800301	-2.540743339	-2.894339718	-2.255041533	-4.057354939	-4.029052333	-4.151073649	-3.882444493	-3.105295343	-2.612129576	-2.02195159	-2.352590066	-3.700917163	-2.456155247	-4.023982976	-4.134450448	-4.391641699	-4.303495411	-2.961699202	-2.394245986	-2.359531418	-2.358197627	-3.059211645
P00359	Glyceraldehyde-3-phosphate dehydrogenase 3 OS=Saccharomyces cerevisiae (strain ATCC 204508 / S288c) GN=TDH3 PE=1 SV=3 - [G3P3_YEAST]	-1.990565785	-4.005114182	-4.136453073	-5.054221163	-5.02819197	-3.650492481	-2.761449748	-2.009587924	-1.941496652	-3.954759189	-2.510214868	-3.981542136	-4.139226833	-5.487432103	-4.692708938	-2.968041279	-2.386402017	-2.248407243	-2.479417016	-2.801464026	-2.189465983	-4.013168345	-4.078044722	-4.753807594	-4.130052615	-3.444923868	-2.652912146	-1.934604585	-2.213285411	-3.700917163	-2.564266275	-4.023982976	-4.08979945	-4.761261499	-4.379981865	-2.871247131	-2.431521407	-2.157611529	-2.407426104	-3.098633641
P00360	Glyceraldehyde-3-phosphate dehydrogenase 1 OS=Saccharomyces cerevisiae (strain ATCC 204508 / S288c) GN=TDH1 PE=1 SV=3 - [G3P1_YEAST]	-2.086097306	-3.905461874	-3.958605033	-4.741657575	-4.587243958	-3.542570779	-2.777091142	-2.136449117	-2.014091448	-3.806993479	-2.333943468	-3.956928146	-4.05890999	-5.01375741	-4.544869191	-3.034962678	-2.45214454	-2.330353271	-2.564429795	-2.801464026	-2.045379043	-3.998734894	-4.094751929	-4.965332773	-4.39622568	-3.561165609	-2.684273797	-1.934604585	-2.201263723	-3.635849651	-2.540407972	-3.941311147	-3.990687708	-4.591172569	-4.266718797	-3.072530876	-2.549499164	-2.350888087	-2.432684873	-3.020838001
P00401	Cytochrome c oxidase subunit 1 OS=Saccharomyces cerevisiae (strain ATCC 204508 / S288c) GN=COX1 PE=1 SV=2 - [COX1_YEAST]	-4.006729964	-3.31987105	-3.233916921	-3.259196481	-3.782523297	-4.270808119	-4.136863941	-4.562870248	-2.950159418	-2.101121486	-3.905159171	-3.105967595	-2.985085998	-3.347601924	-3.343505858	-3.724157712	-3.53639864	-3.429717005	-1.788891162	-3.881775738	-4.106126566	-2.692050795	-2.679956947	-2.843751466	-3.711003966	-3.9117653	-3.98219659	-3.986075941	-3.293785762	-2.550712879	-4.199188918	-2.468939908	-2.508761111	-2.969266421	-3.434427856	-4.12826393	-3.991403963	-4.053694404	-3.243048381	-3.132328457
P00410	Cytochrome c oxidase subunit 2 OS=Saccharomyces cerevisiae (strain ATCC 204508 / S288c) GN=COX2 PE=1 SV=1 - [COX2_YEAST]	-3.258128139	-3.267353458	-3.196425265	-3.279483607	-3.819278914	-3.678782478	-3.63147539	-3.314429946	-2.897710051	-2.398036243	-4.108379507	-3.168198125	-3.150114462	-3.182080725	-3.636349056	-4.333184489	-3.237007057	-3.300232063	-1.685707138	-3.413514202	-3.863751827	-3.038282458	-3.135925417	-2.772153893	-3.751993551	-3.956545245	-3.557683517	-3.019935625	-3.148225617	-2.662024623	-3.398398904	-2.721569131	-3.137573739	-2.820624987	-3.279781867	-3.959052013	-3.500814964	-3.255675479	-2.662377625	-3.594477245
P00425	Cytochrome c oxidase polypeptide 5B, mitochondrial OS=Saccharomyces cerevisiae (strain ATCC 204508 / S288c) GN=COX5B PE=1 SV=3 - [COX5B_YEAST]	-3.830999291	-3.442611906	-3.408675661	-3.363610059	-3.194514112	-3.348281977	-3.74991351	-4.244587631	-2.690176432	-2.318848754	-3.120382481	-3.233233533	-3.31765803	-3.140049163	-4.692708938	-3.160105751	-3.316402571	-2.953304246	-2.283235219	-3.07034704	-3.791228919	-2.973319752	-2.875491438	-2.952619169	-3.308099696	-3.933981694	-4.176524194	-3.558595127	-2.810303674	-2.559308552	-4.356823393	-2.567407492	-2.553558857	-2.836404502	-3.225810396	-3.760457841	-3.784409337	-3.445025347	-2.529278056	-3.795702893
P00427	Cytochrome c oxidase subunit 6, mitochondrial OS=Saccharomyces cerevisiae (strain ATCC 204508 / S288c) GN=COX6 PE=1 SV=1 - [COX6_YEAST]	-3.983558021	-3.454305602	-3.452197445	-3.407586589	-3.548515007	-3.829198249	-3.81298753	-4.127070931	-2.521945547	-2.148265926	-3.760951491	-3.15413536	-3.175309515	-3.099207218	-3.364039448	-3.643630079	-3.422213128	-3.279737217	-1.78424806	-3.98939966	-3.901426688	-2.966278939	-3.060111913	-2.941355274	-3.486862985	-3.826167935	-4.118283734	-3.820370068	-3.005521409	-2.271116487	-4.126385275	-2.706853673	-2.489288893	-2.774296094	-3.075043146	-3.906784578	-3.858598735	-3.46353737	-2.502286703	-3.806539684
P00431	Cytochrome c peroxidase, mitochondrial OS=Saccharomyces cerevisiae (strain ATCC 204508 / S288c) GN=CCP1 PE=1 SV=2 - [CCPR_YEAST]	-3.872967886	-3.502051441	-3.512346278	-3.476170586	-3.644199902	-3.568804234	-3.575711604	-2.488729413	-2.897710051	-2.499180954	-3.481123841	-3.439469073	-3.384640926	-2.958627918	-2.892015233	-3.425934645	-3.256450222	-3.23960052	-1.951152035	-3.797837785	-3.16888794	-3.556810828	-3.601372067	-2.952619169	-2.798336803	-3.183006715	-3.245566639	-3.413758104	-3.255996383	-2.603072215	-3.125694626	-3.302511342	-3.314726807	-2.68587531	-2.627350413	-3.072530876	-3.031534648	-3.059862448	-2.702775497	-3.67163526
P00445	Superoxide dismutase [Cu-Zn] OS=Saccharomyces cerevisiae (strain ATCC 204508 / S288c) GN=SOD1 PE=1 SV=2 - [SODC_YEAST]	-2.582129654	-3.971126886	-4.067168558	-3.161830069	-2.343716202	-2.400175249	-2.479700292	-2.738958759	-2.880642184	-3.978896906	-2.576620502	-3.944776715	-3.9390273	-2.623300162	-2.371863708	-2.673328116	-2.763760556	-2.874352407	-3.308115815	-3.734032982	-2.436794166	-3.956280425	-3.966211989	-3.010296483	-2.490158431	-2.663430671	-2.716332259	-2.772654252	-3.243616656	-3.840571555	-2.596703694	-3.863117205	-3.786836387	-2.57582589	-2.352101452	-2.640260923	-2.86931024	-2.951362829	-3.156345939	-3.681576573
P00447	Superoxide dismutase [Mn], mitochondrial OS=Saccharomyces cerevisiae (strain ATCC 204508 / S288c) GN=SOD2 PE=1 SV=1 - [SODM_YEAST]	-3.851831105	-3.502051441	-3.366427905	-3.259196481	-3.677558175	-3.62274625	-3.81298753	-4.053722999	-2.814320622	-2.165483659	-3.481123841	-3.430967317	-3.539585509	-3.270004768	-3.427453426	-3.236811125	-3.316402571	-3.20054993	-1.743119154	-3.614306984	-3.791228919	-3.296287151	-3.281399981	-3.082697292	-3.5945874	-3.578562962	-3.788057363	-3.602794393	-3.005521409	-2.219112073	-3.82809556	-2.80269133	-2.80113652	-3.194756509	-3.454977827	-3.627606555	-3.461737256	-3.255675479	-2.318419258	-3.722040896
P00498	ATP phosphoribosyltransferase OS=Saccharomyces cerevisiae (strain ATCC 204508 / S288c) GN=HIS1 PE=1 SV=1 - [HIS1_YEAST]	-1.703387448	-4.039920683	-4.044793135	-5.054221163	-5.311986905	-4.314508991	-3.8789434	-2.155518236	-1.660897201	-3.785544981	-2.340339522	-3.817453998	-3.841719739	-4.404445975	-5.110920296	-3.809443909	-2.925542586	-2.417235173	-2.494505968	-2.460727008	-1.953438418	-3.82315527	-3.95092007	-4.920482556	-5.091615895	-4.437861866	-3.445975391	-1.984912289	-1.824154078	-3.582320617	-2.34866074	-3.952835566	-4.060781015	-5.098483864	-4.684912088	-3.807604666	-2.961712065	-2.227091811	-2.234585567	-2.740637269
P00546	Cyclin-dependent kinase 1 OS=Saccharomyces cerevisiae (strain ATCC 204508 / S288c) GN=CDC28 PE=1 SV=1 - [CDK1_YEAST]	-2.849128517	-3.363305981	-3.285470706	-3.106415057	-2.971230845	-2.936024701	-2.642071641	-2.768011086	-3.10012683	-3.596259903	-2.736138475	-3.397452399	-3.51793972	-3.059489419	-2.847961572	-2.741557393	-2.864593586	-2.969626535	-3.097657818	-3.544226287	-2.805198975	-3.567424426	-3.432537401	-3.034028759	-2.756018205	-2.729923139	-2.876144788	-2.698824493	-3.345761832	-3.582320617	-2.663851713	-3.499745275	-3.516707676	-3.0776117	-2.895775371	-2.79798824	-2.856580054	-2.912690313	-3.101309309	-3.443049437
P00549	Pyruvate kinase 1 OS=Saccharomyces cerevisiae (strain ATCC 204508 / S288c) GN=CDC19 PE=1 SV=2 - [KPYK1_YEAST]	-2.284292413	-4.039920683	-4.136453073	-3.974531594	-3.458780535	-3.177071575	-2.441810039	-1.958457373	-2.407510458	-4.015877252	-2.670200443	-3.956928146	-4.074620019	-3.88172073	-3.539757438	-2.428719727	-2.214918075	-2.309426322	-2.815997858	-3.376502416	-2.796296564	-3.901548928	-3.905992589	-3.267256131	-2.6264732	-2.456242939	-2.3135278	-2.59471331	-3.231342221	-3.904822374	-2.798852678	-3.80974839	-3.751622792	-2.868490824	-2.536934215	-2.422724514	-2.735098354	-2.925466339	-3.101309309	-3.642215606
P00560	Phosphoglycerate kinase OS=Saccharomyces cerevisiae (strain ATCC 204508 / S288c) GN=PGK1 PE=1 SV=2 - [PGK_YEAST]	-2.608485157	-4.057643652	-4.136453073	-3.018538252	-2.265526375	-2.342450338	-2.492554764	-2.710479847	-2.914982216	-4.079696645	-2.694575466	-3.969182698	-3.896518645	-2.672386151	-2.446549694	-2.660061039	-2.763760556	-2.814160777	-3.144487535	-3.628740855	-2.710168841	-3.956280425	-3.935788393	-2.886318081	-2.365617611	-2.432317467	-2.663290476	-2.891004458	-3.293785762	-3.926890749	-2.672469265	-3.885029606	-3.835165038	-2.729408524	-2.411120141	-2.598190978	-2.806753518	-2.850453769	-2.997159012	-3.613383566
P00724-2	Isoform Intracellular of Invertase 2 OS=Saccharomyces cerevisiae (strain ATCC 204508 / S288c) GN=SUC2 - [INV2_YEAST]	-2.136344813	-3.827369352	-3.763268066	-4.484769181	-4.525245152	-3.894045162	-2.926061195	-2.108309828	-1.915188459	-3.817838412	-2.385923845	-3.994008268	-3.910549609	-4.437980019	-4.174929026	-3.06962434	-2.497698328	-2.395019328	-2.517439451	-2.947637309	-2.137945167	-3.956280425	-3.981667579	-4.151073649	-3.711003966	-3.196375407	-2.805476015	-2.091117171	-2.319728217	-3.700917163	-2.613200023	-3.85228446	-3.87250366	-3.437849858	-3.414166368	-3.177023228	-2.655763894	-2.656925918	-2.432684873	-3.231087403
P00729	Carboxypeptidase Y OS=Saccharomyces cerevisiae (strain ATCC 204508 / S288c) GN=PRC1 PE=1 SV=1 - [CBPY_YEAST]	-3.314857334	-2.563181692	-2.55873339	-3.124651312	-3.218866754	-3.281675518	-3.325252668	-3.314429946	-3.407152683	-3.77493905	-3.359231113	-2.651164824	-2.905630357	-2.744038759	-3.049404753	-3.256641859	-3.143536518	-3.622688136	-3.418884401	-3.797837785	-3.227510321	-2.794327963	-2.791344227	-2.963971679	-2.875518862	-3.007790117	-3.069624421	-3.355874274	-3.399679856	-3.710456638	-3.564872885	-3.028017477	-2.88770909	-3.040585372	-2.813855499	-3.05820239	-3.135334973	-3.088311711	-3.450940508	-3.67163526
P00812	Arginase OS=Saccharomyces cerevisiae (strain ATCC 204508 / S288c) GN=CAR1 PE=1 SV=1 - [ARGI_YEAST]	-2.079937648	-4.039920683	-4.089896099	-4.484769181	-4.106663025	-3.197394593	-2.310817762	-2.224317723	-2.301488257	-3.942839966	-2.321235797	-3.944776715	-4.090502815	-4.339625739	-3.851391977	-2.646914838	-2.354620987	-2.373140364	-2.733131506	-3.161857547	-2.055965933	-4.027747508	-4.045199167	-4.501620012	-3.613349806	-3.055719364	-2.423900749	-2.099010975	-2.63029566	-3.851083435	-2.383609908	-4.011878982	-4.060781015	-4.391641699	-3.831149941	-2.567424418	-2.4795121	-2.495808221	-2.547556946	-3.268062951
P00815	Histidine biosynthesis trifunctional protein OS=Saccharomyces cerevisiae (strain ATCC 204508 / S288c) GN=HIS4 PE=1 SV=3 - [HIS2_YEAST]	-2.09849608	-3.971126886	-3.958605033	-4.266717553	-3.895722238	-3.325736547	-2.700526481	-2.155518236	-2.110293813	-3.978896906	-2.474602049	-3.920776383	-4.05890999	-4.247541548	-3.713285755	-2.857914157	-2.429895866	-2.330353271	-2.621258898	-2.975042955	-2.493225264	-3.888184166	-3.820125693	-3.462732653	-3.030825253	-2.883646055	-2.612129576	-2.387172838	-2.721781175	-3.893913391	-2.681138592	-3.841532385	-3.786836387	-3.215239627	-2.997624732	-2.774372445	-2.655763894	-2.625313969	-2.75491722	-3.36087199
P00817	Inorganic pyrophosphatase OS=Saccharomyces cerevisiae (strain ATCC 204508 / S288c) GN=IPP1 PE=1 SV=4 - [IPYR_YEAST]	-2.449162285	-4.005114182	-4.089896099	-4.113248749	-2.77791173	-2.365263925	-2.299478621	-2.488729413	-2.575872151	-4.079696645	-2.576620502	-3.89716845	-4.012779945	-3.498744471	-2.684078612	-2.521648264	-2.593361683	-2.59574412	-2.903914526	-3.438726754	-2.450696382	-4.013168345	-4.163583104	-3.890699034	-2.6749317	-2.377987517	-2.338259395	-2.583595816	-2.984767487	-3.949301637	-2.509198436	-3.885029606	-3.977068242	-3.413978796	-2.813855499	-2.441199731	-2.666833809	-2.646311463	-2.776313172	-3.512335651
P00830	ATP synthase subunit beta, mitochondrial OS=Saccharomyces cerevisiae (strain ATCC 204508 / S288c) GN=ATP2 PE=1 SV=2 - [ATPB_YEAST]	-3.56710567	-3.454305602	-3.394455225	-3.259196481	-3.548515007	-3.595523289	-3.660186463	-3.678027151	-2.782268981	-2.402112035	-3.760951491	-3.233233533	-3.209602103	-3.046489415	-3.303294836	-3.518661086	-3.512827445	-3.475595466	-1.860392736	-3.628740855	-3.920639277	-2.911155989	-2.980297635	-2.8126308	-3.486862985	-3.785199961	-3.906303136	-3.820370068	-3.219171301	-2.491935638	-4.057075835	-2.635446687	-2.599792141	-2.868490824	-3.279781867	-3.670546086	-3.808718006	-3.579890988	-2.642595058	-3.732336711
P00890	Citrate synthase, mitochondrial OS=Saccharomyces cerevisiae (strain ATCC 204508 / S288c) GN=CIT1 PE=1 SV=2 - [CISY1_YEAST]	-3.584436295	-3.408088733	-3.408675661	-3.219458222	-3.517979455	-3.650492481	-3.845588883	-4.018400225	-2.735488131	-2.357899311	-3.867734633	-3.324773638	-3.262619006	-3.153924107	-3.563306177	-3.996801664	-3.512827445	-3.675249644	-1.577313439	-3.571851636	-3.920639277	-3.023591465	-3.11020916	-3.070375418	-3.731353289	-4.099872732	-4.118283734	-3.900847261	-2.954185752	-2.2675906	-3.82809556	-2.673090215	-2.719465307	-3.040585372	-3.316917806	-3.692504512	-3.76050319	-3.373263985	-2.44120369	-3.661761941
P00899	Anthranilate synthase component 1 OS=Saccharomyces cerevisiae (strain ATCC 204508 / S288c) GN=TRP2 PE=1 SV=4 - [TRPE_YEAST]	-2.349478984	-3.797277834	-3.937838444	-3.974531594	-3.294491827	-2.853074289	-2.492554764	-2.383816652	-2.562200377	-3.796229401	-2.517444139	-3.862464867	-4.090502815	-3.904990325	-3.323260309	-2.673328116	-2.429895866	-2.406084493	-2.760228281	-3.215321442	-2.375840446	-3.998734894	-4.111654662	-3.957183835	-3.030825253	-2.654177023	-2.37190843	-2.257833722	-2.875667973	-3.851083435	-2.580393834	-3.9644527	-4.032334167	-3.730346031	-3.208259306	-2.608594029	-2.4893048	-2.564094872	-2.613420638	-3.321473785
P00924	Enolase 1 OS=Saccharomyces cerevisiae (strain ATCC 204508 / S288c) GN=ENO1 PE=1 SV=3 - [ENO1_YEAST]	-2.201719697	-4.005114182	-4.209229153	-4.858714055	-3.819278914	-2.853074289	-2.211837519	-2.214286078	-2.267810857	-4.053829496	-2.392555067	-3.920776383	-4.074620019	-4.308274377	-3.822693624	-2.533696726	-2.418898873	-2.384038375	-2.751139367	-3.120468243	-2.285863217	-3.92865538	-4.029052333	-4.405694793	-3.370572827	-2.749497687	-2.380444751	-2.275615906	-2.662895947	-3.739459211	-2.493843221	-3.918534617	-3.963576025	-4.21634701	-3.678376599	-2.567424418	-2.519088104	-2.514991162	-2.613420638	-3.268062951
P00925	Enolase 2 OS=Saccharomyces cerevisiae (strain ATCC 204508 / S288c) GN=ENO2 PE=1 SV=2 - [ENO2_YEAST]	-2.356907133	-3.842653611	-3.979674628	-4.266717553	-3.3206072	-2.729538563	-2.322246723	-2.339530277	-2.469962011	-3.954759189	-2.524709814	-3.862464867	-3.968077928	-3.977137374	-3.471332148	-2.558099739	-2.509315097	-2.474319027	-2.769374808	-3.193697631	-2.409385247	-3.797942217	-3.905992589	-4.075282399	-3.370572827	-2.830564532	-2.432751244	-2.358464614	-2.713220438	-3.710456638	-2.540407972	-3.874031838	-3.92383966	-4.060039708	-3.434427856	-2.598190978	-2.644778261	-2.604617658	-2.62308005	-3.268062951
P00927	Threonine dehydratase, mitochondrial OS=Saccharomyces cerevisiae (strain ATCC 204508 / S288c) GN=ILV1 PE=1 SV=2 - [THDH_YEAST]	-3.960752034	-3.431012188	-3.338934498	-3.219458222	-3.548515007	-3.737082004	-3.913086673	-4.32860309	-2.932463628	-2.189938975	-3.524154849	-3.389193873	-3.299077491	-3.225373267	-3.364039448	-3.54280431	-3.296140474	-3.321022147	-1.725209354	-3.571851636	-3.863751827	-3.098589318	-3.043791993	-2.975414209	-3.557778725	-3.706594847	-3.810944463	-3.794511206	-3.125331496	-2.296041947	-3.533141688	-2.80269133	-2.658388392	-2.986768443	-3.298230396	-3.64891667	-3.540980143	-3.408698718	-2.458393715	-3.651955691
P00931	Tryptophan synthase OS=Saccharomyces cerevisiae (strain ATCC 204508 / S288c) GN=TRP5 PE=1 SV=1 - [TRP_YEAST]	-2.031584781	-3.827369352	-3.800278313	-4.307774737	-4.465796283	-3.678782478	-2.857947164	-2.286017982	-2.245788186	-3.672956714	-2.205787509	-3.981542136	-4.090502815	-4.869640962	-4.410754646	-3.06962434	-2.509315097	-2.373140364	-2.646316532	-2.859871138	-1.943575271	-3.92865538	-4.013084036	-4.375084218	-4.025862286	-3.477191657	-2.760215847	-2.059966877	-2.492076012	-3.682025265	-2.355583177	-3.918534617	-3.885167567	-4.487967066	-4.161693193	-3.05820239	-2.499164417	-2.385776488	-2.547556946	-3.118755978
P00937	Multifunctional tryptophan biosynthesis protein OS=Saccharomyces cerevisiae (strain ATCC 204508 / S288c) GN=TRP3 PE=1 SV=2 - [TRPG_YEAST]	-2.379423828	-3.615629683	-3.781654599	-3.974531594	-3.430067361	-3.042300997	-2.627820594	-2.350475088	-2.508773031	-3.839775761	-2.49586409	-3.885507667	-4.090502815	-4.277588866	-3.687181935	-2.608179951	-2.365137074	-2.351588218	-2.689071204	-3.130704815	-2.416188819	-4.027747508	-4.181315892	-3.848017837	-3.354699201	-2.799628305	-2.459633198	-2.091117171	-2.756541245	-3.759123093	-2.613200023	-4.023982976	-4.134450448	-4.097559513	-3.678376599	-2.650972901	-2.313738805	-2.412507809	-2.613420638	-3.298340979
P00942	Triosephosphate isomerase OS=Saccharomyces cerevisiae (strain ATCC 204508 / S288c) GN=TPI1 PE=1 SV=2 - [TPIS_YEAST]	-2.530820326	-4.022412574	-4.259866683	-3.363610059	-2.265526375	-2.265329065	-2.404889396	-2.601872872	-2.79820581	-4.132863677	-2.599452678	-3.944776715	-4.027993491	-2.808420922	-2.435640646	-2.558099739	-2.709155151	-2.728334344	-3.086184041	-3.703157799	-2.589910861	-3.984444275	-4.013084036	-3.212073413	-2.373594103	-2.401021741	-2.572468081	-2.824059926	-3.207102166	-3.938052716	-2.638303621	-3.918534617	-3.950208705	-2.934886612	-2.451851263	-2.517561242	-2.735098354	-2.790790894	-2.900022273	-3.67163526
P00950	Phosphoglycerate mutase 1 OS=Saccharomyces cerevisiae (strain ATCC 204508 / S288c) GN=GPM1 PE=1 SV=3 - [PMG1_YEAST]	-2.136344813	-3.971126886	-4.112987006	-4.858714055	-4.152817495	-3.042300997	-2.277064229	-2.234419605	-2.171252926	-3.942839966	-2.426176177	-3.885507667	-3.9390273	-4.247541548	-3.739870284	-2.545846643	-2.44097732	-2.451213778	-2.760228281	-3.151398403	-2.279645982	-3.956280425	-3.966211989	-4.315742243	-3.539720491	-2.894500765	-2.406360982	-2.293619984	-2.590554542	-3.789130399	-2.509198436	-3.976164049	-4.060781015	-4.345784312	-3.630845218	-2.517561242	-2.499164417	-2.467503688	-2.538388556	-3.298340979
P00958	Methionine--tRNA ligase, cytoplasmic OS=Saccharomyces cerevisiae (strain ATCC 204508 / S288c) GN=MES1 PE=1 SV=4 - [SYMC_YEAST]	-2.681214846	-3.724683665	-3.745112755	-3.57299973	-3.013208883	-2.729538563	-2.492554764	-2.383816652	-2.562200377	-3.896123226	-2.235284407	-3.920776383	-4.012779945	-5.118473243	-4.978618544	-4.212142163	-3.316402571	-2.558231786	-2.413403925	-2.185281756	-1.885771753	-3.92865538	-3.997290377	-4.714974927	-4.497087149	-4.099872732	-3.596926974	-2.387172838	-1.739136591	-3.654143039	-2.471112515	-3.929877974	-4.046487552	-4.702314599	-4.419798836	-3.64891667	-3.08993194	-2.350888087	-2.310593512	-2.601988884
P01119	Ras-like protein 1 OS=Saccharomyces cerevisiae (strain ATCC 204508 / S288c) GN=RAS1 PE=1 SV=2 - [RAS1_YEAST]	-3.960752034	-2.424439435	-2.429857857	-2.712413957	-3.194514112	-3.491492272	-3.845588883	-3.521439404	-4.003864818	-3.577705926	-3.849379945	-2.523643803	-2.381122865	-2.864357975	-3.170773684	-3.592337064	-3.560361149	-3.702265933	-3.891380342	-3.864593227	-3.640258997	-2.819484591	-2.491092987	-2.802404631	-2.993473205	-3.092740768	-3.410581329	-3.394204419	-3.88482628	-3.608837026	-3.581003952	-2.528072596	-2.489288893	-3.096487322	-3.279781867	-3.565501145	-3.624827321	-3.520542098	-3.913291521	-3.795702893
P01120	Ras-like protein 2 OS=Saccharomyces cerevisiae (strain ATCC 204508 / S288c) GN=RAS2 PE=1 SV=4 - [RAS2_YEAST]	-3.872967886	-2.688798985	-2.607114197	-2.631950196	-2.89076964	-3.303537895	-3.395935223	-3.336018272	-3.797641408	-3.559387411	-3.598852805	-2.892472559	-2.817042451	-2.723200956	-2.922149719	-3.123229671	-3.21782236	-3.36352292	-3.757988931	-3.672929143	-3.432911001	-2.800576123	-2.764351386	-2.82292996	-3.005816774	-3.196375407	-3.184504618	-3.19497108	-3.88482628	-3.54770651	-3.471698272	-2.580761081	-2.543482914	-2.884805566	-3.107212141	-3.46758473	-3.500814964	-3.559835669	-3.756287236	-3.76367218
P01123	GTP-binding protein YPT1 OS=Saccharomyces cerevisiae (strain ATCC 204508 / S288c) GN=YPT1 PE=1 SV=2 - [YPT1_YEAST]	-3.938300632	-2.641237201	-2.67425369	-2.857373404	-3.034664887	-3.098526032	-3.053591776	-2.97260786	-3.734964105	-3.723047548	-4.023630056	-2.588357903	-2.648788374	-2.934476812	-3.032870508	-3.017939136	-3.21782236	-3.5229802	-3.891380342	-3.899165188	-3.94011095	-2.612946841	-2.667400384	-2.843751466	-2.909903954	-2.841025773	-2.900491646	-3.433580338	-4.047409389	-3.915814402	-4.034692626	-2.64009877	-2.719465307	-2.759177886	-2.840648685	-2.909320222	-3.060437918	-3.42674775	-3.889789749	-3.907914797
P02309	Histone H4 OS=Saccharomyces cerevisiae (strain ATCC 204508 / S288c) GN=HHF1 PE=1 SV=2 - [H4_YEAST]	-3.373907924	-3.021377079	-3.272408586	-3.676794224	-3.976439911	-3.861257686	-3.575711604	-3.546385983	-3.482393235	-2.603254205	-3.813356075	-2.505674921	-2.477079947	-2.841722288	-3.364039448	-3.839030187	-4.223283563	-4.261408212	-3.205246066	-3.68796435	-3.863751827	-3.41587539	-3.349966679	-3.74652859	-4.806527067	-4.71702073	-4.268539248	-4.276861062	-3.670849157	-1.526636961	-3.82809556	-2.751458063	-2.759723165	-2.934886612	-3.414166368	-3.606606457	-3.461737256	-3.559835669	-3.335294444	-3.072233018
P02400	60S acidic ribosomal protein P2-beta OS=Saccharomyces cerevisiae (strain ATCC 204508 / S288c) GN=RPP2B PE=1 SV=2 - [RLA4_YEAST]	-3.38905595	-2.745147133	-2.717859765	-2.857373404	-3.243637394	-3.516805598	-3.74991351	-3.885163089	-3.674895086	-3.019105129	-3.677628139	-2.910090207	-2.797348974	-3.126306349	-3.303294836	-3.696813009	-3.713143599	-3.729797465	-3.776306766	-2.348940026	-3.474903836	-2.891015923	-2.882730324	-3.082697292	-3.354699201	-3.650328149	-3.616956175	-3.794511206	-3.904175901	-2.365951148	-3.90722374	-2.991892812	-3.168207787	-3.300209265	-3.496976902	-4.389963473	-4.168789582	-3.99867706	-4.418760266	-1.904394891
P02406	60S ribosomal protein L28 OS=Saccharomyces cerevisiae (strain ATCC 204508 / S288c) GN=RPL28 PE=1 SV=3 - [RL28_YEAST]	-3.314857334	-2.595193267	-2.648708889	-2.888198469	-3.48807652	-4.070175786	-3.983895034	-4.053722999	-3.765962652	-3.000448282	-4.221826918	-2.57424417	-2.625450019	-3.225373267	-3.66154176	-4.716483103	-5.0188789	-4.973554936	-4.699412443	-2.067514456	-4.041613861	-2.739279616	-2.679956947	-3.295659448	-4.429070267	-4.605926816	-4.436254543	-3.846700527	-3.943670839	-2.079650162	-4.384852624	-2.861231945	-3.12249717	-4.345784312	-4.89319255	-4.755213589	-4.887388575	-4.590892904	-5.323111753	-1.58921027
P02407	40S ribosomal protein S17-A OS=Saccharomyces cerevisiae (strain ATCC 204508 / S288c) GN=RPS17A PE=1 SV=1 - [RS17A_YEAST]	-3.27210276	-2.556863727	-2.55873339	-2.935707019	-3.579710509	-3.927594484	-4.136863941	-4.0899314	-4.041291641	-2.975941873	-3.849379945	-2.758777599	-2.752416572	-3.516558354	-3.794554605	-4.333184489	-4.301863944	-4.261408212	-4.2523895	-1.887470643	-3.688849002	-2.618455536	-2.825811231	-3.185253657	-3.882444493	-4.406472675	-4.237211829	-3.769107358	-3.923788343	-2.400286721	-3.90722374	-3.009842107	-3.130015766	-3.987803493	-4.637211851	-4.665703699	-4.887388575	-4.718344529	-4.716361675	-1.622347082
P02557	Tubulin beta chain OS=Saccharomyces cerevisiae (strain ATCC 204508 / S288c) GN=TUB2 PE=1 SV=2 - [TBB_YEAST]	-2.57345039	-3.738913411	-3.691977795	-3.650137594	-3.013208883	-2.714814527	-2.656464845	-2.682552156	-2.814320622	-3.340259481	-2.517444139	-3.851079919	-3.801943671	-3.331745136	-2.833570908	-2.646914838	-2.695820681	-2.78498106	-3.030144917	-3.451500133	-2.621012448	-3.66663112	-3.542871951	-3.095125284	-2.80911326	-2.663430671	-2.684273797	-2.946890172	-3.319539831	-3.799273049	-2.663851713	-3.71839072	-3.587391017	-2.852358481	-2.69908632	-2.751136938	-2.831451731	-2.912690313	-2.972254977	-3.594477245
P02829	ATP-dependent molecular chaperone HSP82 OS=Saccharomyces cerevisiae (strain ATCC 204508 / S288c) GN=HSP82 PE=1 SV=1 - [HSP82_YEAST]	-2.410003343	-4.227770366	-4.452533445	-4.113248749	-2.690169878	-2.244030926	-2.254992726	-2.417946941	-2.575872151	-4.092806051	-2.569089365	-3.8739403	-3.896518645	-3.379847909	-2.710132244	-2.558099739	-2.618302463	-2.634257787	-2.92420093	-3.426065426	-2.464733852	-4.057354939	-4.181315892	-3.633468557	-2.534181144	-2.456242939	-2.37190843	-2.583595816	-3.114019211	-3.789130399	-2.524718823	-4.073439658	-4.104530274	-3.022422477	-2.536934215	-2.469363839	-2.570135234	-2.667619034	-2.842473075	-3.661761941
P02992	Elongation factor Tu, mitochondrial OS=Saccharomyces cerevisiae (strain ATCC 204508 / S288c) GN=TUF1 PE=1 SV=1 - [EFTU_YEAST]	-3.655917587	-3.385523674	-3.259463627	-3.070619664	-3.294491827	-3.466615235	-3.575711604	-3.822888091	-3.080506198	-2.490476087	-3.3463017	-3.430967317	-3.308337859	-3.00817764	-2.877180739	-3.123229671	-3.180201511	-3.20054993	-2.399135651	-3.571851636	-3.405579522	-3.396819833	-3.380379825	-3.010296483	-3.069169862	-3.117960099	-3.245566639	-3.337084298	-3.159810333	-2.64362755	-3.223604211	-3.090310544	-2.919931284	-2.852358481	-3.012779705	-3.101621848	-3.166417184	-3.408698718	-2.776313172	-3.69158682
P02994	Elongation factor 1-alpha OS=Saccharomyces cerevisiae (strain ATCC 204508 / S288c) GN=TEF1 PE=1 SV=1 - [EF1A_YEAST]	-3.314857334	-3.074533847	-3.147904997	-3.018538252	-3.056444728	-3.137264491	-3.257870735	-3.293159789	-3.202442765	-2.988143056	-2.925090088	-3.348595543	-3.424360521	-3.463762997	-3.406004363	-3.105139077	-2.957010456	-2.843942765	-2.997537125	-2.737485487	-2.814156651	-3.406316164	-3.486650671	-3.68889204	-3.402853623	-3.265142064	-3.055886697	-2.850466229	-2.492076012	-3.01708879	-2.780105932	-3.708587732	-3.763265485	-3.644520439	-3.190919101	-2.751136938	-2.735098354	-2.733497292	-2.82008103	-2.989621485
P03965	Carbamoyl-phosphate synthase arginine-specific large chain OS=Saccharomyces cerevisiae (strain ATCC 204508 / S288c) GN=CPA2 PE=1 SV=1 - [CARB_YEAST]	-2.086097306	-3.873716254	-3.958605033	-4.741657575	-4.152817495	-3.394457711	-2.518612454	-2.224317723	-2.171252926	-3.896123226	-2.48165464	-3.817453998	-3.968077928	-4.437980019	-4.139112717	-2.798563255	-2.44097732	-2.451213778	-2.680418321	-2.975042955	-2.082778098	-3.97029369	-3.981667579	-4.345108624	-3.772933187	-3.117960099	-2.477836838	-2.075457958	-2.499417198	-3.729726804	-2.441351442	-3.987971155	-4.018318144	-4.301337574	-3.885891061	-2.728269666	-2.412763326	-2.448937839	-2.594293669	-3.202174256
P04037	Cytochrome c oxidase subunit 4, mitochondrial OS=Saccharomyces cerevisiae (strain ATCC 204508 / S288c) GN=COX4 PE=1 SV=1 - [COX4_YEAST]	-3.451289773	-3.396762106	-3.481958569	-3.279483607	-3.347203849	-3.466615235	-3.257870735	-4.018400225	-2.830617435	-2.486143268	-3.760951491	-3.380982334	-3.117191034	-3.347601924	-3.170773684	-3.780451763	-3.914585883	-3.429717005	-1.707519156	-3.734032982	-4.268905538	-2.959272311	-3.011695624	-2.986948199	-3.731353289	-3.847096259	-4.176524194	-3.928701604	-3.125331496	-2.20555507	-3.887031458	-2.87761854	-2.708166389	-2.729408524	-3.059223626	-3.256582396	-3.461737256	-3.42674775	-2.594293669	-3.681576573
P04046	Amidophosphoribosyltransferase OS=Saccharomyces cerevisiae (strain ATCC 204508 / S288c) GN=ADE4 PE=1 SV=2 - [PUR1_YEAST]	-1.661393207	-3.738913411	-3.657610802	-3.847979494	-4.061937879	-3.650492481	-3.60332424	-3.114642752	-2.690176432	-3.462591506	-2.770272974	-3.82857585	-3.776022328	-4.106020725	-4.327795148	-3.996801664	-3.824791756	-3.300232063	-3.619256723	-1.442803447	-1.843889892	-3.588888651	-3.625452488	-3.670180117	-3.690937501	-3.706594847	-3.721495664	-3.282139025	-2.747772411	-2.959070586	-2.798852678	-3.863117205	-3.977068242	-4.761261499	-4.546287083	-4.54104018	-4.335310368	-3.845184168	-3.986182908	-1.502924954
P04050	DNA-directed RNA polymerase II subunit RPB1 OS=Saccharomyces cerevisiae (strain ATCC 204508 / S288c) GN=RPO21 PE=1 SV=2 - [RPB1_YEAST]	-2.305695697	-3.576768786	-3.54338751	-3.909869563	-4.152817495	-3.797835244	-3.74991351	-3.917337656	-3.797641408	-2.35394635	-2.488741873	-3.491558872	-3.561560845	-4.027319096	-3.794554605	-3.724157712	-3.584728175	-3.499093395	-3.404564423	-1.922615879	-2.605377857	-3.578116643	-3.554383843	-3.912522264	-4.000948219	-4.026431643	-3.857836707	-3.928701604	-1.995224237	-2.533673646	-2.426697984	-3.799307335	-3.786836387	-3.701166872	-3.727526412	-3.906784578	-3.833442973	-3.797443519	-3.576665885	-1.930837047
P04051	DNA-directed RNA polymerase III subunit RPC1 OS=Saccharomyces cerevisiae (strain ATCC 204508 / S288c) GN=RPO31 PE=1 SV=1 - [RPC1_YEAST]	-2.425539622	-3.538926716	-3.497072457	-4.226794968	-4.353766704	-4.147117944	-3.548617274	-3.597611046	-3.120017908	-2.307336751	-2.638328002	-3.332670665	-3.327038779	-3.516558354	-3.910558766	-3.780451763	-3.634732047	-3.815689774	-3.570487002	-2.122640386	-2.965601607	-3.494717686	-3.726004072	-3.82714123	-4.077018116	-3.868332403	-3.98219659	-4.076651961	-1.914496809	-2.358430725	-2.716346352	-3.569011485	-3.536552215	-3.885803279	-3.778408687	-3.714802105	-3.73698646	-3.663020479	-3.576665885	-1.92196904
P04076	Argininosuccinate lyase OS=Saccharomyces cerevisiae (strain ATCC 204508 / S288c) GN=ARG4 PE=1 SV=2 - [ARLY_YEAST]	-1.620586803	-3.858101401	-3.838262311	-4.438447275	-4.944730143	-4.454149239	-3.8789434	-2.51311682	-1.822632555	-3.764410464	-2.077367869	-3.944776715	-3.953479561	-4.824623146	-5.110920296	-4.173948105	-3.357800659	-2.509685811	-2.525165669	-2.29613508	-1.671185827	-3.956280425	-3.920813639	-4.714974927	-4.429070267	-4.259006006	-3.834200224	-2.231564735	-2.048073333	-3.497293623	-2.167201289	-3.952835566	-3.990687708	-4.702314599	-4.785307916	-4.286193602	-3.461737256	-2.385776488	-2.2494702	-2.592577117
P04147	Polyadenylate-binding protein, cytoplasmic and nuclear OS=Saccharomyces cerevisiae (strain ATCC 204508 / S288c) GN=PAB1 PE=1 SV=4 - [PABP_YEAST]	-2.547721513	-3.971126886	-4.001056193	-3.676794224	-2.814558959	-2.535935917	-2.392789516	-2.615010025	-2.690176432	-3.733277707	-2.736138475	-3.640420708	-3.6295684	-3.331745136	-2.877180739	-2.741557393	-2.763760556	-2.714513442	-3.109223552	-3.110303771	-2.537045862	-3.785498904	-3.765593005	-3.934680388	-3.262957859	-2.938755032	-2.694881007	-2.59471331	-2.514212584	-3.432703676	-2.681138592	-3.632471873	-3.608238707	-3.096487322	-3.173784776	-2.883826875	-2.856580054	-2.862688187	-2.984653271	-3.146029798
P04161	Phosphoribosylglycinamide formyltransferase OS=Saccharomyces cerevisiae (strain ATCC 204508 / S288c) GN=ADE8 PE=1 SV=1 - [PUR3_YEAST]	-2.547721513	-3.905461874	-3.838262311	-2.857373404	-2.215658863	-2.460306187	-2.531819922	-2.858851727	-2.986215619	-4.160199566	-2.662166087	-3.773804036	-3.664812666	-2.623300162	-2.525313655	-2.88853087	-2.910062298	-2.969626535	-3.281702837	-3.544226287	-2.551953545	-3.835928853	-3.63764503	-2.941355274	-2.498856177	-2.608778567	-2.612129576	-3.19497108	-3.590275631	-3.995194628	-2.613200023	-3.778649053	-3.629391903	-2.562641633	-2.451851263	-2.705759141	-2.856580054	-3.004593151	-2.997159012	-3.548267236
P04449	60S ribosomal protein L24-A OS=Saccharomyces cerevisiae (strain ATCC 204508 / S288c) GN=RPL24A PE=1 SV=1 - [RL24A_YEAST]	-3.419837461	-2.489132903	-2.496650145	-2.888198469	-3.677558175	-4.070175786	-4.5549995	-4.127070931	-4.041291641	-2.887580206	-4.086721375	-2.569570105	-2.415737452	-3.196367756	-3.766953548	-4.512167211	-4.616383236	-4.47763429	-4.2523895	-2.325232263	-4.173656051	-2.585714483	-2.60620612	-3.225672543	-4.271839494	-4.570714406	-4.366815649	-4.206995774	-4.2803304	-2.095190967	-4.442596684	-2.736436209	-2.900511756	-3.730346031	-4.546287083	-4.709766393	-4.740024834	-4.632141231	-4.845906616	-1.850114974
P04456	60S ribosomal protein L25 OS=Saccharomyces cerevisiae (strain ATCC 204508 / S288c) GN=RPL25 PE=1 SV=4 - [RL25_YEAST]	-3.314857334	-2.737982097	-2.744670304	-2.951897262	-3.430067361	-3.707637967	-4.020645274	-3.705859782	-3.508370998	-3.025378067	-4.003197593	-2.711671828	-2.727355452	-3.396245154	-3.851391977	-4.173948105	-4.077889482	-4.183231903	-4.060634379	-2.082341132	-3.756289339	-2.721387166	-2.764351386	-3.239401038	-4.130052615	-3.979466963	-4.300561039	-3.69547259	-3.773877135	-2.232797671	-3.990940822	-3.015875164	-3.183772168	-3.952996699	-4.379981865	-4.069629303	-4.371047996	-3.99867706	-4.290171529	-1.795101955
P04801	Threonine--tRNA ligase, cytoplasmic OS=Saccharomyces cerevisiae (strain ATCC 204508 / S288c) GN=THS1 PE=1 SV=2 - [SYTC_YEAST]	-3.637712695	-2.453486489	-2.55873339	-2.6850911	-3.268840627	-3.542570779	-3.719380637	-3.472803594	-3.482393235	-3.884676443	-2.25327641	-3.8739403	-3.953479561	-4.824623146	-5.110920296	-4.375895254	-3.489634994	-2.647327558	-2.420591326	-2.190626735	-1.948498416	-3.66663112	-3.687471852	-4.604366003	-4.942066535	-4.316199624	-3.881866576	-2.605917129	-1.769879042	-3.54770651	-2.334914714	-3.863117205	-3.87250366	-4.439002058	-4.734239248	-4.220935697	-3.73698646	-2.656925918	-2.272089086	-2.312113118
P04802	Aspartate--tRNA ligase, cytoplasmic OS=Saccharomyces cerevisiae (strain ATCC 204508 / S288c) GN=DPS1 PE=1 SV=3 - [SYDC_YEAST]	-3.451289773	-2.627931183	-2.700258886	-2.783074119	-3.123828837	-3.325736547	-3.420286813	-3.191271594	-3.202442765	-3.931018323	-2.289947819	-3.862464867	-3.968077928	-4.780963584	-5.110920296	-4.065075646	-3.143536518	-2.474319027	-2.399135651	-2.337037451	-1.857715864	-3.901548928	-3.966211989	-4.793711405	-4.682602668	-4.37575078	-3.657868084	-2.122954876	-1.814965262	-3.663377406	-2.301111905	-3.907279675	-3.990687708	-4.822712477	-4.546287083	-4.013282561	-3.166417184	-2.368226838	-2.34215444	-2.583226344
P04806	Hexokinase-1 OS=Saccharomyces cerevisiae (strain ATCC 204508 / S288c) GN=HXK1 PE=1 SV=2 - [HXKA_YEAST]	-2.530820326	-3.971126886	-4.112987006	-3.650137594	-2.529233363	-2.342450338	-2.368889979	-2.53792352	-2.675383311	-4.092806051	-2.584191154	-3.944776715	-4.027993491	-3.033605477	-2.525313655	-2.545846643	-2.695820681	-2.687262554	-3.008324727	-3.53060938	-2.605377857	-3.97029369	-4.029052333	-3.267256131	-2.455882463	-2.35531525	-2.533867679	-2.747622246	-3.136733157	-3.972065827	-2.613200023	-3.907279675	-3.897943528	-2.969266421	-2.462216273	-2.5472719	-2.711982801	-2.756142484	-2.900022273	-3.642215606
P04807	Hexokinase-2 OS=Saccharomyces cerevisiae (strain ATCC 204508 / S288c) GN=HXK2 PE=1 SV=4 - [HXKB_YEAST]	-2.402297491	-3.971126886	-4.022759097	-4.266717553	-3.056444728	-2.523052453	-2.23325378	-2.383816652	-2.469962011	-4.015877252	-2.607144402	-3.89716845	-4.043369012	-3.396245154	-2.805213102	-2.509699579	-2.556740671	-2.583131337	-2.854412228	-3.451500133	-2.582239096	-3.915038549	-4.013084036	-3.580094551	-2.684821796	-2.385624806	-2.524376799	-2.686878618	-3.058750876	-3.851083435	-2.621519455	-3.929877974	-3.963576025	-3.511927336	-2.854234178	-2.459914587	-2.601653495	-2.635774522	-2.72340664	-3.477276844
P04817	Arginine permease OS=Saccharomyces cerevisiae (strain ATCC 204508 / S288c) GN=CAN1 PE=1 SV=2 - [CAN1_YEAST]	-3.983558021	-3.012704916	-2.9271212	-2.935707019	-2.796119005	-3.177071575	-2.585892995	-2.563164179	-3.35908663	-3.428942567	-4.023630056	-2.989021158	-2.977679237	-2.64273464	-2.697046625	-2.904086326	-2.68260831	-3.20054993	-3.813654769	-3.864593227	-4.0207345	-3.504882817	-2.81192548	-2.594022238	-2.447439202	-2.464307078	-2.582281718	-2.918676785	-4.091085342	-4.00689944	-4.442596684	-2.974164039	-2.748105853	-2.332629494	-2.711396858	-2.858776109	-2.831451731	-3.192547544	-3.866664383	-3.991997148
P04819-2	Isoform Nuclear of DNA ligase 1 OS=Saccharomyces cerevisiae (strain ATCC 204508 / S288c) GN=CDC9 - [DNLI1_YEAST]	-3.039186629	-3.288131735	-3.311955051	-3.363610059	-3.3206072	-3.260139384	-2.979343303	-3.211081887	-2.950159418	-2.982029569	-2.877806435	-3.41411258	-3.688796145	-3.42960931	-3.283601796	-2.741557393	-2.656541067	-2.714513442	-2.815997858	-3.204469037	-3.047733983	-3.42549835	-3.360033354	-3.430881728	-2.95706364	-3.055719364	-2.864123693	-3.005027739	-2.9242387	-2.976232441	-2.8964236	-3.614053876	-3.694777418	-3.486810043	-3.123569607	-2.809942675	-2.735098354	-2.722306588	-2.713054195	-3.159862469
P04821	Cell division control protein 25 OS=Saccharomyces cerevisiae (strain ATCC 204508 / S288c) GN=CDC25 PE=1 SV=1 - [CDC25_YEAST]	-3.655917587	-2.723757886	-2.762824809	-2.857373404	-3.243637394	-3.394457711	-3.522022162	-3.357934427	-3.674895086	-3.13641444	-3.538788393	-3.092495596	-2.61392089	-2.786639457	-2.414066916	-4.560603817	-4.043717997	-2.521670039	-3.891380342	-3.376502416	-3.705416035	-2.904411353	-3.019653038	-3.545577683	-2.909903954	-3.322616503	-3.277094635	-3.081156709	-2.730393006	-3.096177393	-2.672469265	-3.863117205	-3.82293037	-3.821598206	-2.547931212	-2.975096505	-3.442588116	-2.862688187	-2.613420638	-2.78282759
P04840	Mitochondrial outer membrane protein porin 1 OS=Saccharomyces cerevisiae (strain ATCC 204508 / S288c) GN=POR1 PE=1 SV=4 - [VDAC1_YEAST]	-3.790216249	-3.454305602	-3.437543884	-3.476170586	-3.856994736	-3.767139079	-3.719380637	-2.31788662	-3.080506198	-2.439321725	-4.269823957	-3.099215875	-3.133558861	-2.958627918	-3.170773684	-3.592337064	-3.444338988	-3.571973427	-1.812333489	-3.970896037	-4.106126566	-3.202303646	-3.197774457	-2.762209623	-2.357684973	-2.938755032	-3.482259254	-3.7196026	-3.51396279	-2.833867837	-4.356823393	-2.829006666	-2.713804788	-2.277735772	-2.472656281	-3.525534037	-3.540980143	-3.641785016	-2.947773456	-3.907914797
P04911	Histone H2A.1 OS=Saccharomyces cerevisiae (strain ATCC 204508 / S288c) GN=HTA1 PE=1 SV=2 - [H2A1_YEAST]	-3.499791896	-3.267353458	-3.221311172	-3.385430838	-3.48807652	-3.371185187	-3.74991351	-3.917337656	-3.704617188	-2.197003026	-4.319470481	-2.470394866	-2.519473445	-2.910723266	-3.406004363	-4.100462403	-4.301863944	-4.261408212	-3.086184041	-3.090187119	-4.128287443	-3.41587539	-3.370170736	-3.562732947	-4.568463148	-4.923534393	-4.798082312	-4.641301828	-3.399679856	-1.49950047	-3.948475678	-2.818422873	-2.825346119	-3.215239627	-3.727526412	-3.807604666	-3.624827321	-3.663020479	-3.035339949	-2.625790443
P05030	Plasma membrane ATPase 1 OS=Saccharomyces cerevisiae (strain ATCC 204508 / S288c) GN=PMA1 PE=1 SV=2 - [PMA1_YEAST]	-3.711951646	-2.384731595	-2.437128356	-2.768662559	-3.458780535	-3.707637967	-3.94805688	-3.734239577	-3.765962652	-3.541298459	-3.778209195	-2.25997301	-2.546616167	-3.240097604	-3.794554605	-4.065075646	-4.185540184	-3.938789637	-3.851994602	-3.628740855	-4.128287443	-2.017735319	-2.055163819	-3.022113835	-4.000948219	-4.150993746	-4.401118079	-4.388433252	-4.159180175	-3.720059569	-3.96955216	-2.293787397	-2.324941792	-3.174560049	-3.858261092	-4.041181147	-4.168789582	-4.232562702	-3.866664383	-3.69158682
P05150	Ornithine carbamoyltransferase OS=Saccharomyces cerevisiae (strain ATCC 204508 / S288c) GN=ARG3 PE=1 SV=1 - [OTC_YEAST]	-2.547721513	-3.477981107	-3.527783452	-3.731631198	-3.294491827	-3.218007899	-2.613708925	-2.452904173	-2.535239428	-3.692784974	-2.510214868	-3.741911375	-4.05890999	-4.371672441	-4.104163076	-2.904086326	-2.44097732	-2.521670039	-2.706534212	-2.894339718	-2.382487306	-3.874941973	-4.078044722	-4.177247692	-3.386622978	-2.996052474	-2.423900749	-2.406633983	-2.638376941	-3.582320617	-2.463614499	-3.987971155	-3.990687708	-4.538649059	-3.778408687	-2.728269666	-2.450526572	-2.467503688	-2.449773103	-3.216558424
P05317	60S acidic ribosomal protein P0 OS=Saccharomyces cerevisiae (strain ATCC 204508 / S288c) GN=RPP0 PE=1 SV=2 - [RLA0_YEAST]	-3.373907924	-2.608199435	-2.691538308	-2.857373404	-3.48807652	-3.707637967	-3.983895034	-3.853689868	-3.931801185	-2.982029569	-3.983050194	-2.758777599	-2.752416572	-3.153924107	-3.539757438	-3.963838137	-3.88402982	-3.875928235	-3.931870604	-2.239644057	-3.920639277	-2.727326699	-2.751041989	-3.12030704	-3.5945874	-3.650328149	-3.881866576	-3.769107358	-3.904175901	-2.431508661	-4.034692626	-2.997851138	-3.137573739	-3.885803279	-4.09569197	-4.220935697	-4.335310368	-4.17044611	-4.200723745	-1.787027981
P05318	60S acidic ribosomal protein P1-alpha OS=Saccharomyces cerevisiae (strain ATCC 204508 / S288c) GN=RPP1A PE=1 SV=4 - [RLA1_YEAST]	-3.38905595	-2.688798985	-2.682870117	-2.712413957	-3.243637394	-3.62274625	-4.401779661	-4.018400225	-3.734964105	-3.000448282	-4.370883722	-2.676068465	-2.541146622	-3.153924107	-3.117503884	-4.251373527	-4.519327129	-4.344057926	-4.226981162	-2.158849898	-3.979860141	-2.727326699	-2.744433045	-3.172028401	-3.576065739	-3.933981694	-3.98219659	-3.957103842	-3.846887996	-2.278194217	-4.597934897	-2.850410025	-2.973031845	-3.590013173	-4.266718797	-4.709766393	-4.694060213	-4.763452495	-4.845906616	-1.706140361
P05319	60S acidic ribosomal protein P2-alpha OS=Saccharomyces cerevisiae (strain ATCC 204508 / S288c) GN=RPP2A PE=1 SV=1 - [RLA2_YEAST]	-3.373907924	-2.745147133	-2.762824809	-2.797631068	-3.347203849	-3.542570779	-3.689480171	-3.597611046	-3.589233069	-3.083096441	-3.983050194	-2.753467039	-2.721157597	-3.126306349	-3.245003983	-3.900086094	-4.077889482	-3.971277254	-4.202011992	-2.195991589	-3.863751827	-2.739279616	-2.882730324	-3.145936023	-3.632359293	-3.88988555	-4.118283734	-4.015641216	-3.984276448	-2.260564569	-4.199188918	-3.028017477	-3.107576483	-3.590013173	-3.972102282	-4.319962248	-4.56433077	-4.264652176	-4.144027795	-1.919025109
P05373	Delta-aminolevulinic acid dehydratase OS=Saccharomyces cerevisiae (strain ATCC 204508 / S288c) GN=HEM2 PE=1 SV=2 - [HEM2_YEAST]	-1.712887854	-3.797277834	-3.727182924	-3.974531594	-3.711705549	-3.466615235	-3.522022162	-3.314429946	-2.15064572	-3.505786736	-2.159811982	-3.956928146	-3.828338923	-4.543519265	-4.857397677	-4.173948105	-4.148757921	-3.499093395	-2.787843654	-1.836307678	-1.683445348	-3.915038549	-3.700201992	-4.753807594	-4.24234694	-3.785199961	-4.090021103	-3.161526549	-1.796761355	-3.644967367	-2.173303902	-3.999875594	-4.075217354	-4.591172569	-4.502882829	-4.426278151	-4.200593513	-3.223766369	-2.47579101	-2.04815407
P05374	Phosphatidylethanolamine N-methyltransferase OS=Saccharomyces cerevisiae (strain ATCC 204508 / S288c) GN=CHO2 PE=1 SV=1 - [CHO2_YEAST]	-3.938300632	-2.43598818	-2.444435677	-2.645053071	-3.347203849	-3.737082004	-4.136863941	-3.983920828	-3.967383518	-3.249350815	-4.023630056	-2.353295081	-2.295749475	-2.875810381	-3.449226052	-4.212142163	-4.185540184	-4.47763429	-3.739900604	-3.814239524	-3.863751827	-2.466669171	-2.442144298	-2.782167172	-3.452670273	-3.596172554	-3.931160377	-4.076651961	-3.865732537	-3.21337356	-4.150247753	-2.208397479	-2.257505846	-3.174560049	-3.752743398	-3.881343633	-3.963847792	-4.264652176	-3.866664383	-3.873326188
P05375	Phosphatidyl-N-methylethanolamine N-methyltransferase OS=Saccharomyces cerevisiae (strain ATCC 204508 / S288c) GN=OPI3 PE=1 SV=1 - [PEM2_YEAST]	-3.516328338	-2.595193267	-2.682870117	-2.812336368	-3.1705656	-3.62274625	-3.8789434	-3.623921786	-3.704617188	-3.11618864	-3.629849014	-2.840874554	-2.666543253	-2.808420922	-2.833570908	-3.643630079	-3.357800659	-3.622688136	-3.994817815	-3.215321442	-3.672469938	-2.911155989	-2.861121705	-3.022113835	-2.777022371	-3.308031895	-3.245566639	-3.846700527	-4.159180175	-3.289979524	-4.329327517	-2.187816904	-2.364307104	-3.0776117	-3.434427856	-3.959052013	-3.784409337	-4.140361586	-3.69389695	-3.931442922
P05453	Eukaryotic peptide chain release factor GTP-binding subunit OS=Saccharomyces cerevisiae (strain ATCC 204508 / S288c) GN=SUP35 PE=1 SV=1 - [ERF3_YEAST]	-3.063285817	-3.827369352	-3.897180305	-3.476170586	-2.623626218	-2.535935917	-2.392789516	-2.628267887	-2.830617435	-3.454105443	-2.896534386	-3.817453998	-3.763234117	-3.300544827	-2.777401873	-2.521648264	-2.618302463	-2.608468128	-2.9656499	-3.316850227	-2.945778692	-3.888184166	-3.981667579	-3.707849692	-2.777022371	-2.472416541	-2.397670413	-2.583595816	-2.914392885	-3.564909811	-2.958298582	-3.85228446	-3.936963992	-3.390496121	-2.854234178	-2.469363839	-2.499164417	-2.635774522	-2.787131308	-3.275573115
P05626	ATP synthase subunit 4, mitochondrial OS=Saccharomyces cerevisiae (strain ATCC 204508 / S288c) GN=ATP4 PE=1 SV=2 - [ATPF_YEAST]	-4.030279787	-3.236736407	-3.10096313	-3.018538252	-3.746680238	-3.894045162	-4.05835519	-4.372516745	-3.202442765	-2.292128915	-4.245626121	-3.052818161	-2.941205176	-3.059489419	-3.471332148	-4.610719554	-3.854107009	-3.757864261	-1.647257721	-3.881775738	-4.220495918	-2.838644128	-2.805032394	-2.732781508	-3.632359293	-3.933981694	-4.035102795	-3.986075941	-3.243616656	-2.475572729	-4.150247753	-2.519475244	-2.663835233	-2.917999069	-3.316917806	-3.906784578	-3.991403963	-3.663020479	-2.662377625	-3.722040896
P05694	5-methyltetrahydropteroyltriglutamate--homocysteine methyltransferase OS=Saccharomyces cerevisiae (strain ATCC 204508 / S288c) GN=MET6 PE=1 SV=4 - [METE_YEAST]	-2.342088881	-3.954428575	-4.112987006	-4.532624804	-3.374299839	-2.57529125	-2.244082311	-2.372616971	-2.383267553	-3.966777614	-2.48165464	-3.920776383	-4.122802188	-4.106020725	-3.303294836	-2.486095019	-2.474741665	-2.497800301	-2.751139367	-3.237274188	-2.343057844	-3.998734894	-4.128757545	-4.315742243	-3.219185285	-2.564765033	-2.289212996	-2.396870599	-2.774240417	-3.840571555	-2.548316987	-3.941311147	-4.004436846	-3.952996699	-3.374477232	-2.498088661	-2.529154074	-2.564094872	-2.672371554	-3.275573115
P05738	60S ribosomal protein L9-A OS=Saccharomyces cerevisiae (strain ATCC 204508 / S288c) GN=RPL9A PE=1 SV=2 - [RL9A_YEAST]	-3.358917235	-2.67504918	-2.682870117	-2.812336368	-3.294491827	-3.542570779	-3.913086673	-4.053722999	-3.863163647	-3.06359935	-3.760951491	-2.722007684	-2.708841184	-3.059489419	-3.687181935	-3.931610312	-3.88402982	-3.452473957	-3.911483553	-2.493380231	-4.220495918	-2.501871949	-2.630373294	-3.095125284	-3.928685631	-4.177249137	-4.300561039	-4.388433252	-4.255273926	-2.28887634	-4.53378314	-2.766637949	-2.83146252	-4.097559513	-4.89319255	-4.581412145	-4.887388575	-4.718344529	-4.988196796	-1.698547928
P05739	60S ribosomal protein L6-B OS=Saccharomyces cerevisiae (strain ATCC 204508 / S288c) GN=RPL6B PE=1 SV=4 - [RL6B_YEAST]	-3.533056427	-2.465271047	-2.623608469	-2.812336368	-3.579710509	-4.187182671	-4.307972647	-4.244587631	-4.119187035	-2.887580206	-4.245626121	-2.617006407	-2.61392089	-3.167933748	-3.739870284	-4.251373527	-4.301863944	-4.221791306	-4.30458735	-2.01916454	-4.106126566	-2.629536424	-2.777784689	-3.158923243	-3.952373626	-4.002758392	-4.237211829	-4.108151865	-4.026056943	-2.152566093	-4.442596684	-2.939346844	-3.137573739	-3.85334389	-4.341232618	-5.062689893	-4.940043849	-4.473771068	-4.675635604	-1.776332489
P05740	60S ribosomal protein L17-A OS=Saccharomyces cerevisiae (strain ATCC 204508 / S288c) GN=RPL17A PE=1 SV=4 - [RL17A_YEAST]	-3.258128139	-2.841682586	-2.726741376	-3.180784909	-3.644199902	-3.348281977	-3.74991351	-3.40279112	-3.382919573	-3.11618864	-3.308194234	-3.007865871	-2.919755216	-3.396245154	-3.449226052	-3.381713699	-3.512827445	-3.407313296	-3.390385127	-2.646541286	-3.920639277	-2.692050795	-2.705402715	-3.133064638	-4.213444438	-4.37575078	-4.206549347	-3.928701604	-4.23064462	-2.142843724	-4.199188918	-2.85581084	-3.199506243	-4.060039708	-4.838245187	-4.850628744	-4.740024834	-4.810012212	-4.200723745	-1.605683543
P05743	60S ribosomal protein L26-A OS=Saccharomyces cerevisiae (strain ATCC 204508 / S288c) GN=RPL26A PE=1 SV=3 - [RL26A_YEAST]	-3.435477945	-2.447630109	-2.481537924	-2.768662559	-3.548515007	-3.997126168	-4.853108449	-4.464562182	-4.828020897	-2.815146409	-3.778209195	-2.646235262	-2.746110368	-3.331745136	-3.449226052	-4.560603817	-3.945802558	-3.571973427	-3.931870604	-2.174650836	-3.959848781	-2.794327963	-2.784548531	-3.281387917	-4.39622568	-4.437861866	-4.008407427	-3.986075941	-4.026056943	-2.055127892	-4.442596684	-2.968302522	-3.007240159	-4.023469996	-4.419798836	-3.985912734	-4.523551267	-3.728668016	-4.675635604	-1.781670324
P05744	60S ribosomal protein L33-A OS=Saccharomyces cerevisiae (strain ATCC 204508 / S288c) GN=RPL33A PE=1 SV=3 - [RL33A_YEAST]	-3.451289773	-2.601681696	-2.631926854	-2.593340709	-3.579710509	-3.894045162	-4.609907247	-4.32860309	-4.079714254	-2.859289138	-4.479545956	-2.546424236	-2.57987613	-3.167933748	-3.713285755	-4.560603817	-5.086732011	-4.624823057	-4.885496012	-1.949548291	-4.220495918	-2.591119993	-2.642610386	-3.145936023	-4.025862286	-4.231236428	-4.300561039	-4.427624072	-4.23064462	-2.149318019	-4.53378314	-2.866673493	-2.966286429	-3.730346031	-4.591034876	-5.062689893	-4.740024834	-4.95941521	-4.939196409	-1.644058381
P05747	60S ribosomal protein L29 OS=Saccharomyces cerevisiae (strain ATCC 204508 / S288c) GN=RPL29 PE=1 SV=3 - [RL29_YEAST]	-3.419837461	-2.811285677	-2.799833763	-2.888198469	-3.374299839	-3.303537895	-3.689480171	-3.496916659	-3.674895086	-2.951844704	-4.044355757	-3.046310036	-2.926869834	-3.749468444	-4.28803571	-4.891211041	-4.567040927	-4.344057926	-4.226981162	-1.528193396	-4.173656051	-2.825842879	-2.832804539	-3.74652859	-4.76402849	-4.796125824	-4.586020172	-4.1403541	-4.23064462	-1.749500244	-4.56550324	-2.933624784	-3.207438079	-4.023469996	-4.460743935	-4.900803952	-5.303876122	-5.068332654	-5.261641926	-1.500722537
P05748	60S ribosomal protein L15-A OS=Saccharomyces cerevisiae (strain ATCC 204508 / S288c) GN=RPL15A PE=1 SV=3 - [RL15A_YEAST]	-2.969213629	-2.826404092	-2.947740157	-3.407586589	-3.935517145	-3.568804234	-3.371987686	-3.211081887	-3.382919573	-3.006640468	-3.760951491	-2.875067414	-2.660600653	-3.167933748	-3.794554605	-3.931610312	-4.010336394	-3.875928235	-3.281702837	-2.447869859	-4.293732541	-2.580329149	-2.737854234	-3.384385665	-4.682602668	-4.536339224	-4.547099249	-4.108151865	-4.005015605	-1.955321995	-4.384852624	-2.829006666	-2.959572397	-4.175656073	-4.838245187	-4.426278151	-4.606293942	-4.232562702	-4.758267655	-1.724012981
P05749	60S ribosomal protein L22-A OS=Saccharomyces cerevisiae (strain ATCC 204508 / S288c) GN=RPL22A PE=1 SV=3 - [RL22A_YEAST]	-3.435477945	-2.654667065	-2.753719005	-2.857373404	-3.268840627	-3.466615235	-3.845588883	-3.885163089	-3.797641408	-2.904824975	-4.319470481	-2.706531531	-2.660600653	-3.379847909	-3.687181935	-4.251373527	-4.262039564	-3.938789637	-3.973529072	-2.014417482	-4.000152712	-2.715471983	-2.868288684	-3.399718525	-3.671146143	-3.88988555	-4.147110449	-3.846700527	-4.005015605	-2.219112073	-4.413436276	-2.850410025	-3.145171503	-3.987803493	-4.591034876	-5.006693122	-4.994686467	-4.858119941	-5.038913244	-1.579880738
P05750	40S ribosomal protein S3 OS=Saccharomyces cerevisiae (strain ATCC 204508 / S288c) GN=RPS3 PE=1 SV=5 - [RS3_YEAST]	-3.286214021	-2.67504918	-2.700258886	-2.812336368	-3.294491827	-3.491492272	-3.845588883	-3.678027151	-3.863163647	-3.170767083	-3.69391251	-2.737651628	-2.797348974	-3.196367756	-3.563306177	-3.931610312	-3.945802558	-3.907016883	-3.973529072	-2.245194662	-3.688849002	-2.57496384	-2.612210072	-2.833303158	-3.338998261	-3.561165609	-3.810944463	-3.794511206	-3.963830923	-2.959070586	-3.699269699	-3.015875164	-3.137573739	-3.511927336	-3.752743398	-4.069629303	-4.077375186	-4.053694404	-4.259736092	-1.930837047
P05756	40S ribosomal protein S13 OS=Saccharomyces cerevisiae (strain ATCC 204508 / S288c) GN=RPS13 PE=1 SV=3 - [RS13_YEAST]	-3.125355591	-2.67504918	-2.799833763	-2.935707019	-3.611595103	-3.797835244	-3.913086673	-3.792729728	-3.61722604	-2.945882766	-3.813356075	-2.78562759	-2.830322358	-3.498744471	-3.880672332	-4.512167211	-4.185540184	-4.344057926	-4.153332284	-1.84050264	-3.827035067	-2.580329149	-2.679956947	-3.133064638	-3.976456693	-4.316199624	-4.436254543	-4.350277253	-4.005015605	-2.246614325	-3.847474787	-3.046424689	-3.223433745	-4.391641699	-4.460743935	-4.665703699	-4.836581601	-4.763452495	-4.89180014	-1.556817485
P05759	Ubiquitin-40S ribosomal protein S31 OS=Saccharomyces cerevisiae (strain ATCC 204508 / S288c) GN=RPS31 PE=1 SV=3 - [RS27A_YEAST]	-3.039186629	-2.575901226	-2.700258886	-2.984833099	-3.579710509	-3.737082004	-4.307972647	-4.053722999	-3.931801185	-2.910619334	-3.743897646	-2.737651628	-2.79084376	-3.300544827	-4.28803571	-4.716483103	-4.667468884	-4.387225973	-4.473547767	-1.670302578	-3.640258997	-2.663299	-2.825811231	-3.384385665	-4.213444438	-4.203990594	-4.206549347	-4.108151865	-3.846887996	-2.10459644	-3.790100414	-3.077634954	-3.199506243	-4.487967066	-5.275504261	-5.1209381	-4.940043849	-4.632141231	-5.091469787	-1.436166495
P06100	General negative regulator of transcription subunit 2 OS=Saccharomyces cerevisiae (strain ATCC 204508 / S288c) GN=CDC36 PE=1 SV=1 - [NOT2_YEAST]	-3.516328338	-3.615629683	-3.781654599	-3.57299973	-2.673244056	-2.497625582	-2.380790264	-2.58885425	-2.562200377	-3.428942567	-3.165094068	-3.731435153	-3.815080979	-3.112693175	-2.446549694	-2.521648264	-2.37573037	-3.107310418	-2.844712337	-3.226256074	-3.215593794	-3.861820125	-4.273399779	-3.172028401	-2.397791622	-2.377987517	-2.51494794	-2.735267226	-3.268483222	-3.440621111	-3.125694626	-3.251794769	-3.280857404	-3.096487322	-2.662772611	-3.00227013	-2.948143993	-3.059862448	-2.935686707	-3.159862469
P06101	Hsp90 co-chaperone Cdc37 OS=Saccharomyces cerevisiae (strain ATCC 204508 / S288c) GN=CDC37 PE=1 SV=2 - [CDC37_YEAST]	-2.617378399	-3.954428575	-3.979674628	-3.018538252	-2.412275611	-2.400175249	-2.46695933	-2.724649044	-2.814320622	-4.003444952	-2.654176221	-3.944776715	-3.828338923	-2.56651962	-2.403399822	-2.620976389	-2.957010456	-2.889800975	-3.268675437	-3.672929143	-2.486049493	-3.888184166	-3.765593005	-2.833303158	-2.373594103	-2.654177023	-2.716332259	-2.932714527	-3.386010341	-3.926890749	-2.596703694	-3.941311147	-3.683672093	-2.366597007	-2.249797774	-2.774372445	-2.843961195	-3.004593151	-3.142388758	-3.774270321
P06102	General negative regulator of transcription subunit 3 OS=Saccharomyces cerevisiae (strain ATCC 204508 / S288c) GN=NOT3 PE=1 SV=2 - [NOT3_YEAST]	-3.674354994	-3.682817111	-3.745112755	-3.088406377	-2.656514479	-2.602137429	-2.505524786	-2.724649044	-2.782268981	-3.35598364	-3.246835945	-3.660156045	-3.700938978	-2.830536222	-2.572330528	-2.521648264	-2.709155151	-2.673827707	-3.230284285	-3.53060938	-3.352421916	-3.535814922	-3.464761316	-2.930178622	-2.516410559	-2.644982342	-2.612129576	-3.03499913	-3.499172693	-3.608837026	-3.011968293	-3.595867917	-3.54657774	-2.836404502	-2.536934215	-2.557312976	-2.908188832	-2.887472679	-3.087871972	-3.485962037
P06103	Eukaryotic translation initiation factor 3 subunit B OS=Saccharomyces cerevisiae (strain ATCC 204508 / S288c) GN=PRT1 PE=1 SV=1 - [EIF3B_YEAST]	-2.465128363	-3.111091641	-3.233916921	-3.430087753	-3.782523297	-3.678782478	-3.63147539	-3.449086751	-3.080506198	-2.881877445	-3.055809874	-3.422515346	-3.496613745	-4.160976682	-4.249341162	-4.100462403	-4.185540184	-3.757864261	-4.083257086	-1.356167557	-3.006083546	-3.145533172	-3.281399981	-3.580094551	-3.976456693	-3.9117653	-3.721495664	-3.671739288	-2.281257161	-2.616464405	-3.370090646	-3.58686014	-3.740073241	-4.487967066	-4.161693193	-4.286193602	-4.335310368	-4.025923754	-4.229928616	-1.457365834
P06105	Protein SCP160 OS=Saccharomyces cerevisiae (strain ATCC 204508 / S288c) GN=SCP160 PE=1 SV=3 - [SC160_YEAST]	-3.674354994	-2.788900968	-2.83781696	-2.984833099	-3.374299839	-3.371185187	-3.445056319	-3.472803594	-3.482393235	-2.963842989	-3.963180022	-2.402321785	-2.390928302	-2.830536222	-3.449226052	-3.869235438	-4.148757921	-3.938789637	-3.851994602	-3.797837785	-4.062799517	-2.580329149	-2.582437063	-2.897158868	-3.794181003	-3.956545245	-4.206549347	-4.108151865	-3.865732537	-2.54216811	-3.990940822	-2.25046083	-2.409344114	-3.174560049	-3.727526412	-3.831768285	-3.884200557	-3.919892051	-3.673685322	-3.622930404
P06115	Catalase T OS=Saccharomyces cerevisiae (strain ATCC 204508 / S288c) GN=CTT1 PE=1 SV=3 - [CATT_YEAST]	-1.521263424	-3.724683665	-3.819145404	-3.974531594	-4.300848981	-3.767139079	-3.63147539	-3.357934427	-2.110293813	-3.733277707	-2.159811982	-3.731435153	-3.841719739	-4.308274377	-4.174929026	-3.592337064	-3.560361149	-3.089364215	-2.955175509	-2.31352288	-1.825658979	-3.848816454	-3.613362065	-4.753807594	-3.069169862	-3.169760728	-2.925256352	-3.112769585	-2.63029566	-3.654143039	-2.197975797	-3.604932257	-3.763265485	-4.391641699	-3.885891061	-3.78383881	-3.784409337	-3.321691541	-2.642595058	-2.399680458
P06168	Ketol-acid reductoisomerase, mitochondrial OS=Saccharomyces cerevisiae (strain ATCC 204508 / S288c) GN=ILV5 PE=1 SV=1 - [ILV5_YEAST]	-3.830999291	-3.489966099	-3.467001303	-3.259196481	-3.548515007	-3.62274625	-3.74991351	-3.885163089	-2.79820581	-2.236485902	-3.710382669	-3.448021204	-3.384640926	-3.182080725	-3.283601796	-3.494915057	-3.296140474	-3.23960052	-1.711921412	-3.68796435	-3.809020996	-3.296287151	-3.162108262	-2.919087872	-3.419268865	-3.668841104	-3.834200224	-3.769107358	-3.102794911	-2.246614325	-3.82809556	-2.766637949	-2.730853399	-3.004485348	-3.26156619	-3.627606555	-3.520757852	-3.390872609	-2.390829285	-3.828460379
P06169	Pyruvate decarboxylase isozyme 1 OS=Saccharomyces cerevisiae (strain ATCC 204508 / S288c) GN=PDC1 PE=1 SV=7 - [PDC1_YEAST]	-1.922851849	-4.022412574	-4.234326064	-5.453284773	-4.944730143	-3.650492481	-2.745976088	-2.035849158	-2.042284677	-3.702802176	-2.439847093	-3.920776383	-4.139226833	-4.738582937	-4.104163076	-2.741557393	-2.429895866	-2.319851856	-2.629563186	-2.91188776	-2.343057844	-3.956280425	-3.997290377	-4.315742243	-3.370572827	-2.799628305	-2.432751244	-2.266697419	-2.696249842	-3.635849651	-2.540407972	-4.086073059	-4.149646211	-4.136080041	-3.496976902	-2.567424418	-2.422111884	-2.486311549	-2.566070372	-3.268062951
P06174	Uroporphyrinogen-III synthase OS=Saccharomyces cerevisiae (strain ATCC 204508 / S288c) GN=HEM4 PE=1 SV=2 - [HEM4_YEAST]	-2.63533103	-3.971126886	-3.838262311	-3.035690717	-2.469569746	-2.548935455	-2.558603171	-2.696448435	-3.023195867	-3.64371581	-2.654176221	-3.773804036	-3.700938978	-2.702659798	-2.457541851	-2.95178485	-2.835058052	-2.843942765	-3.2429682	-3.643320508	-2.710168841	-3.942401842	-3.713045389	-2.833303158	-2.472918669	-2.617744707	-2.82864984	-2.99027229	-3.18326254	-3.654143039	-2.672469265	-3.670028194	-3.650859685	-2.57582589	-2.504437341	-2.786132031	-2.86931024	-3.045845409	-3.009774078	-3.603899453
P06197	CDP-diacylglycerol--inositol 3-phosphatidyltransferase OS=Saccharomyces cerevisiae (strain ATCC 204508 / S288c) GN=PIS1 PE=1 SV=1 - [PIS_YEAST]	-3.790216249	-2.495160541	-2.631926854	-2.698687857	-3.1705656	-3.797835244	-3.719380637	-3.357934427	-3.704617188	-3.242027372	-4.130367355	-2.461708011	-2.400800831	-2.852995747	-3.135042906	-3.54280431	-4.077889482	-3.938789637	-3.704389978	-3.614306984	-3.722175399	-2.517225806	-2.784548531	-2.875558131	-3.190724175	-2.938755032	-2.98909388	-3.318535811	-4.091085342	-3.530705828	-3.647393646	-2.746433382	-2.685830569	-3.215239627	-3.26156619	-2.922237804	-3.150792399	-3.408698718	-3.6340917	-3.69158682
P06242	Serine/threonine-protein kinase KIN28 OS=Saccharomyces cerevisiae (strain ATCC 204508 / S288c) GN=KIN28 PE=1 SV=1 - [KIN28_YEAST]	-2.969213629	-3.642130598	-3.763268066	-3.731631198	-3.147008026	-2.837041439	-2.700526481	-2.874563788	-3.223806147	-2.982029569	-2.736138475	-3.817453998	-3.910549609	-3.446585135	-2.750116551	-2.570457781	-2.669515824	-2.700823667	-2.797167485	-3.316850227	-2.995856097	-3.504882817	-3.601372067	-3.198601234	-2.830910664	-2.759385448	-2.876144788	-2.837202674	-3.219171301	-3.077537682	-2.856600097	-3.907279675	-3.82293037	-3.236017654	-2.840648685	-2.598190978	-2.570135234	-2.689245975	-2.75491722	-3.337104246
P06244	cAMP-dependent protein kinase type 1 OS=Saccharomyces cerevisiae (strain ATCC 204508 / S288c) GN=TPK1 PE=1 SV=3 - [KAPA_YEAST]	-2.221924087	-3.710592809	-4.184560815	-4.187946036	-4.061937879	-4.555350032	-3.74991351	-3.114642752	-2.603610577	-2.490476087	-2.353217324	-3.862464867	-4.05890999	-4.277588866	-3.687181935	-3.297140005	-3.296140474	-2.660516797	-2.760228281	-2.261975758	-2.255041533	-3.901548928	-3.876799212	-4.026878015	-3.557778725	-3.293593198	-3.02879747	-2.760083968	-2.399891523	-2.953395027	-2.301111905	-3.976164049	-3.897943528	-3.85334389	-3.562359738	-3.240315818	-2.908188832	-2.385776488	-2.538388556	-3.014540441
P06245	cAMP-dependent protein kinase type 2 OS=Saccharomyces cerevisiae (strain ATCC 204508 / S288c) GN=TPK2 PE=1 SV=2 - [KAPB_YEAST]	-2.465128363	-3.782464044	-3.691977795	-3.878592953	-3.458780535	-3.098526032	-2.943604205	-2.682552156	-2.508773031	-3.156927744	-2.832023126	-3.465279002	-3.475598274	-3.977137374	-3.910558766	-3.592337064	-3.489634994	-2.874352407	-2.997537125	-2.052838597	-2.945778692	-3.227334558	-3.310387766	-3.511866968	-3.731353289	-3.632049608	-3.277094635	-3.019935625	-3.037222909	-2.516833286	-2.780105932	-3.516752713	-3.835165038	-3.730346031	-3.518443784	-3.044014776	-2.975408922	-2.584214012	-2.584824432	-2.89403804
P06633	Imidazoleglycerol-phosphate dehydratase OS=Saccharomyces cerevisiae (strain ATCC 204508 / S288c) GN=HIS3 PE=1 SV=2 - [HIS7_YEAST]	-2.305695697	-3.710592809	-3.917366276	-4.484769181	-5.02819197	-4.314508991	-3.781106102	-3.763188467	-2.312891034	-2.299712796	-2.340339522	-3.527359972	-3.365183651	-3.687624325	-3.910558766	-3.47155337	-3.336953189	-3.300232063	-3.086184041	-2.447869859	-3.090622364	-3.41587539	-3.44319897	-3.528623916	-4.185108868	-4.406472675	-3.98219659	-4.350277253	-1.856783781	-2.537914627	-2.886364216	-3.135572978	-3.289250531	-3.511927336	-3.778408687	-3.881343633	-3.991403963	-3.46353737	-3.170439425	-2.218657352
P06634	ATP-dependent RNA helicase DED1 OS=Saccharomyces cerevisiae (strain ATCC 204508 / S288c) GN=DED1 PE=1 SV=2 - [DED1_YEAST]	-3.150950821	-3.030101674	-3.022318964	-3.180784909	-3.430067361	-3.542570779	-3.60332424	-3.763188467	-3.830030875	-2.612669068	-3.271067131	-3.007865871	-3.069172793	-3.481147762	-3.910558766	-3.931610312	-3.740256661	-3.5229802	-3.507922608	-2.082341132	-3.276185457	-2.966278939	-3.11020916	-3.446719335	-3.711003966	-3.805538642	-3.616956175	-3.282139025	-2.774240417	-2.634516233	-3.342326955	-3.189101825	-3.272512807	-4.21634701	-4.341232618	-3.985912734	-3.713846672	-3.663020479	-3.503487827	-1.997590055
P06700	NAD-dependent histone deacetylase SIR2 OS=Saccharomyces cerevisiae (strain ATCC 204508 / S288c) GN=SIR2 PE=1 SV=1 - [SIR2_YEAST]	-3.373907924	-3.288131735	-3.437543884	-3.342114277	-3.3206072	-2.936024701	-3.015990061	-3.077802071	-3.289861908	-2.695277269	-2.614877349	-3.34061114	-3.327038779	-2.797489091	-2.671226109	-3.034962678	-3.21782236	-3.342116096	-3.586561189	-3.328585053	-3.276185457	-3.556810828	-3.401017231	-3.786272352	-3.452670273	-3.031555763	-2.805476015	-2.946890172	-2.984767487	-2.767628144	-2.456155247	-3.332313053	-3.160488096	-2.714751035	-2.953091988	-3.161624488	-3.017297243	-3.177187783	-3.485758645	-3.368882354
P06704	Cell division control protein 31 OS=Saccharomyces cerevisiae (strain ATCC 204508 / S288c) GN=CDC31 PE=1 SV=2 - [CDC31_YEAST]	-2.957874364	-3.341425125	-3.352615736	-3.548176711	-3.458780535	-3.260139384	-3.172659089	-2.939180846	-2.814320622	-3.025378067	-2.630468694	-3.620951545	-3.737992589	-3.347601924	-3.384869391	-3.33880745	-2.630936402	-2.570627851	-2.733131506	-3.002979172	-2.559465547	-3.567424426	-3.752275707	-3.633468557	-3.486862985	-3.613999624	-3.277094635	-2.760083968	-2.455920112	-2.854876524	-2.734277715	-3.738198682	-3.810798506	-2.969266421	-3.028095526	-3.289676134	-2.961712065	-2.403542229	-2.529278056	-3.195035581
P06738	Glycogen phosphorylase OS=Saccharomyces cerevisiae (strain ATCC 204508 / S288c) GN=GPH1 PE=1 SV=4 - [PHSG_YEAST]	-1.756431275	-3.889501822	-3.763268066	-4.532624804	-4.525245152	-4.187182671	-3.660186463	-2.500871593	-1.950373744	-3.663143788	-2.217514003	-3.885507667	-3.953479561	-4.543519265	-4.368679653	-3.696813009	-2.849750252	-2.439798436	-2.494505968	-2.624673466	-2.16061649	-3.888184166	-3.862420922	-4.075282399	-3.794181003	-3.42905652	-2.864123693	-2.014467269	-2.427633874	-3.617785187	-2.448734359	-3.918534617	-3.963576025	-3.987803493	-3.678376599	-3.208322576	-2.677989307	-2.316823421	-2.415796658	-3.091988068
P06773	Deoxycytidylate deaminase OS=Saccharomyces cerevisiae (strain ATCC 204508 / S288c) GN=DCD1 PE=1 SV=2 - [DCTD_YEAST]	-3.419837461	-2.872733621	-2.86697523	-2.935707019	-3.268840627	-3.542570779	-3.719380637	-3.40279112	-3.897074616	-2.887580206	-3.538788393	-2.921955948	-2.519473445	-3.534594836	-2.968565279	-4.212142163	-3.237007057	-2.608468128	-3.217710876	-3.68796435	-3.157443898	-3.075677894	-3.905992589	-3.511866968	-4.722742734	-2.894500765	-2.925256352	-2.377539823	-2.819462099	-2.823477092	-2.876374473	-3.708587732	-3.798767735	-4.21634701	-3.942789572	-3.016051271	-2.469785415	-2.150094051	-2.399103831	-3.35290584
P06775	Histidine permease OS=Saccharomyces cerevisiae (strain ATCC 204508 / S288c) GN=HIP1 PE=1 SV=2 - [HIP1_YEAST]	-4.054220005	-2.582303288	-2.55082532	-2.768662559	-2.871336313	-3.371185187	-3.445056319	-3.15244862	-3.765962652	-3.577705926	-4.319470481	-2.691219607	-2.602483151	-2.585199295	-2.819322344	-3.276748885	-3.161752577	-3.547268959	-4.10623979	-3.970896037	-4.000152712	-2.591119993	-2.410410696	-2.585229343	-2.969098377	-3.092740768	-3.342295271	-3.51570914	-4.255273926	-3.840571555	-4.126385275	-2.771733607	-2.568805941	-2.657566126	-3.075043146	-3.306511994	-3.017297243	-3.288306079	-3.843903566	-3.839546808
P06778-3	Isoform 3 of DNA repair and recombination protein RAD52 OS=Saccharomyces cerevisiae (strain ATCC 204508 / S288c) GN=RAD52 - [RAD52_YEAST]	-2.738273657	-3.655565757	-3.408675661	-3.363610059	-3.056444728	-3.060800337	-2.979343303	-3.231167902	-3.534824876	-2.793571327	-2.503021638	-3.592231464	-3.737992589	-3.167933748	-2.596426251	-2.95178485	-2.941190745	-2.921203312	-2.883909367	-3.517119731	-2.935968424	-3.368700073	-3.290998029	-2.864877821	-3.095310931	-3.007790117	-2.976098448	-3.374912106	-3.773877135	-2.947741703	-3.581003952	-2.905349963	-3.384947601	-2.917999069	-2.162697804	-2.031229499	-3.135334973	-4.201170556	-3.866664383	-3.69158682
P06779	DNA repair protein RAD7 OS=Saccharomyces cerevisiae (strain ATCC 204508 / S288c) GN=RAD7 PE=1 SV=3 - [RAD7_YEAST]	-2.74800674	-3.905461874	-3.917366276	-3.974531594	-2.89076964	-2.535935917	-2.531819922	-2.753411806	-2.814320622	-3.213099665	-2.670200443	-3.89716845	-3.51793972	-2.39192896	-2.414066916	-2.595496002	-3.296140474	-3.16252823	-3.477628805	-3.749721774	-2.897380999	-3.599741649	-3.700201992	-3.670180117	-2.95706364	-2.729923139	-2.543421401	-3.161526549	-2.654676564	-3.304355533	-2.8964236	-4.060915806	-3.847504268	-3.194756509	-2.881795008	-2.751136938	-2.819049783	-2.574119376	-2.713054195	-2.989621485
P06780	GTP-binding protein RHO1 OS=Saccharomyces cerevisiae (strain ATCC 204508 / S288c) GN=RHO1 PE=1 SV=3 - [RHO1_YEAST]	-3.938300632	-2.501213465	-2.481537924	-2.857373404	-3.1705656	-3.325736547	-3.522022162	-3.40279112	-4.119187035	-3.596259903	-3.727042903	-2.564911133	-2.461498101	-3.126306349	-3.207411626	-3.47155337	-3.76788868	-3.675249644	-3.952549618	-3.557972875	-4.150793631	-2.131277947	-2.299683881	-2.772153893	-3.262957859	-3.477191657	-3.743343683	-4.241506121	-4.35821751	-3.926890749	-4.034692626	-2.412135537	-2.418522701	-3.004485348	-3.355034577	-3.358231023	-3.520757852	-3.99867706	-4.144027795	-3.873326188
P06781	GTP-binding protein RHO2 OS=Saccharomyces cerevisiae (strain ATCC 204508 / S288c) GN=RHO2 PE=1 SV=2 - [RHO2_YEAST]	-4.054220005	-2.453486489	-2.401136771	-2.658276023	-3.1705656	-3.542570779	-3.719380637	-3.336018272	-3.863163647	-3.64371581	-3.614267716	-2.523643803	-2.53026934	-2.958627918	-3.207411626	-3.643630079	-3.237007057	-3.815689774	-3.851994602	-3.814239524	-4.0207345	-2.167159401	-2.242687502	-3.145936023	-3.671146143	-3.49360016	-3.538454759	-3.820370068	-3.70438144	-3.840571555	-3.82809556	-2.436206959	-2.568805941	-3.058979787	-3.414166368	-3.585907491	-3.603404528	-3.559835669	-3.913291521	-3.6325408
P06782	Carbon catabolite-derepressing protein kinase OS=Saccharomyces cerevisiae (strain ATCC 204508 / S288c) GN=SNF1 PE=1 SV=1 - [SNF1_YEAST]	-2.284292413	-3.489966099	-3.527783452	-3.909869563	-4.106663025	-3.861257686	-3.152119753	-2.395103947	-2.15064572	-3.624545832	-2.599452678	-3.592231464	-3.664812666	-4.079307486	-4.327795148	-3.518661086	-2.806114959	-2.742288907	-2.835077216	-2.581907644	-2.457698046	-3.454758269	-3.674852988	-3.670180117	-3.772933187	-3.526987588	-3.199529623	-2.487214744	-2.042700455	-3.530705828	-2.761599621	-3.533962936	-3.640085887	-4.258217403	-4.032575467	-3.411872474	-3.003198935	-2.625313969	-2.575416933	-2.659786333
P06785	Thymidylate synthase OS=Saccharomyces cerevisiae (strain ATCC 204508 / S288c) GN=CDC21 PE=1 SV=1 - [TYSY_YEAST]	-2.402297491	-3.905461874	-4.067168558	-4.307774737	-2.871336313	-2.535935917	-2.265986273	-2.58885425	-2.603610577	-3.77493905	-2.702792843	-3.981542136	-3.882622712	-3.552859548	-2.847961572	-2.37353898	-2.618302463	-2.62130534	-2.835077216	-3.204469037	-2.471804134	-4.042475353	-4.013084036	-3.82714123	-2.898350978	-2.464307078	-2.406360982	-2.487214744	-3.102794911	-3.663377406	-2.604928284	-3.907279675	-4.004436846	-3.511927336	-3.012779705	-2.431932551	-2.529154074	-2.574119376	-2.765575539	-3.385037701
P06786	DNA topoisomerase 2 OS=Saccharomyces cerevisiae (strain ATCC 204508 / S288c) GN=TOP2 PE=1 SV=2 - [TOP2_YEAST]	-3.373907924	-3.111091641	-3.159882987	-3.363610059	-3.677558175	-3.678782478	-3.575711604	-3.822888091	-4.288839133	-2.292128915	-3.727042903	-2.829654646	-2.803883648	-3.020835552	-3.170773684	-3.33880745	-3.19888935	-3.342116096	-3.120882729	-3.226256074	-3.722175399	-3.145533172	-3.215943641	-3.430881728	-3.928685631	-3.868332403	-3.293120734	-4.108151865	-3.48453261	-2.061219496	-3.223604211	-3.129019349	-3.183772168	-2.744216435	-2.662772611	-3.02996529	-3.230665021	-3.304902277	-3.46824459	-3.460061686
P06787	Calmodulin OS=Saccharomyces cerevisiae (strain ATCC 204508 / S288c) GN=CMD1 PE=1 SV=1 - [CALM_YEAST]	-3.10020642	-3.129723797	-3.221311172	-3.088406377	-3.056444728	-3.197394593	-3.131868644	-2.906510658	-2.782268981	-3.25671161	-3.02457573	-3.405758451	-3.271647646	-2.922551164	-2.723337619	-2.919811298	-2.835058052	-2.937164518	-3.109223552	-3.401071184	-2.823170282	-3.387385575	-3.401017231	-3.185253657	-2.898350978	-3.117960099	-3.083494181	-2.772654252	-2.80120301	-3.348363251	-2.937377407	-3.309904277	-3.215413751	-2.836404502	-2.827189906	-3.358231023	-2.895112566	-2.951362829	-2.984653271	-3.468643599
P06839	DNA repair helicase RAD3 OS=Saccharomyces cerevisiae (strain ATCC 204508 / S288c) GN=RAD3 PE=1 SV=1 - [RAD3_YEAST]	-3.451289773	-3.139130869	-3.112556224	-3.548176711	-3.935517145	-3.707637967	-3.94805688	-4.512880691	-4.334558722	-2.065130728	-3.142565123	-3.293610667	-2.985085998	-4.160976682	-3.226085406	-2.582922582	-3.19888935	-2.969626535	-3.477628805	-2.965849787	-3.157443898	-3.678087021	-3.464761316	-3.478925625	-3.882444493	-3.105295343	-2.749119197	-2.529258065	-2.810303674	-2.408029096	-3.517533893	-3.425598434	-3.618776558	-3.344646796	-3.279781867	-2.961699202	-2.794561152	-2.439743737	-2.776313172	-2.815300129
P07143	Cytochrome c1, heme protein, mitochondrial OS=Saccharomyces cerevisiae (strain ATCC 204508 / S288c) GN=CYT1 PE=1 SV=1 - [CY1_YEAST]	-3.750553661	-3.257075435	-3.311955051	-3.219458222	-3.644199902	-3.650492481	-3.63147539	-3.950245511	-2.690176432	-2.486143268	-3.905159171	-3.203966508	-2.970310298	-3.182080725	-4.454091413	-3.276748885	-3.19888935	-3.125482609	-1.956365597	-3.881775738	-3.608751137	-2.897698094	-3.093316102	-2.963971679	-2.886889762	-3.080294473	-3.393204548	-3.928701604	-3.293785762	-2.886974436	-4.012651041	-2.654145696	-2.736581328	-2.836404502	-3.355034577	-3.585907491	-3.646572833	-3.46353737	-2.566070372	-3.711817989
P07149	Fatty acid synthase subunit beta OS=Saccharomyces cerevisiae (strain ATCC 204508 / S288c) GN=FAS1 PE=1 SV=2 - [FAS1_YEAST]	-1.717661621	-3.564044213	-3.512346278	-3.909869563	-4.465796283	-4.228390382	-4.219886407	-3.763188467	-1.814505526	-3.672956714	-2.576620502	-3.731435153	-3.855225724	-4.543519265	-4.800393088	-4.465301066	-4.384965052	-3.907016883	-4.177467086	-1.218774944	-3.203774858	-3.773161921	-3.981667579	-4.535063859	-4.462678656	-4.756032684	-3.906303136	-4.076651961	-0.799042905	-3.720059569	-3.034007839	-3.85228446	-3.990687708	-4.702314599	-4.684912088	-4.426278151	-4.407691901	-4.110890902	-4.353036018	-1.404940347
P07170	Adenylate kinase OS=Saccharomyces cerevisiae (strain ATCC 204508 / S288c) GN=ADK1 PE=1 SV=2 - [KAD2_YEAST]	-2.608485157	-3.988020548	-3.897180305	-2.827193075	-2.343716202	-2.448077851	-2.531819922	-2.797660393	-3.004587287	-4.015877252	-2.622651962	-3.908924169	-3.700938978	-2.623300162	-2.392811012	-2.713877346	-2.864593586	-2.921203312	-3.390385127	-3.703157799	-2.537045862	-3.861820125	-3.713045389	-2.82292996	-2.507606672	-2.691553104	-2.738107233	-2.975666192	-3.399679856	-3.861672407	-2.629887134	-3.788941245	-3.650859685	-2.485970049	-2.371507344	-2.786132031	-2.948143993	-2.977732561	-3.128565271	-3.69158682
P07172	Histidinol-phosphate aminotransferase OS=Saccharomyces cerevisiae (strain ATCC 204508 / S288c) GN=HIS5 PE=1 SV=2 - [HIS8_YEAST]	-2.590861442	-3.971126886	-4.022759097	-3.523773365	-2.591470907	-2.41200263	-2.429397889	-2.52546686	-2.766506246	-3.954759189	-2.630468694	-3.944776715	-4.043369012	-3.254973717	-2.736664964	-2.49784903	-2.581051117	-2.54594131	-2.944776599	-3.464387563	-2.544480451	-3.998734894	-4.013084036	-3.511866968	-2.616973774	-2.370390441	-2.415104214	-2.877364784	-3.171488797	-3.830135655	-2.604928284	-3.820265502	-3.897943528	-3.154642337	-2.748971471	-2.517561242	-2.623054773	-2.756142484	-2.923700355	-3.53018964
P07213	Mitochondrial import receptor subunit TOM70 OS=Saccharomyces cerevisiae (strain ATCC 204508 / S288c) GN=TOM70 PE=1 SV=2 - [TOM70_YEAST]	-3.711951646	-3.477981107	-3.497072457	-3.430087753	-3.611595103	-3.516805598	-3.495908212	-2.58885425	-3.023195867	-2.439321725	-3.710382669	-3.278277934	-3.3364809	-2.934476812	-2.937456283	-3.105139077	-3.161752577	-3.259529344	-2.257266198	-3.600016011	-3.722175399	-3.406316164	-3.380379825	-2.723104014	-2.357684973	-2.972859783	-3.342295271	-3.536992867	-3.499172693	-2.797822942	-3.790100414	-3.071338667	-2.986618015	-2.321482399	-2.421195634	-3.208322576	-3.280800411	-3.390872609	-2.9599623	-3.828460379
P07244	Bifunctional purine biosynthetic protein ADE5,7 OS=Saccharomyces cerevisiae (strain ATCC 204508 / S288c) GN=ADE5,7 PE=1 SV=1 - [PUR2_YEAST]	-2.305695697	-3.937921152	-4.001056193	-4.007981852	-3.147008026	-2.789984801	-2.441810039	-2.286017982	-2.495719685	-3.942839966	-2.591801738	-3.773804036	-3.896518645	-3.609082676	-3.100175467	-2.608179951	-2.521026153	-2.53375464	-2.874009839	-3.248377068	-2.589910861	-3.901548928	-3.966211989	-3.545577683	-2.735315402	-2.522054431	-2.524376799	-2.497611282	-3.069636503	-3.883086208	-2.734277715	-3.768429714	-3.775002833	-3.194756509	-2.787550756	-2.527396975	-2.644778261	-2.689245975	-2.911812749	-3.539200138
P07245	C-1-tetrahydrofolate synthase, cytoplasmic OS=Saccharomyces cerevisiae (strain ATCC 204508 / S288c) GN=ADE3 PE=1 SV=1 - [C1TC_YEAST]	-3.087794301	-2.880601917	-2.937393852	-3.070619664	-3.48807652	-3.650492481	-3.74991351	-3.853689868	-3.830030875	-2.756574176	-3.598852805	-2.863579533	-2.830322358	-2.94650184	-3.207411626	-3.47155337	-3.512827445	-3.571973427	-3.794860004	-2.691297006	-3.39210545	-3.129714939	-3.068341611	-3.145936023	-3.190724175	-3.352235456	-3.482259254	-3.413758104	-3.68751794	-2.555004315	-3.412764001	-3.090310544	-3.231498556	-3.537489454	-3.630845218	-3.692504512	-3.858598735	-3.797443519	-4.062950026	-2.064325768
P07246	Alcohol dehydrogenase 3, mitochondrial OS=Saccharomyces cerevisiae (strain ATCC 204508 / S288c) GN=ADH3 PE=1 SV=2 - [ADH3_YEAST]	-3.56710567	-3.477981107	-3.408675661	-3.259196481	-3.48807652	-3.767139079	-3.8789434	-3.885163089	-2.814320622	-2.214815962	-3.661525414	-3.41411258	-3.327038779	-3.072607599	-3.51658672	-3.669976647	-3.357800659	-3.181413867	-1.668491883	-3.628740855	-3.827035067	-3.210599138	-3.084943156	-3.022113835	-3.613349806	-3.868332403	-3.881866576	-3.580525596	-3.136733157	-2.208932397	-3.734919198	-2.807916144	-2.730853399	-2.917999069	-3.279781867	-3.670546086	-3.520757852	-3.390872609	-2.407426104	-3.651955691
P07251	ATP synthase subunit alpha, mitochondrial OS=Saccharomyces cerevisiae (strain ATCC 204508 / S288c) GN=ATP1 PE=1 SV=5 - [ATPA_YEAST]	-3.770248756	-3.341425125	-3.259463627	-3.239190581	-3.579710509	-3.595523289	-3.94805688	-4.053722999	-2.950159418	-2.338241923	-3.983050194	-3.099215875	-3.030343133	-3.046489415	-3.406004363	-3.931610312	-3.560361149	-3.429717005	-1.802910801	-3.749721774	-4.0207345	-2.966278939	-2.934445574	-2.792250423	-3.539720491	-3.785199961	-4.008407427	-3.873520092	-3.219171301	-2.463421184	-4.275857364	-2.541065445	-2.455832323	-2.836404502	-3.316917806	-4.013282561	-3.808718006	-3.684572989	-2.672371554	-3.896292955
P07253	Cytochrome B pre-mRNA-processing protein 6 OS=Saccharomyces cerevisiae (strain ATCC 204508 / S288c) GN=CBP6 PE=1 SV=1 - [CBP6_YEAST]	-4.289665613	-3.330607851	-3.184141408	-3.035690717	-3.856994736	-4.108134575	-4.50210098	-4.668353637	-3.120017908	-2.036337223	-4.451604947	-3.052818161	-3.085002004	-2.934476812	-3.283601796	-3.567358233	-3.76788868	-3.702265933	-1.945957244	-3.614306984	-3.656274628	-2.924740578	-2.926943237	-2.864877821	-3.20488457	-3.706594847	-3.743343683	-3.7196026	-2.783172086	-2.648204875	-3.887031458	-2.598760309	-2.626132193	-3.0776117	-3.243577562	-3.831768285	-3.808718006	-3.42674775	-2.75491722	-3.603899453
P07255	Cytochrome c oxidase subunit 7A OS=Saccharomyces cerevisiae (strain ATCC 204508 / S288c) GN=COX9 PE=1 SV=2 - [COX9_YEAST]	-4.006729964	-3.309213534	-3.394455225	-3.180784909	-3.548515007	-3.861257686	-4.020645274	-4.28598476	-2.986215619	-2.307336751	-4.130367355	-3.225860946	-2.905630357	-3.112693175	-3.427453426	-4.465301066	-4.148757921	-3.875928235	-1.756698931	-3.765582933	-4.000152712	-3.001831652	-2.771052406	-2.602869045	-3.354699201	-3.687594561	-3.881866576	-3.846700527	-3.195133127	-2.620956233	-4.329327517	-2.549792801	-2.441727916	-2.868490824	-3.316917806	-4.041181147	-3.713846672	-3.620857414	-2.603825461	-3.919630939
P07256	Cytochrome b-c1 complex subunit 1, mitochondrial OS=Saccharomyces cerevisiae (strain ATCC 204508 / S288c) GN=COR1 PE=1 SV=1 - [QCR1_YEAST]	-3.750553661	-3.419504951	-3.338934498	-3.259196481	-3.579710509	-3.568804234	-3.660186463	-3.792729728	-2.897710051	-2.414408951	-3.963180022	-3.21122781	-3.183806571	-3.210797642	-3.323260309	-3.592337064	-3.400421336	-3.407313296	-1.821818121	-3.571851636	-3.791228919	-2.973319752	-3.101737913	-2.975414209	-3.323466292	-3.687594561	-3.834200224	-3.69547259	-3.125331496	-2.516833286	-3.96955216	-2.654145696	-2.553558857	-2.934886612	-3.335850362	-3.78383881	-3.808718006	-3.50128929	-2.594293669	-3.795702893
P07257	Cytochrome b-c1 complex subunit 2, mitochondrial OS=Saccharomyces cerevisiae (strain ATCC 204508 / S288c) GN=QCR2 PE=1 SV=1 - [QCR2_YEAST]	-3.619734532	-3.431012188	-3.366427905	-3.239190581	-3.677558175	-3.595523289	-3.81298753	-4.053722999	-2.782268981	-2.330453348	-3.813356075	-3.255580003	-3.262619006	-3.240097604	-3.343505858	-3.724157712	-3.357800659	-3.342116096	-1.817068011	-3.672929143	-3.791228919	-3.08327469	-3.093316102	-2.952619169	-3.521885387	-3.826167935	-3.810944463	-3.671739288	-3.037222909	-2.362186037	-3.948475678	-2.721569131	-2.594581343	-2.852358481	-3.243577562	-3.692504512	-3.69107194	-3.46353737	-2.547556946	-3.828460379
P07258	Carbamoyl-phosphate synthase arginine-specific small chain OS=Saccharomyces cerevisiae (strain ATCC 204508 / S288c) GN=CPA1 PE=1 SV=1 - [CARA_YEAST]	-2.32742127	-3.738913411	-3.763268066	-3.650137594	-3.013208883	-2.805500463	-2.585892995	-2.51311682	-2.575872151	-3.839775761	-2.426176177	-3.920776383	-4.106562216	-3.463762997	-3.049404753	-2.646914838	-2.630936402	-2.521670039	-2.9656499	-3.141014518	-2.304677299	-3.942401842	-3.935788393	-3.74652859	-3.043493918	-2.841025773	-2.684273797	-2.321054481	-2.654676564	-3.76905639	-2.404993109	-3.9644527	-4.018318144	-3.76012714	-3.374477232	-2.948425138	-2.644778261	-2.554139533	-2.613420638	-3.15292956
P07259	Protein URA2 OS=Saccharomyces cerevisiae (strain ATCC 204508 / S288c) GN=URA2 PE=1 SV=5 - [PYR1_YEAST]	-2.195047289	-3.615629683	-3.591238049	-3.81800167	-3.856994736	-3.516805598	-3.236091518	-2.417946941	-2.312891034	-3.64371581	-2.314923687	-3.839784041	-3.968077928	-4.618417781	-4.454091413	-3.425934645	-2.736199564	-2.384038375	-2.604792342	-2.631925978	-2.16061649	-3.861820125	-3.905992589	-4.258741599	-3.976456693	-3.632049608	-3.083494181	-2.091117171	-2.345957547	-3.401461228	-2.448734359	-3.976164049	-4.032334167	-4.391641699	-4.128315626	-3.161624488	-2.655763894	-2.325264486	-2.502286703	-2.923233448
P07260	Eukaryotic translation initiation factor 4E OS=Saccharomyces cerevisiae (strain ATCC 204508 / S288c) GN=CDC33 PE=1 SV=1 - [IF4E_YEAST]	-3.358917235	-3.642130598	-3.674692032	-2.984833099	-2.514084576	-2.57529125	-2.441810039	-2.615010025	-2.735488131	-3.64371581	-3.165094068	-3.601741475	-3.641221141	-3.285194017	-2.937456283	-2.827933583	-2.77774101	-2.843942765	-3.008324727	-2.842940766	-3.251642689	-3.632798988	-3.625452488	-3.022113835	-2.945128442	-2.739677221	-2.749119197	-2.675030831	-2.904613794	-3.386090004	-3.125694626	-3.569011485	-3.556673385	-3.115613111	-3.091038008	-2.935272067	-2.794561152	-2.779148737	-2.947773456	-3.059211645
P07262	NADP-specific glutamate dehydrogenase 1 OS=Saccharomyces cerevisiae (strain ATCC 204508 / S288c) GN=GDH1 PE=1 SV=2 - [DHE4_YEAST]	-1.521263424	-3.905461874	-3.745112755	-4.438447275	-4.587243958	-4.454149239	-4.136863941	-3.425753324	-1.758863147	-3.663143788	-2.16547944	-3.82857585	-3.982825382	-4.738582937	-4.800393088	-4.065075646	-4.112889094	-3.36352292	-2.724211157	-1.815513899	-1.463129768	-3.888184166	-3.905992589	-4.640303829	-4.806527067	-4.71702073	-4.401118079	-3.433580338	-1.774324787	-3.355830121	-2.167201289	-3.976164049	-4.004436846	-4.702314599	-4.637211851	-4.850628744	-4.606293942	-3.161989779	-2.432684873	-2.038537349
P07263-2	Isoform Cytoplasmic of Histidine--tRNA ligase, mitochondrial OS=Saccharomyces cerevisiae (strain ATCC 204508 / S288c) GN=HTS1 - [SYH_YEAST]	-2.891648578	-2.986996806	-3.044354817	-3.001587272	-2.971230845	-3.005998923	-3.03466845	-2.989616292	-2.897710051	-3.862051572	-2.296151371	-3.944776715	-4.074620019	-5.173812335	-5.33519899	-3.643630079	-2.820513939	-2.268461566	-2.420591326	-2.50665128	-1.857715864	-3.861820125	-3.997290377	-4.834746945	-4.806527067	-4.177249137	-3.596926974	-2.08326632	-1.861505997	-3.564909811	-2.34866074	-3.820265502	-3.885167567	-4.702314599	-4.591034876	-3.959052013	-3.031534648	-2.376974981	-2.374421207	-2.616222653
P07264	3-isopropylmalate dehydratase OS=Saccharomyces cerevisiae (strain ATCC 204508 / S288c) GN=LEU1 PE=1 SV=3 - [LEUC_YEAST]	-2.342088881	-3.971126886	-3.979674628	-4.007981852	-3.056444728	-2.588651904	-2.277064229	-2.464747359	-2.589674709	-3.931018323	-2.474602049	-3.8739403	-3.953479561	-3.571358335	-2.937456283	-2.545846643	-2.544737339	-2.583131337	-2.9656499	-3.401071184	-2.464733852	-4.013168345	-3.95092007	-3.324632994	-2.745629674	-2.432317467	-2.441656362	-2.698824493	-3.080604869	-3.949301637	-2.548316987	-3.874031838	-3.859949859	-3.154642337	-2.674775922	-2.517561242	-2.591070726	-2.76759976	-2.911812749	-3.557391649
P07267	Saccharopepsin OS=Saccharomyces cerevisiae (strain ATCC 204508 / S288c) GN=PEP4 PE=1 SV=1 - [CARP_YEAST]	-3.894418686	-2.384731595	-2.519619464	-2.754393513	-3.1705656	-3.348281977	-3.63147539	-3.357934427	-3.797641408	-3.828765423	-3.743897646	-2.564911133	-2.714986249	-3.020835552	-3.100175467	-3.360101139	-3.256450222	-3.452473957	-3.669731913	-3.797837785	-3.656274628	-2.663299	-2.679956947	-2.782167172	-3.030825253	-3.080294473	-3.002207407	-3.394204419	-3.809921104	-3.69144031	-3.548920096	-2.731463477	-2.765567084	-2.884805566	-2.938547992	-3.116390243	-3.18221299	-3.445025347	-3.539613169	-3.784946836
P07273	Transcription elongation factor S-II OS=Saccharomyces cerevisiae (strain ATCC 204508 / S288c) GN=DST1 PE=1 SV=4 - [TFS2_YEAST]	-2.957874364	-3.298634141	-3.298652129	-3.407586589	-3.3206072	-3.303537895	-3.302440682	-3.380188516	-3.382919573	-2.499180954	-2.646230353	-3.795464063	-3.737992589	-3.728557984	-3.100175467	-2.88853087	-2.643681941	-2.521670039	-2.815997858	-2.885645078	-2.897380999	-3.621695549	-3.589480839	-3.545577683	-3.149058041	-3.080294473	-2.98909388	-2.798128185	-2.866146975	-2.828663112	-2.789448861	-3.689179224	-3.672651547	-2.934886612	-2.813855499	-2.728269666	-2.856580054	-2.802527748	-3.128565271	-3.187932044
P07274	Profilin OS=Saccharomyces cerevisiae (strain ATCC 204508 / S288c) GN=PFY1 PE=1 SV=2 - [PROF_YEAST]	-2.473178147	-4.075586813	-4.044793135	-3.001587272	-2.384459714	-2.388444032	-2.492554764	-2.682552156	-3.080506198	-4.041067609	-2.426176177	-3.885507667	-3.750558189	-2.613680211	-2.513794982	-2.620976389	-2.763760556	-3.089364215	-3.308115815	-3.703157799	-2.628893734	-3.92865538	-3.687471852	-2.908081714	-2.250977732	-2.464307078	-2.794027187	-3.178151934	-3.386010341	-4.030597573	-2.486226461	-3.841532385	-3.717247687	-2.805016163	-2.431341979	-2.661764997	-2.770481194	-2.951362829	-3.128565271	-3.67163526
P07275	Delta-1-pyrroline-5-carboxylate dehydrogenase, mitochondrial OS=Saccharomyces cerevisiae (strain ATCC 204508 / S288c) GN=PUT2 PE=1 SV=2 - [PUT2_YEAST]	-3.533056427	-3.454305602	-3.352615736	-3.320933958	-3.458780535	-3.568804234	-3.575711604	-3.822888091	-2.79820581	-2.373820353	-3.69391251	-3.293610667	-3.183806571	-3.270004768	-3.972253921	-4.136737974	-3.854107009	-3.5229802	-1.577313439	-3.151398403	-3.756289339	-3.05312455	-3.035700727	-3.082697292	-3.671146143	-3.847096259	-4.062300927	-3.928701604	-3.037222909	-2.257064342	-3.664479367	-2.845029349	-2.765567084	-3.115613111	-3.335850362	-3.606606457	-3.540980143	-3.355867605	-2.594293669	-3.40137593
P07277	Mevalonate kinase OS=Saccharomyces cerevisiae (strain ATCC 204508 / S288c) GN=ERG12 PE=1 SV=1 - [KIME_YEAST]	-1.996354724	-3.873716254	-3.857635735	-4.438447275	-4.944730143	-4.187182671	-3.60332424	-2.890448815	-1.515478893	-3.605627096	-2.229336587	-3.920776383	-4.05890999	-5.231347607	-4.745549318	-4.065075646	-3.276158911	-2.54594131	-2.350279378	-2.325232263	-2.183649751	-3.760929467	-3.779034291	-4.501620012	-4.077018116	-4.074975108	-3.538454759	-2.785335005	-1.514269629	-3.617785187	-2.486226461	-3.952835566	-3.910833541	-5.760476613	-5.512577129	-4.389963473	-3.350477461	-2.412507809	-1.996257556	-2.331553272
P07278	cAMP-dependent protein kinase regulatory subunit OS=Saccharomyces cerevisiae (strain ATCC 204508 / S288c) GN=BCY1 PE=1 SV=4 - [KAPR_YEAST]	-2.556246931	-3.76780071	-3.917366276	-3.941838666	-3.746680238	-3.491492272	-3.236091518	-3.211081887	-2.575872151	-2.589246103	-2.561597332	-3.89716845	-3.953479561	-3.687624325	-3.343505858	-3.105139077	-3.022082804	-2.742288907	-2.844712337	-2.500000498	-2.529649384	-3.888184166	-3.997290377	-3.633468557	-2.969098377	-2.95003396	-3.04227852	-2.675030831	-2.765363694	-2.94211044	-2.478649699	-3.896111783	-3.990687708	-3.322257009	-2.967784063	-2.739658003	-2.831451731	-2.635774522	-2.744337051	-3.166828845
P07280	40S ribosomal protein S19-A OS=Saccharomyces cerevisiae (strain ATCC 204508 / S288c) GN=RPS19A PE=1 SV=2 - [RS19A_YEAST]	-3.329395027	-2.569527443	-2.691538308	-2.857373404	-3.458780535	-3.767139079	-4.05835519	-3.917337656	-3.897074616	-2.994282552	-3.677628139	-2.835253695	-2.884698972	-3.412830828	-3.687181935	-4.251373527	-4.262039564	-4.145675077	-4.016425095	-1.927069846	-3.773653436	-2.585714483	-2.673665007	-3.225672543	-3.859867647	-4.099872732	-4.090021103	-4.045824437	-4.091085342	-2.303243318	-3.867117664	-3.028017477	-3.215413751	-4.023469996	-4.546287083	-4.665703699	-4.649511388	-4.436748363	-4.290171529	-1.668571546
P07283	Phosphomannomutase OS=Saccharomyces cerevisiae (strain ATCC 204508 / S288c) GN=SEC53 PE=1 SV=1 - [PMM_YEAST]	-2.489413711	-3.988020548	-4.184560815	-3.676794224	-2.499093186	-2.308892372	-2.345379877	-2.563164179	-2.720225584	-4.132863677	-2.591801738	-3.908924169	-3.997724998	-3.112693175	-2.560431901	-2.533696726	-2.656541067	-2.714513442	-2.944776599	-3.544226287	-2.457698046	-4.072389424	-4.061528573	-3.511866968	-2.439045062	-2.318302307	-2.524376799	-2.747622246	-3.195133127	-3.949301637	-2.604928284	-3.907279675	-3.92383966	-3.115613111	-2.604209675	-2.567424418	-2.723494289	-2.722306588	-2.853800764	-3.53018964
P07284	Serine--tRNA ligase, cytoplasmic OS=Saccharomyces cerevisiae (strain ATCC 204508 / S288c) GN=SES1 PE=1 SV=2 - [SYSC_YEAST]	-2.402297491	-3.954428575	-4.112987006	-4.582118971	-3.548515007	-2.700239222	-2.139289096	-2.254838062	-2.245788186	-4.003444952	-2.302381711	-3.956928146	-4.074620019	-5.065169543	-5.110920296	-4.100462403	-3.055753494	-2.330353271	-2.37799436	-2.319365693	-1.890501239	-3.97029369	-3.997290377	-4.920482556	-4.682602668	-4.37575078	-3.596926974	-2.044640357	-1.675386237	-3.710456638	-2.486226461	-4.023982976	-4.075217354	-4.702314599	-4.637211851	-3.692504512	-2.921384677	-2.235022502	-2.205269195	-2.745844088
P07285	Anthranilate phosphoribosyltransferase OS=Saccharomyces cerevisiae (strain ATCC 204508 / S288c) GN=TRP4 PE=1 SV=1 - [TRPD_YEAST]	-3.039186629	-3.905461874	-3.958605033	-3.909869563	-3.123828837	-2.510283008	-2.159647669	-2.395103947	-2.359425259	-3.884676443	-2.859318434	-3.956928146	-4.05890999	-3.770686225	-3.016523565	-2.395358696	-2.344180992	-2.406084493	-2.835077216	-3.226256074	-2.589910861	-3.901548928	-4.029052333	-3.890699034	-2.798336803	-2.362833157	-2.602111529	-2.476892583	-3.195133127	-3.710456638	-2.478649699	-3.941311147	-3.990687708	-3.563512428	-2.982627265	-2.459914587	-2.499164417	-2.59437977	-2.765575539	-3.503490795
P07342	Acetolactate synthase catalytic subunit, mitochondrial OS=Saccharomyces cerevisiae (strain ATCC 204508 / S288c) GN=ILV2 PE=1 SV=1 - [ILVB_YEAST]	-3.637712695	-3.551430832	-3.467001303	-3.342114277	-3.48807652	-3.767139079	-3.719380637	-3.885163089	-2.750913843	-2.288351871	-3.598852805	-3.430967317	-3.3748795	-3.126306349	-3.18897639	-3.360101139	-3.336953189	-3.181413867	-1.905058838	-3.571851636	-3.845276737	-3.202303646	-3.144600357	-3.095125284	-3.632359293	-3.706594847	-3.98219659	-3.69547259	-2.964307822	-2.229364082	-3.808973004	-2.776847324	-2.642170159	-2.951974132	-3.298230396	-3.670546086	-3.646572833	-3.445025347	-2.493400635	-3.651955691
P07560	Ras-related protein SEC4 OS=Saccharomyces cerevisiae (strain ATCC 204508 / S288c) GN=SEC4 PE=1 SV=1 - [SEC4_YEAST]	-3.960752034	-2.608199435	-2.691538308	-2.857373404	-3.1705656	-3.260139384	-3.279983663	-3.114642752	-3.674895086	-3.56851761	-3.661525414	-2.578933425	-2.758750457	-3.00817764	-3.016523565	-3.178903275	-3.336953189	-3.300232063	-3.635886454	-3.781620285	-3.827035067	-2.320335477	-2.480071094	-2.919087872	-3.176701375	-3.209869099	-3.261244544	-3.648389868	-4.005015605	-3.739459211	-3.771471344	-2.493986343	-2.54851209	-3.040585372	-3.279781867	-3.323546569	-3.405035551	-3.706452153	-3.7776979	-3.81745843
P07702	L-aminoadipate-semialdehyde dehydrogenase OS=Saccharomyces cerevisiae (strain ATCC 204508 / S288c) GN=LYS2 PE=1 SV=2 - [LYS2_YEAST]	-1.979057125	-3.971126886	-4.022759097	-4.986076936	-4.719835561	-3.62274625	-2.715517847	-2.108309828	-2.023428111	-3.966777614	-2.333943468	-3.932726686	-4.106562216	-4.824623146	-4.454091413	-2.919811298	-2.397153183	-2.330353271	-2.517439451	-2.91188776	-2.126741712	-3.861820125	-3.935788393	-4.569299742	-4.025862286	-3.265142064	-2.652912146	-2.091117171	-2.441707677	-3.654143039	-2.441351442	-3.941311147	-3.990687708	-4.487967066	-4.128315626	-2.948425138	-2.509091872	-2.448937839	-2.502286703	-3.059211645
P07703	DNA-directed RNA polymerases I and III subunit RPAC1 OS=Saccharomyces cerevisiae (strain ATCC 204508 / S288c) GN=RPC40 PE=1 SV=1 - [RPAC1_YEAST]	-2.891648578	-3.352324088	-3.497072457	-3.363610059	-3.194514112	-3.197394593	-3.279983663	-3.917337656	-3.534824876	-2.414408951	-2.736138475	-3.448021204	-3.550531358	-3.059489419	-2.847961572	-3.034962678	-3.180201511	-3.107310418	-3.376343776	-2.809664545	-2.78744874	-3.632798988	-3.625452488	-3.295659448	-3.121934282	-3.956545245	-3.445975391	-3.625412116	-2.536694073	-2.563625667	-2.817846189	-3.551380836	-3.516707676	-3.134995785	-3.225810396	-3.208322576	-3.247184054	-3.255675479	-3.243048381	-2.569312834
P07806-2	Isoform Cytoplasmic of Valine--tRNA ligase, mitochondrial OS=Saccharomyces cerevisiae (strain ATCC 204508 / S288c) GN=VAS1 - [SYV_YEAST]	-2.073804175	-3.937921152	-4.022759097	-4.633367611	-4.525245152	-3.829198249	-2.891602318	-2.117628746	-1.923904664	-3.796229401	-2.327575642	-3.981542136	-4.206859273	-5.353751799	-5.110920296	-3.381713699	-2.497698328	-2.218838909	-2.392054079	-2.661306149	-2.061288653	-3.956280425	-4.045199167	-4.677157542	-4.497087149	-3.933981694	-3.002207407	-1.8859921	-1.974614985	-3.682025265	-2.434006111	-3.9644527	-4.018318144	-4.822712477	-4.546287083	-3.27303441	-2.601653495	-2.342296226	-2.358197627	-2.882523288
P07807	Dihydrofolate reductase OS=Saccharomyces cerevisiae (strain ATCC 204508 / S288c) GN=DFR1 PE=1 SV=2 - [DYR_YEAST]	-2.690569333	-3.812245198	-3.745112755	-2.951897262	-2.724629054	-2.744414396	-2.777091142	-2.906510658	-2.897710051	-3.5503146	-2.584191154	-3.660156045	-3.828338923	-2.672386151	-2.479780625	-2.755599118	-3.296140474	-2.673827707	-3.156436321	-3.517119731	-2.945778692	-3.773161921	-3.700201992	-2.952619169	-2.645661755	-2.582209671	-2.673743994	-2.760083968	-3.243616656	-3.53918114	-2.707463547	-3.632471873	-3.506886788	-2.836404502	-2.723813328	-2.640260923	-2.895112566	-2.850453769	-2.842473075	-3.460061686
P07884-2	Isoform II of tRNA dimethylallyltransferase, mitochondrial OS=Saccharomyces cerevisiae (strain ATCC 204508 / S288c) GN=MOD5 - [MOD5_YEAST]	-2.935459692	-2.928734539	-3.10096313	-3.199992025	-3.48807652	-3.177071575	-2.997550353	-3.40279112	-3.508370998	-2.934032281	-2.392555067	-3.752464173	-3.982825382	-3.667584674	-4.036702988	-2.984482932	-2.497698328	-2.608468128	-2.654766718	-3.012412733	-2.369224067	-3.655265414	-4.078044722	-4.535063859	-3.751993551	-3.477191657	-2.950453497	-2.205765481	-2.622259389	-3.173241338	-2.524718823	-3.778649053	-3.885167567	-3.919009177	-3.540234753	-2.809942675	-2.633875635	-2.700182229	-2.62308005	-3.166828845
P07991	Ornithine aminotransferase OS=Saccharomyces cerevisiae (strain ATCC 204508 / S288c) GN=CAR2 PE=1 SV=2 - [OAT_YEAST]	-2.249311064	-3.52652999	-3.559162097	-3.909869563	-3.711705549	-3.303537895	-2.961363114	-2.668788431	-2.371297159	-3.514583096	-2.194155553	-3.839784041	-3.896518645	-4.47231064	-4.249341162	-3.276748885	-2.910062298	-2.742288907	-2.92420093	-2.373043856	-2.416188819	-3.956280425	-4.078044722	-4.231063007	-3.486862985	-2.938755032	-2.622217664	-2.358464614	-2.256168102	-3.644967367	-2.564266275	-3.896111783	-3.936963992	-4.060039708	-3.518443784	-2.640260923	-2.440992698	-2.476876974	-2.538388556	-3.275573115
P08004	Chitin synthase 1 OS=Saccharomyces cerevisiae (strain ATCC 204508 / S288c) GN=CHS1 PE=1 SV=2 - [CHS1_YEAST]	-3.810463773	-2.888513352	-2.762824809	-2.857373404	-2.971230845	-3.079539909	-2.997550353	-2.724649044	-3.43179962	-3.624545832	-3.795675686	-2.863579533	-2.850474226	-2.875810381	-2.968565279	-2.857914157	-2.910062298	-3.071638452	-3.776306766	-3.734032982	-3.863751827	-3.068120881	-3.043791993	-2.875558131	-2.787640232	-2.749497687	-2.684273797	-3.019935625	-3.773877135	-3.672671225	-3.647393646	-3.015875164	-3.130015766	-3.0776117	-3.107212141	-2.935272067	-2.806753518	-2.900026409	-3.213564996	-3.566574106
P08018	MAP kinase kinase PBS2 OS=Saccharomyces cerevisiae (strain ATCC 204508 / S288c) GN=PBS2 PE=1 SV=4 - [PBS2_YEAST]	-2.767672106	-3.76780071	-3.640729327	-2.951897262	-2.499093186	-2.510283008	-2.545149402	-2.874563788	-3.160641955	-3.634099	-2.662166087	-3.763094677	-3.700938978	-2.841722288	-2.877180739	-2.769778831	-3.125547531	-2.78498106	-3.156436321	-3.090187119	-2.660856546	-3.435185898	-3.862420922	-3.295659448	-3.308099696	-3.130736985	-2.888266869	-2.785335005	-3.427413513	-3.147093428	-2.448734359	-3.679571952	-3.694777418	-3.096487322	-2.559012667	-2.57760722	-2.86931024	-3.045845409	-3.213564996	-3.548267236
P08067	Cytochrome b-c1 complex subunit Rieske, mitochondrial OS=Saccharomyces cerevisiae (strain ATCC 204508 / S288c) GN=RIP1 PE=1 SV=1 - [UCRI_YEAST]	-3.790216249	-3.466094811	-3.352615736	-3.143120966	-3.579710509	-3.442159707	-4.05835519	-4.053722999	-2.690176432	-2.303519738	-3.795675686	-3.203966508	-3.133558861	-2.970856758	-3.303294836	-3.669976647	-3.276158911	-3.597108073	-1.956365597	-3.797837785	-3.863751827	-2.973319752	-3.135925417	-2.963971679	-3.452670273	-3.668841104	-3.657868084	-3.7196026	-3.148225617	-2.427568771	-4.356823393	-2.473084238	-2.610270532	-2.836404502	-3.414166368	-4.220935697	-3.646572833	-3.373263985	-2.547556946	-3.828460379
P08417	Fumarate hydratase, mitochondrial OS=Saccharomyces cerevisiae (strain ATCC 204508 / S288c) GN=FUM1 PE=1 SV=2 - [FUMH_YEAST]	-2.797681993	-3.466094811	-3.380373533	-3.499775745	-3.746680238	-4.033189153	-4.097076196	-3.623921786	-2.603610577	-2.530068332	-2.460599448	-3.773804036	-3.595164156	-4.160976682	-4.641731081	-4.173948105	-3.400421336	-2.673827707	-2.104763056	-2.596022549	-2.423024624	-3.41587539	-3.401017231	-3.786272352	-4.185108868	-4.177249137	-4.118283734	-2.877364784	-2.499417198	-2.603072215	-2.486226461	-3.355075255	-3.367069516	-3.952996699	-4.195860299	-4.12826393	-3.603404528	-2.678391986	-2.279708205	-2.929144087
P08425	Phenylalanine--tRNA ligase, mitochondrial OS=Saccharomyces cerevisiae (strain ATCC 204508 / S288c) GN=MSF1 PE=1 SV=3 - [SYFM_YEAST]	-3.711951646	-3.363305981	-3.246633748	-3.199992025	-3.374299839	-3.491492272	-3.325252668	-3.822888091	-3.160641955	-2.318848754	-3.886325655	-3.105967595	-3.038025929	-2.922551164	-3.303294836	-2.88853087	-4.148757921	-2.319851856	-2.548595699	-3.781620285	-3.405579522	-3.494717686	-3.035700727	-3.095125284	-2.684821796	-4.679033325	-3.810944463	-3.7196026	-2.352590066	-2.694794941	-3.301657845	-2.726507823	-3.014180221	-2.884805566	-3.043575646	-3.565501145	-3.668650931	-3.031963214	-2.594293669	-3.774270321
P08456	CDP-diacylglycerol--serine O-phosphatidyltransferase OS=Saccharomyces cerevisiae (strain ATCC 204508 / S288c) GN=CHO1 PE=1 SV=3 - [PSS_YEAST]	-3.830999291	-2.495160541	-2.527357884	-2.555737479	-3.194514112	-3.568804234	-4.05835519	-3.678027151	-3.863163647	-3.396060255	-4.479545956	-2.385793759	-2.232673345	-2.754571604	-3.471332148	-4.375895254	-4.384965052	-4.004512613	-4.038360578	-4.126021667	-4.24449797	-2.139174843	-2.192347803	-2.908081714	-3.435872951	-3.613999624	-3.98219659	-4.241506121	-4.23064462	-3.582320617	-4.356823393	-2.170887871	-2.185227071	-3.058979787	-3.678376599	-3.932681821	-4.168789582	-4.436748363	-4.116493066	-3.967469914
P08465	Homoserine O-acetyltransferase OS=Saccharomyces cerevisiae (strain ATCC 204508 / S288c) GN=MET2 PE=1 SV=2 - [MET2_YEAST]	-2.473178147	-3.615629683	-4.136453073	-3.523773365	-2.440638312	-2.276097203	-2.380790264	-2.53792352	-2.830617435	-4.260166815	-2.576620502	-3.851079919	-4.074620019	-3.270004768	-2.736664964	-2.545846643	-2.581051117	-2.634257787	-3.192887995	-3.352344883	-2.677107444	-3.82315527	-3.531451145	-3.070375418	-3.030825253	-2.50531801	-2.459633198	-2.698824493	-3.386010341	-3.69144031	-2.540407972	-3.918534617	-3.92383966	-3.174560049	-2.650868329	-2.629627885	-2.58056501	-2.790790894	-2.787131308	-3.485962037
P08466	Mitochondrial nuclease OS=Saccharomyces cerevisiae (strain ATCC 204508 / S288c) GN=NUC1 PE=1 SV=1 - [NUC1_YEAST]	-3.619734532	-3.21668004	-3.136025606	-2.968271217	-3.430067361	-3.797835244	-4.05835519	-3.792729728	-2.863773839	-2.593900376	-3.176491817	-3.046310036	-3.166862195	-3.300544827	-3.207411626	-3.105139077	-3.584728175	-3.181413867	-2.343433023	-3.259566029	-3.276185457	-3.23577561	-3.281399981	-3.158923243	-3.671146143	-3.397835742	-3.342295271	-3.081156709	-2.679476522	-2.699537767	-3.315087282	-3.046424689	-2.83146252	-3.040585372	-3.414166368	-3.240315818	-3.520757852	-3.338678416	-2.935686707	-3.503490795
P08518	DNA-directed RNA polymerase II subunit RPB2 OS=Saccharomyces cerevisiae (strain ATCC 204508 / S288c) GN=RPB2 PE=1 SV=2 - [RPB2_YEAST]	-2.256239813	-3.489966099	-3.559162097	-3.974531594	-4.465796283	-4.033189153	-3.81298753	-4.244587631	-3.674895086	-2.365837872	-2.503021638	-3.422515346	-3.507237347	-3.814080819	-4.104163076	-3.869235438	-3.740256661	-3.571973427	-3.43334788	-1.913748983	-2.693543454	-3.444938908	-3.390661642	-3.766263713	-4.000948219	-3.868332403	-3.834200224	-3.69547259	-2.207262046	-2.666660777	-2.655285322	-3.58686014	-3.640085887	-3.76012714	-3.778408687	-3.64891667	-3.540980143	-3.27189856	-3.243048381	-2.13088852
P08524	Farnesyl pyrophosphate synthase OS=Saccharomyces cerevisiae (strain ATCC 204508 / S288c) GN=ERG20 PE=1 SV=2 - [FPPS_YEAST]	-2.32742127	-4.057643652	-4.184560815	-4.484769181	-3.034664887	-2.376807429	-2.190734504	-2.372616971	-2.432167664	-4.160199566	-2.453648779	-3.932726686	-4.090502815	-3.836277227	-2.984374939	-2.395358696	-2.509315097	-2.608468128	-2.825506003	-3.477391099	-2.36263789	-4.013168345	-4.128757545	-4.151073649	-2.933291151	-2.513661954	-2.321724652	-2.466643742	-2.828679024	-3.904822374	-2.501500402	-3.976164049	-4.032334167	-3.701166872	-3.091038008	-2.431932551	-2.519088104	-2.614928707	-2.692569501	-3.494699807
P08525	Cytochrome b-c1 complex subunit 8 OS=Saccharomyces cerevisiae (strain ATCC 204508 / S288c) GN=QCR8 PE=1 SV=2 - [QCR8_YEAST]	-3.404364648	-3.385523674	-3.467001303	-3.385430838	-3.294491827	-4.270808119	-3.913086673	-3.380188516	-2.720225584	-2.2733418	-3.320785254	-3.099215875	-3.664812666	-3.363634863	-3.739870284	-3.900086094	-3.161752577	-3.036827039	-1.940781091	-3.193697631	-4.106126566	-3.05312455	-2.988083319	-2.742524346	-3.613349806	-3.397835742	-4.237211829	-3.300222685	-3.528906005	-2.508486243	-3.771471344	-2.834327817	-2.584215864	-2.643617125	-3.374477232	-3.714802105	-3.368435311	-3.821116529	-2.566070372	-3.622930404
P08536	Sulfate adenylyltransferase OS=Saccharomyces cerevisiae (strain ATCC 204508 / S288c) GN=MET3 PE=1 SV=2 - [MET3_YEAST]	-1.756431275	-3.682817111	-3.838262311	-3.974531594	-4.652020759	-4.147117944	-3.781106102	-3.425753324	-1.697793419	-3.624545832	-2.061429659	-3.89716845	-3.924718252	-4.50747653	-5.181894864	-4.954477983	-4.567040927	-3.729797465	-2.637915544	-1.74304409	-1.968360728	-3.785498904	-3.920813639	-4.468932451	-4.271839494	-4.099872732	-3.931160377	-3.355874274	-1.52921961	-3.573588964	-2.229421044	-3.929877974	-3.977068242	-4.591172569	-4.460743935	-4.253196217	-4.077375186	-3.223766369	-2.449773103	-2.175861549
P08539	Guanine nucleotide-binding protein alpha-1 subunit OS=Saccharomyces cerevisiae (strain ATCC 204508 / S288c) GN=GPA1 PE=1 SV=3 - [GPA1_YEAST]	-4.103324895	-2.401615611	-2.37996503	-2.6850911	-3.194514112	-3.491492272	-3.913086673	-3.496916659	-4.003864818	-3.615055471	-4.044355757	-2.294265347	-2.53026934	-2.94650184	-3.264173859	-3.643630079	-3.686530371	-4.03853091	-4.060634379	-3.881775738	-4.196886145	-2.054598887	-2.201370803	-2.963971679	-3.557778725	-3.650328149	-3.788057363	-3.900847261	-4.182611011	-3.759123093	-3.948475678	-2.293787397	-2.337944592	-3.194756509	-3.858261092	-3.670546086	-3.69107194	-3.600228879	-4.062950026	-3.69158682
P08566	Pentafunctional AROM polypeptide OS=Saccharomyces cerevisiae (strain ATCC 204508 / S288c) GN=ARO1 PE=1 SV=1 - [ARO1_YEAST]	-3.07548803	-2.575901226	-2.709032489	-3.070619664	-3.819278914	-3.797835244	-3.94805688	-3.678027151	-3.645772604	-3.070069155	-2.85016251	-2.722007684	-2.89164242	-3.516558354	-4.036702988	-4.173948105	-3.88402982	-3.547268959	-3.390385127	-2.661306149	-2.082778098	-3.736771172	-3.876799212	-4.405694793	-4.185108868	-4.050499428	-3.482259254	-2.561614555	-2.042700455	-3.077537682	-2.434006111	-3.863117205	-3.910833541	-4.538649059	-4.591034876	-3.881343633	-3.350477461	-2.554139533	-2.318419258	-2.475503058
P08678	Adenylate cyclase OS=Saccharomyces cerevisiae (strain ATCC 204508 / S288c) GN=CYR1 PE=1 SV=2 - [CYAA_YEAST]	-3.087794301	-2.961738687	-2.876827073	-2.968271217	-3.711705549	-3.797835244	-3.845588883	-3.678027151	-3.004587287	-2.982029569	-2.973975739	-3.03983113	-3.125351742	-3.412830828	-3.739870284	-3.592337064	-3.444338988	-3.385252037	-3.230284285	-2.467198803	-2.478909233	-3.12187037	-3.060111913	-3.339340846	-3.248218992	-3.668841104	-3.261244544	-3.161526549	-2.713220438	-3.448582217	-2.937377407	-2.991892812	-3.042279129	-3.701166872	-3.804538498	-3.46758473	-3.332740307	-3.288306079	-3.184671904	-2.815300129
P08679	Citrate synthase, peroxisomal OS=Saccharomyces cerevisiae (strain ATCC 204508 / S288c) GN=CIT2 PE=1 SV=1 - [CISY2_YEAST]	-3.30046462	-3.004084558	-2.968658009	-2.768662559	-2.742172237	-3.137264491	-3.214636092	-3.15244862	-3.202442765	-3.445668981	-3.014312794	-3.225860946	-3.235867115	-3.059489419	-3.066130638	-2.968041279	-3.107780024	-2.889800975	-3.07480077	-3.204469037	-3.112554211	-3.114068214	-3.118730429	-3.107661236	-3.043493918	-3.143628005	-3.083494181	-3.096876584	-3.243616656	-3.134195017	-3.056389215	-2.839668662	-2.973031845	-3.390496121	-3.414166368	-3.044014776	-3.104908124	-3.132065665	-3.035339949	-3.53018964
P08964	Myosin-1 OS=Saccharomyces cerevisiae (strain ATCC 204508 / S288c) GN=MYO1 PE=1 SV=3 - [MYO1_YEAST]	-2.946623507	-3.385523674	-3.467001303	-3.623964289	-3.374299839	-3.11776528	-2.943604205	-2.922753296	-2.847100407	-2.922278323	-2.753104791	-3.601741475	-3.618008971	-3.534594836	-3.636349056	-2.935709519	-2.749914258	-2.647327558	-2.706534212	-2.92074246	-2.613173977	-3.387385575	-3.531451145	-3.912522264	-3.837638393	-3.706594847	-3.125921684	-2.358464614	-2.492076012	-2.976232441	-2.734277715	-3.355075255	-3.44932466	-3.617009549	-3.654415289	-3.161624488	-2.908188832	-2.744775465	-2.776313172	-3.020838001
P09032	Translation initiation factor eIF-2B subunit gamma OS=Saccharomyces cerevisiae (strain ATCC 204508 / S288c) GN=GCD1 PE=1 SV=3 - [EI2BG_YEAST]	-2.256239813	-3.628819328	-3.559162097	-3.847979494	-3.677558175	-3.595523289	-3.172659089	-3.024246641	-1.79838753	-3.479714792	-2.805234564	-3.932726686	-3.572675257	-3.952685643	-4.104163076	-3.33880745	-3.276158911	-3.385252037	-2.874009839	-1.874508806	-2.744005562	-3.736771172	-3.601372067	-3.511866968	-3.402853623	-3.196375407	-3.277094635	-2.975666192	-2.28759819	-3.393755154	-3.011968293	-3.758282203	-3.885167567	-4.136080041	-3.702742347	-3.606606457	-3.520757852	-3.088311711	-2.809013979	-2.070845544
P09064	Eukaryotic translation initiation factor 2 subunit beta OS=Saccharomyces cerevisiae (strain ATCC 204508 / S288c) GN=SUI3 PE=1 SV=2 - [IF2B_YEAST]	-2.364373722	-3.385523674	-3.366427905	-3.650137594	-3.548515007	-3.797835244	-3.420286813	-2.939180846	-2.324384647	-3.198850385	-2.887140028	-3.545599112	-3.507237347	-3.792220492	-4.004118951	-3.54280431	-3.489634994	-3.181413867	-3.390385127	-1.954086314	-2.693543454	-3.368700073	-3.42195401	-4.075282399	-3.882444493	-3.847096259	-3.42816987	-3.06560623	-1.880550956	-3.071377567	-2.856600097	-3.708587732	-3.775002833	-4.097559513	-3.885891061	-3.881343633	-3.603404528	-3.27189856	-3.303886064	-1.951743529
P09232	Cerevisin OS=Saccharomyces cerevisiae (strain ATCC 204508 / S288c) GN=PRB1 PE=1 SV=1 - [PRTB_YEAST]	-3.584436295	-2.368042871	-2.489074249	-3.001587272	-3.458780535	-3.348281977	-3.420286813	-3.40279112	-3.482393235	-3.954759189	-3.258900684	-2.758777599	-2.970310298	-3.182080725	-3.207411626	-3.178903275	-3.276158911	-3.219943146	-3.376343776	-3.451500133	-3.026758502	-2.858061487	-2.875491438	-2.99857512	-3.108561212	-3.080294473	-3.055886697	-3.06560623	-3.306605351	-3.799273049	-3.056389215	-3.052612976	-3.137573739	-3.115613111	-3.043575646	-3.044014776	-3.003198935	-2.977732561	-3.114872943	-3.451530497
P09436	Isoleucine--tRNA ligase, cytoplasmic OS=Saccharomyces cerevisiae (strain ATCC 204508 / S288c) GN=ILS1 PE=1 SV=1 - [SYIC_YEAST]	-2.539246173	-3.589606526	-3.640729327	-3.703952352	-3.430067361	-3.079539909	-2.585892995	-2.275549629	-2.395338089	-3.919292676	-2.346764056	-3.932726686	-4.05890999	-5.173812335	-4.857397677	-3.403654821	-2.581051117	-2.278594234	-2.479417016	-2.596022549	-1.895246278	-3.97029369	-4.061528573	-4.753807594	-4.643546573	-3.979466963	-3.083494181	-1.825804618	-2.075242012	-3.729726804	-2.419426686	-4.023982976	-4.08979945	-5.098483864	-4.637211851	-3.486643826	-2.689231723	-2.242997027	-2.33419925	-2.751069764
P09440	C-1-tetrahydrofolate synthase, mitochondrial OS=Saccharomyces cerevisiae (strain ATCC 204508 / S288c) GN=MIS1 PE=1 SV=1 - [C1TM_YEAST]	-3.549980654	-3.363305981	-3.352615736	-3.239190581	-3.579710509	-3.767139079	-3.845588883	-4.053722999	-2.950159418	-2.350004189	-4.023630056	-3.240643977	-3.109076215	-3.270004768	-3.563306177	-4.100462403	-3.660398895	-3.499093395	-1.577313439	-3.600016011	-4.106126566	-3.016301676	-2.995911236	-3.046042881	-3.751993551	-4.002758392	-4.147110449	-3.928701604	-3.037222909	-2.23623945	-3.990940822	-2.64009877	-2.579060915	-2.884805566	-3.298230396	-3.932681821	-3.833442973	-3.579890988	-2.538388556	-3.603899453
P09457	ATP synthase subunit 5, mitochondrial OS=Saccharomyces cerevisiae (strain ATCC 204508 / S288c) GN=ATP5 PE=1 SV=1 - [ATPO_YEAST]	-3.851831105	-3.385523674	-3.338934498	-3.259196481	-3.579710509	-3.861257686	-4.020645274	-4.204343753	-2.863773839	-2.204101832	-4.175373408	-3.105967595	-3.069172793	-3.112693175	-3.384869391	-3.839030187	-3.53639864	-3.499093395	-1.720766428	-3.749721774	-4.062799517	-2.864592441	-2.853990146	-2.85427598	-3.486862985	-3.979466963	-4.206549347	-3.900847261	-3.148225617	-2.396431058	-4.224295677	-2.558573267	-2.494132367	-2.836404502	-3.335850362	-4.041181147	-3.991403963	-3.620857414	-2.538388556	-3.884763908
P09620	Pheromone-processing carboxypeptidase KEX1 OS=Saccharomyces cerevisiae (strain ATCC 204508 / S288c) GN=KEX1 PE=1 SV=1 - [KEX1_YEAST]	-3.674354994	-3.812245198	-3.877272646	-4.15011459	-3.078558327	-2.485078227	-2.013531086	-1.719785482	-2.968074907	-3.796229401	-4.108379507	-3.67012582	-3.750558189	-3.647819404	-2.984374939	-1.85217561	-1.803897572	-2.330353271	-3.43334788	-3.864593227	-4.128287443	-3.848816454	-3.834086889	-3.324632994	-2.655352581	-2.058193654	-1.849283437	-2.406633983	-3.904175901	-3.960638875	-4.126385275	-3.758282203	-3.672651547	-3.174560049	-3.075043146	-2.117741635	-1.920220877	-2.308431452	-3.400239229	-3.828460379
P09624	Dihydrolipoyl dehydrogenase, mitochondrial OS=Saccharomyces cerevisiae (strain ATCC 204508 / S288c) GN=LPD1 PE=1 SV=1 - [DLDH_YEAST]	-3.674354994	-3.442611906	-3.437543884	-3.342114277	-3.611595103	-3.737082004	-3.913086673	-3.853689868	-2.750913843	-2.236485902	-3.831255662	-3.309108044	-3.280733125	-3.153924107	-3.364039448	-3.809443909	-3.53639864	-3.475595466	-1.634665633	-3.749721774	-3.979860141	-3.05312455	-3.060111913	-3.046042881	-3.613349806	-3.979466963	-3.98219659	-3.820370068	-3.069636503	-2.222521322	-4.057075835	-2.71174217	-2.647556007	-2.934886612	-3.374477232	-3.64891667	-3.668650931	-3.559835669	-2.493400635	-3.701666965
P09733	Tubulin alpha-1 chain OS=Saccharomyces cerevisiae (strain ATCC 204508 / S288c) GN=TUB1 PE=1 SV=2 - [TBA1_YEAST]	-2.481273094	-3.873716254	-3.838262311	-3.731631198	-2.992067227	-2.744414396	-2.642071641	-2.655154756	-2.847100407	-3.371880998	-2.54672897	-3.89716845	-3.924718252	-3.182080725	-2.819322344	-2.633887329	-2.77774101	-2.937164518	-2.955175509	-3.2822076	-2.450696382	-3.713010492	-3.613362065	-3.185253657	-2.704807708	-2.789461883	-2.673743994	-2.837202674	-3.386010341	-3.522279989	-2.548316987	-3.841532385	-3.629391903	-3.174560049	-2.787550756	-2.507792102	-2.689231723	-2.779148737	-3.035339949	-3.651955691
P09734	Tubulin alpha-3 chain OS=Saccharomyces cerevisiae (strain ATCC 204508 / S288c) GN=TUB3 PE=1 SV=1 - [TBA3_YEAST]	-2.859641649	-3.628819328	-3.394455225	-3.143120966	-2.89076964	-2.671522997	-2.808891957	-2.782759588	-2.897710051	-3.271546794	-2.561597332	-3.752464173	-3.51793972	-3.240097604	-2.862497199	-2.798563255	-2.736199564	-2.889800975	-3.168484866	-3.2822076	-2.605377857	-3.942401842	-3.662343474	-3.185253657	-2.552173325	-2.809866863	-2.760215847	-2.686878618	-3.319539831	-3.739459211	-2.866453412	-3.80974839	-3.705968834	-2.60256141	-2.462216273	-2.650972901	-2.612314456	-2.826291795	-3.142388758	-3.603899453
P09880	tRNA ligase OS=Saccharomyces cerevisiae (strain ATCC 204508 / S288c) GN=TRL1 PE=1 SV=1 - [TRNL_YEAST]	-2.312901267	-3.69663816	-3.674692032	-3.909869563	-4.018556272	-3.197394593	-2.874676626	-2.350475088	-2.042284677	-3.682836801	-2.460599448	-3.839784041	-3.982825382	-4.869640962	-4.327795148	-3.017939136	-2.463398866	-2.330353271	-2.604792342	-2.809664545	-2.224864517	-3.610676863	-3.625452488	-4.501620012	-4.130052615	-3.933981694	-2.888266869	-2.155511013	-2.477504752	-3.729726804	-2.456155247	-3.85228446	-3.977068242	-4.487967066	-4.161693193	-3.00227013	-2.644778261	-2.439743737	-2.484568958	-3.002027176
P09938	Ribonucleoside-diphosphate reductase small chain 1 OS=Saccharomyces cerevisiae (strain ATCC 204508 / S288c) GN=RNR2 PE=1 SV=2 - [RIR2_YEAST]	-2.690569333	-4.005114182	-4.089896099	-4.741657575	-3.294491827	-2.562053176	-2.288227899	-2.488729413	-2.457253579	-3.286536059	-2.702792843	-3.932726686	-4.043369012	-3.792220492	-2.922149719	-2.521648264	-2.474741665	-2.406084493	-2.825506003	-3.2822076	-2.44372853	-3.901548928	-4.078044722	-3.957183835	-3.135432438	-2.608778567	-2.441656362	-2.539963143	-2.934152156	-3.401461228	-2.486226461	-4.086073059	-4.119412888	-3.821598206	-3.107212141	-2.404482877	-2.460123861	-2.524679127	-2.662377625	-3.485962037
P09950	5-aminolevulinate synthase, mitochondrial OS=Saccharomyces cerevisiae (strain ATCC 204508 / S288c) GN=HEM1 PE=1 SV=1 - [HEM1_YEAST]	-3.637712695	-3.288131735	-3.423037599	-3.320933958	-3.611595103	-3.829198249	-3.81298753	-3.917337656	-2.863773839	-2.258486276	-3.199560973	-3.482745644	-3.365183651	-3.182080725	-3.51658672	-3.518661086	-3.489634994	-3.089364215	-1.840976513	-3.628740855	-3.773653436	-3.075677894	-3.170942515	-3.145936023	-3.419268865	-3.543975442	-3.67876722	-3.7196026	-3.047946748	-2.328734993	-3.630507785	-2.922248286	-2.825346119	-3.096487322	-3.584829132	-3.565501145	-3.405035551	-3.239632737	-2.566070372	-3.468643599
P09959	Regulatory protein SWI6 OS=Saccharomyces cerevisiae (strain ATCC 204508 / S288c) GN=SWI6 PE=1 SV=1 - [SWI6_YEAST]	-2.671920614	-3.954428575	-3.917366276	-4.532624804	-3.819278914	-3.157030783	-2.642071641	-2.682552156	-2.562200377	-2.690284818	-2.638328002	-3.920776383	-4.106562216	-4.027319096	-3.283601796	-2.741557393	-2.418898873	-2.54594131	-2.637915544	-3.120468243	-2.805198975	-3.66663112	-3.792601893	-3.806562187	-3.069169862	-2.851563409	-2.876144788	-2.723017097	-2.774240417	-2.987788127	-2.716346352	-3.874031838	-3.936963992	-3.537489454	-2.711396858	-2.705759141	-2.655763894	-2.635774522	-2.594293669	-3.443049437
P0C0T4	40S ribosomal protein S25-B OS=Saccharomyces cerevisiae (strain ATCC 204508 / S288c) GN=RPS25B PE=1 SV=1 - [RS25B_YEAST]	-3.244287538	-2.641237201	-2.726741376	-2.842204337	-3.430067361	-3.997126168	-4.451070088	-3.983920828	-3.967383518	-2.957831377	-3.867734633	-2.774827566	-2.777920657	-3.463762997	-3.910558766	-4.419906915	-4.428379212	-3.907016883	-4.060634379	-1.887470643	-3.577916338	-2.757396721	-2.832804539	-3.339340846	-4.051213714	-4.150993746	-4.300561039	-3.820370068	-3.828286243	-2.250089261	-3.90722374	-3.046424689	-3.183772168	-4.023469996	-4.341232618	-4.54104018	-4.56433077	-4.590892904	-4.758267655	-1.690995241
P0C0V8	40S ribosomal protein S21-A OS=Saccharomyces cerevisiae (strain ATCC 204508 / S288c) GN=RPS21A PE=1 SV=1 - [RS21A_YEAST]	-3.015483294	-3.158130997	-2.968658009	-3.053049514	-3.243637394	-3.218007899	-3.236091518	-3.15244862	-3.18139102	-3.279021967	-2.366211101	-3.500426244	-4.106562216	-3.770686225	-3.152797715	-3.297140005	-3.00553756	-2.770609538	-3.01919358	-2.596022549	-3.112554211	-3.038282458	-2.912054573	-3.239401038	-3.711003966	-3.826167935	-3.410581329	-3.264279153	-3.923788343	-2.563625667	-2.846813608	-3.317335277	-3.87250366	-2.969266421	-4.002022355	-3.146388323	-4.168789582	-4.436748363	-4.523314891	-1.861373851
P0C0W1	40S ribosomal protein S22-A OS=Saccharomyces cerevisiae (strain ATCC 204508 / S288c) GN=RPS22A PE=1 SV=2 - [RS22A_YEAST]	-3.177008214	-2.681907705	-2.753719005	-2.984833099	-3.579710509	-3.894045162	-3.983895034	-3.678027151	-4.003864818	-2.934032281	-3.58360077	-2.753467039	-2.817042451	-3.270004768	-3.687181935	-4.465301066	-4.262039564	-4.183231903	-3.832697428	-2.122640386	-3.608751137	-2.781912227	-2.853990146	-3.253261382	-3.772933187	-3.826167935	-3.906303136	-3.820370068	-3.828286243	-2.396431058	-3.613817164	-3.189101825	-3.349410181	-4.175656073	-4.128315626	-4.12826393	-3.963847792	-4.053694404	-3.913291521	-1.795101955
P0C0W9	60S ribosomal protein L11-A OS=Saccharomyces cerevisiae (strain ATCC 204508 / S288c) GN=RPL11A PE=1 SV=2 - [RL11A_YEAST]	-3.344080647	-2.661429164	-2.691538308	-2.888198469	-3.548515007	-3.650492481	-4.097076196	-3.983920828	-3.931801185	-2.922278323	-4.023630056	-2.691219607	-2.684519327	-3.167933748	-3.687181935	-4.100462403	-4.384965052	-4.073369886	-4.27825271	-2.190626735	-3.920639277	-2.775744192	-2.839831904	-3.158923243	-3.882444493	-3.979466963	-3.788057363	-3.769107358	-3.809921104	-2.285306838	-4.249846502	-2.861231945	-2.959572397	-3.952996699	-4.591034876	-4.802134862	-4.606293942	-4.365432152	-4.452778342	-1.726584382
P0C0X0	40S ribosomal protein S28-B OS=Saccharomyces cerevisiae (strain ATCC 204508 / S288c) GN=RPS28B PE=1 SV=1 - [RS28B_YEAST]	-3.258128139	-2.803785457	-2.818700387	-2.872703627	-3.218866754	-3.325736547	-3.470258331	-3.734239577	-3.704617188	-3.177736841	-3.439338644	-3.15413536	-3.101006772	-3.363634863	-3.587245469	-3.809443909	-3.76788868	-3.907016883	-3.570487002	-1.98625853	-3.547726458	-2.751332376	-2.839831904	-2.99857512	-3.435872951	-3.805538642	-3.810944463	-3.873520092	-3.984276448	-2.439420865	-3.734919198	-3.202800125	-3.367069516	-3.76012714	-4.063788956	-4.319962248	-4.200593513	-4.053694404	-4.259736092	-1.721446154
P0C2H6	60S ribosomal protein L27-A OS=Saccharomyces cerevisiae (strain ATCC 204508 / S288c) GN=RPL27A PE=1 SV=1 - [RL27A_YEAST]	-3.435477945	-2.569527443	-2.657173674	-2.783074119	-3.644199902	-4.033189153	-4.401779661	-4.204343753	-4.079714254	-2.848126212	-4.175373408	-2.742904194	-2.803883648	-3.225373267	-3.794554605	-3.963838137	-3.88402982	-3.815689774	-4.27825271	-2.348940026	-4.128287443	-2.629536424	-2.757681342	-3.172028401	-3.859867647	-3.826167935	-4.147110449	-4.045824437	-4.069082271	-2.225938645	-4.102910627	-2.985958987	-3.107576483	-4.023469996	-4.032575467	-4.12826393	-4.266382292	-4.264652176	-4.321261917	-1.755176472
P0C2H8	60S ribosomal protein L31-A OS=Saccharomyces cerevisiae (strain ATCC 204508 / S288c) GN=RPL31A PE=1 SV=1 - [RL31A_YEAST]	-3.138096462	-2.945142258	-2.88674664	-2.645053071	-2.852161228	-3.394457711	-3.60332424	-3.597611046	-3.897074616	-3.089654451	-3.538788393	-3.03983113	-3.045749847	-3.112693175	-3.032870508	-3.567358233	-3.143536518	-3.499093395	-3.813654769	-2.533565275	-3.577916338	-2.891015923	-2.648768071	-2.975414209	-2.318663083	-3.933981694	-3.881866576	-3.744142797	-3.528906005	-3.065243635	-3.502093062	-3.116000706	-3.199506243	-3.76012714	-4.032575467	-3.906784578	-3.713846672	-3.869659804	-3.558020641	-2.110595288
P0CH08	Ubiquitin-60S ribosomal protein L40 OS=Saccharomyces cerevisiae (strain ATCC 204508 / S288c) GN=RPL40A PE=1 SV=1 - [RL401_YEAST]	-4.18026184	-1.883945366	-2.100593822	-2.857373404	-3.746680238	-4.406087565	-4.307972647	-4.204343753	-4.430580686	-4.003444952	-4.294433989	-2.646235262	-3.05351533	-2.733582243	-3.51658672	-4.465301066	-4.262039564	-4.344057926	-4.534561958	-1.900549985	-3.94011095	-2.692050795	-2.972553733	-3.633468557	-5.743459189	-4.150993746	-3.765527426	-3.873520092	-3.60603456	-1.981076634	-4.771991681	-3.071338667	-3.000333314	-4.097559513	-4.266718797	-5.1209381	-5.051471711	-5.382909001	-4.988196796	-1.48539904
P0CS90	Heat shock protein SSC1, mitochondrial OS=Saccharomyces cerevisiae (strain ATCC 204508 / S288c) GN=SSC1 PE=1 SV=1 - [HSP77_YEAST]	-3.674354994	-3.489966099	-3.394455225	-3.219458222	-3.579710509	-3.62274625	-3.74991351	-3.792729728	-2.750913843	-2.295915873	-3.69391251	-3.45662431	-3.3459852	-3.085846123	-3.245003983	-3.592337064	-3.336953189	-3.321022147	-1.703130292	-3.703157799	-3.739131608	-3.23577561	-3.188774932	-3.095125284	-3.504267967	-3.687594561	-3.743343683	-3.602794393	-3.114019211	-2.23623945	-3.790100414	-2.781979228	-2.691382194	-2.759177886	-3.225810396	-3.670546086	-3.603404528	-3.445025347	-2.566070372	-3.839546808
P0CT04	Protease B inhibitor 2 OS=Saccharomyces cerevisiae (strain ATCC 204508 / S288c) GN=PBI2 PE=1 SV=1 - [IPB2_YEAST]	-2.626326794	-3.797277834	-3.624042989	-2.768662559	-2.304091696	-2.497625582	-2.67100307	-2.843308907	-3.14018699	-4.015877252	-2.614877349	-3.527359972	-3.327038779	-2.632984681	-2.457541851	-2.935709519	-2.973005519	-3.019731261	-3.507922608	-3.765582933	-2.395873598	-3.567424426	-3.401017231	-2.82292996	-2.6264732	-2.789461883	-3.002207407	-2.99027229	-3.345761832	-3.830135655	-2.638303621	-3.433651362	-3.247764655	-2.498469047	-2.493765685	-3.00227013	-3.07510958	-3.161989779	-3.184671904	-3.74270648
P0CX23	60S ribosomal protein L20-A OS=Saccharomyces cerevisiae (strain ATCC 204508 / S288c) GN=RPL20A PE=1 SV=1 - [RL20A_YEAST]	-3.419837461	-2.627931183	-2.717859765	-2.827193075	-3.458780535	-3.767139079	-3.94805688	-3.853689868	-3.797641408	-3.019105129	-3.963180022	-2.716830501	-2.837008426	-3.254973717	-3.766953548	-4.065075646	-4.262039564	-4.302142177	-4.016425095	-2.112459556	-4.041613861	-2.669003709	-2.679956947	-3.095125284	-4.051213714	-4.125207086	-4.176524194	-4.045824437	-4.113428808	-2.271116487	-4.012651041	-2.861231945	-2.99345937	-4.060039708	-4.419798836	-4.755213589	-4.694060213	-4.264652176	-4.487616407	-1.721446154
P0CX25	60S ribosomal protein L43-A OS=Saccharomyces cerevisiae (strain ATCC 204508 / S288c) GN=RPL43A PE=1 SV=1 - [RL43A_YEAST]	-3.344080647	-2.601681696	-2.67425369	-2.842204337	-3.548515007	-3.894045162	-4.020645274	-4.053722999	-4.244522022	-2.910619334	-3.924241585	-2.791058067	-2.666543253	-3.112693175	-3.822693624	-4.030535233	-3.977709014	-4.03853091	-3.586561189	-2.239644057	-3.688849002	-2.739279616	-2.784548531	-3.267256131	-4.185108868	-4.203990594	-4.062300927	-3.873520092	-3.773877135	-2.20555507	-3.847474787	-3.040262827	-3.239608689	-3.987803493	-4.195860299	-4.158498704	-4.048145767	-3.797443519	-3.843903566	-1.930837047
P0CX27	60S ribosomal protein L42-A OS=Saccharomyces cerevisiae (strain ATCC 204508 / S288c) GN=RPL42A PE=1 SV=1 - [RL44A_YEAST]	-3.467276737	-2.588733884	-2.665688409	-2.812336368	-3.458780535	-3.707637967	-4.136863941	-4.018400225	-4.244522022	-2.957831377	-4.370883722	-2.602611055	-2.648788374	-3.167933748	-3.822693624	-4.662634747	-4.616383236	-4.03853091	-4.177467086	-2.097321755	-3.722175399	-2.715471983	-2.737854234	-3.545577683	-4.332694555	-3.847096259	-3.834200224	-3.794511206	-3.809921104	-2.17550969	-4.356823393	-2.997851138	-3.035202942	-4.060039708	-4.684912088	-4.54104018	-4.335310368	-4.473771068	-4.675635604	-1.718883886
P0CX29	40S ribosomal protein S23-A OS=Saccharomyces cerevisiae (strain ATCC 204508 / S288c) GN=RPS23A PE=1 SV=1 - [RS23A_YEAST]	-3.286214021	-2.483130341	-2.574680755	-2.857373404	-3.644199902	-4.187182671	-4.5549995	-4.28598476	-4.334558722	-2.842576967	-3.778209195	-2.671053233	-2.708841184	-3.412830828	-4.104163076	-4.465301066	-5.0188789	-4.431723321	-4.415005103	-1.823795483	-3.640258997	-2.721387166	-2.757681342	-3.615457052	-4.130052615	-4.050499428	-4.176524194	-3.957103842	-4.047409389	-2.061219496	-4.102910627	-2.962464718	-3.035202942	-4.439002058	-5.350309731	-5.45347409	-5.526934222	-5.314300129	-5.387300089	-1.457365834
P0CX31	40S ribosomal protein S24-A OS=Saccharomyces cerevisiae (strain ATCC 204508 / S288c) GN=RPS24A PE=1 SV=1 - [RS24A_YEAST]	-3.244287538	-2.507291888	-2.607114197	-2.888198469	-3.579710509	-4.147117944	-4.50210098	-4.244587631	-4.003864818	-2.963842989	-3.677628139	-2.812986683	-2.912675504	-3.498744471	-3.880672332	-4.251373527	-4.262039564	-3.971277254	-4.129594123	-1.874508806	-3.656274628	-2.623985343	-2.711834895	-3.158923243	-4.185108868	-4.231236428	-4.176524194	-4.17329066	-4.026056943	-2.264073308	-3.808973004	-3.071338667	-3.215413751	-4.175656073	-4.591034876	-4.501765059	-4.371047996	-4.331051857	-4.758267655	-1.64649104
P0CX33	40S ribosomal protein S30-A OS=Saccharomyces cerevisiae (strain ATCC 204508 / S288c) GN=RPS30A PE=1 SV=1 - [RS30A_YEAST]	-3.150950821	-2.608199435	-2.744670304	-2.872703627	-3.517979455	-3.927594484	-4.020645274	-3.917337656	-3.863163647	-2.916437054	-3.553571812	-2.835253695	-2.89164242	-3.571358335	-3.713285755	-3.724157712	-3.76788868	-4.073369886	-3.554589844	-2.13804761	-3.656274628	-2.721387166	-2.853990146	-3.339340846	-4.025862286	-4.406472675	-4.176524194	-3.69547259	-3.756187077	-2.092069386	-3.533141688	-3.317335277	-3.384947601	-4.097559513	-4.341232618	-3.959052013	-4.107208393	-3.99867706	-4.172097626	-1.706140361
P0CX35	40S ribosomal protein S4-A OS=Saccharomyces cerevisiae (strain ATCC 204508 / S288c) GN=RPS4A PE=1 SV=1 - [RS4A_YEAST]	-3.230578413	-2.634568854	-2.691538308	-2.888198469	-3.517979455	-3.861257686	-4.263258302	-4.053722999	-3.967383518	-2.963842989	-3.568508205	-2.952054322	-3.007537153	-3.42960931	-3.66154176	-3.869235438	-3.686530371	-3.597108073	-3.68695694	-1.995583916	-3.773653436	-2.585714483	-2.751041989	-3.212073413	-4.051213714	-4.050499428	-4.268539248	-4.206995774	-4.047409389	-2.246614325	-3.699269699	-3.116000706	-3.255966976	-4.175656073	-4.460743935	-4.354539017	-4.407691901	-4.201170556	-4.452778342	-1.693508413
P0CX37	40S ribosomal protein S6-A OS=Saccharomyces cerevisiae (strain ATCC 204508 / S288c) GN=RPS6A PE=1 SV=1 - [RS6A_YEAST]	-3.203544763	-2.519526098	-2.590806348	-2.857373404	-3.611595103	-4.228390382	-4.401779661	-4.244587631	-4.159768935	-2.876197132	-3.867734633	-2.701409481	-2.970310298	-3.331745136	-3.972253921	-4.465301066	-4.892023418	-4.574076835	-4.885496012	-1.790950606	-3.739131608	-2.558986587	-2.642610386	-3.324632994	-4.271839494	-4.37575078	-4.333308635	-4.313102915	-3.984276448	-2.219112073	-3.927702402	-3.058827913	-3.199506243	-4.301337574	-4.89319255	-4.952780842	-5.110573721	-4.632141231	-5.091469787	-1.446727227
P0CX39	40S ribosomal protein S8-A OS=Saccharomyces cerevisiae (strain ATCC 204508 / S288c) GN=RPS8A PE=1 SV=1 - [RS8A_YEAST]	-3.177008214	-2.661429164	-2.735677994	-2.919696412	-3.548515007	-3.650492481	-3.81298753	-3.678027151	-3.765962652	-3.006640468	-3.743897646	-2.769457717	-2.777920657	-3.463762997	-3.941076878	-4.291700034	-4.262039564	-4.109070072	-4.331410901	-1.861662382	-3.756289339	-2.692050795	-2.839831904	-3.172028401	-4.000948219	-4.026431643	-4.206549347	-3.69547259	-3.756187077	-2.328734993	-3.533141688	-3.148770203	-3.168207787	-3.919009177	-4.546287083	-4.220935697	-4.407691901	-4.297470614	-4.523314891	-1.698547928
P0CX41	60S ribosomal protein L23-A OS=Saccharomyces cerevisiae (strain ATCC 204508 / S288c) GN=RPL23A PE=1 SV=1 - [RL23A_YEAST]	-3.344080647	-2.67504918	-2.753719005	-2.872703627	-3.347203849	-3.568804234	-3.983895034	-3.792729728	-3.765962652	-2.982029569	-3.795675686	-2.80198072	-2.884698972	-3.240097604	-3.587245469	-3.809443909	-3.609513604	-3.786487532	-3.813654769	-2.409971854	-3.791228919	-2.806851455	-2.846893661	-3.010296483	-3.731353289	-4.074975108	-4.035102795	-3.846700527	-3.923788343	-2.303243318	-3.927702402	-2.956650436	-3.042279129	-3.821598206	-3.885891061	-3.856343196	-4.407691901	-4.082009536	-4.036904937	-2.041735806
P0CX43	60S ribosomal protein L1-A OS=Saccharomyces cerevisiae (strain ATCC 204508 / S288c) GN=RPL1A PE=1 SV=1 - [RL1A_YEAST]	-3.244287538	-3.21668004	-3.272408586	-3.342114277	-3.294491827	-3.157030783	-2.943604205	-2.696448435	-2.646244425	-3.279021967	-4.221826918	-2.602611055	-2.733580045	-3.300544827	-3.739870284	-4.291700034	-4.384965052	-4.183231903	-4.202011992	-2.158849898	-3.959848781	-2.663299	-2.771052406	-3.212073413	-3.751993551	-3.979466963	-4.176524194	-3.900847261	-3.963830923	-2.239689459	-4.329327517	-2.85581084	-3.056536457	-4.097559513	-4.637211851	-4.952780842	-4.940043849	-4.674600741	-4.801423753	-1.619954761
P0CX45	60S ribosomal protein L2-A OS=Saccharomyces cerevisiae (strain ATCC 204508 / S288c) GN=RPL2A PE=1 SV=1 - [RL2A_YEAST]	-3.344080647	-2.71669802	-2.717859765	-3.001587272	-3.517979455	-3.595523289	-3.845588883	-3.678027151	-3.561772639	-2.988143056	-4.344948451	-2.631546825	-2.61967394	-3.153924107	-3.563306177	-4.251373527	-4.301863944	-4.302142177	-4.35874183	-2.223119226	-4.000152712	-2.629536424	-2.751041989	-3.145936023	-4.077018116	-4.177249137	-4.147110449	-4.076651961	-4.026056943	-2.195470264	-3.90722374	-2.962464718	-3.12249717	-3.76012714	-4.09569197	-4.12826393	-4.44528916	-4.17044611	-4.259736092	-1.852921467
P0CX47	40S ribosomal protein S11-A OS=Saccharomyces cerevisiae (strain ATCC 204508 / S288c) GN=RPS11A PE=1 SV=1 - [RS11A_YEAST]	-3.10020642	-2.641237201	-2.735677994	-2.951897262	-3.579710509	-3.997126168	-4.020645274	-3.763188467	-3.897074616	-3.006640468	-3.598852805	-2.769457717	-2.912675504	-3.331745136	-3.910558766	-4.419906915	-4.428379212	-4.03853091	-4.30458735	-1.927069846	-3.705416035	-2.657616757	-2.744433045	-3.253261382	-3.952373626	-4.125207086	-4.118283734	-4.076651961	-3.865732537	-2.2675906	-3.847474787	-3.058827913	-3.247764655	-4.345784312	-4.838245187	-4.952780842	-4.940043849	-4.590892904	-5.091469787	-1.496327762
P0CX49	60S ribosomal protein L18-A OS=Saccharomyces cerevisiae (strain ATCC 204508 / S288c) GN=RPL18A PE=1 SV=1 - [RL18A_YEAST]	-3.435477945	-2.582303288	-2.691538308	-2.919696412	-3.458780535	-3.961941867	-4.263258302	-4.053722999	-3.931801185	-2.815146409	-4.294433989	-2.686151529	-2.830322358	-3.270004768	-3.766953548	-4.375895254	-4.567040927	-4.261408212	-4.27825271	-2.082341132	-4.084300578	-2.715471983	-2.777784689	-3.528623916	-4.39622568	-4.345668445	-3.98219659	-3.744142797	-3.865732537	-2.016147287	-4.356823393	-2.834327817	-3.078190091	-3.885803279	-4.419798836	-4.389963473	-4.523551267	-4.331051857	-4.452778342	-1.708680077
P0CX51	40S ribosomal protein S16-A OS=Saccharomyces cerevisiae (strain ATCC 204508 / S288c) GN=RPS16A PE=1 SV=1 - [RS16A_YEAST]	-3.216998289	-2.681907705	-2.648708889	-2.857373404	-3.517979455	-3.861257686	-4.50210098	-4.204343753	-3.863163647	-2.910619334	-3.831255662	-2.80198072	-2.803883648	-3.412830828	-3.910558766	-4.251373527	-4.185540184	-4.109070072	-4.10623979	-1.896177017	-3.640258997	-2.651956803	-2.825811231	-3.212073413	-3.859867647	-3.88988555	-3.98219659	-3.769107358	-3.846887996	-2.354685162	-3.948475678	-2.991892812	-3.207438079	-4.21634701	-4.734239248	-4.755213589	-4.740024834	-4.674600741	-4.675635604	-1.605683543
P0CX53	60S ribosomal protein L12-A OS=Saccharomyces cerevisiae (strain ATCC 204508 / S288c) GN=RPL12A PE=1 SV=1 - [RL12A_YEAST]	-3.244287538	-2.834023118	-2.847471065	-2.935707019	-3.430067361	-3.650492481	-3.575711604	-3.496916659	-3.645772604	-2.994282552	-4.065383228	-2.68110119	-2.765112267	-3.140049163	-3.739870284	-4.291700034	-4.223283563	-4.109070072	-3.952549618	-2.206781515	-3.827035067	-2.832229308	-2.912054573	-3.198601234	-3.794181003	-3.9117653	-3.834200224	-3.558595127	-3.773877135	-2.339799394	-4.034692626	-3.015875164	-3.183772168	-3.85334389	-4.195860299	-4.354539017	-4.483890612	-4.232562702	-4.321261917	-1.781670324
P0CX55	40S ribosomal protein S18-A OS=Saccharomyces cerevisiae (strain ATCC 204508 / S288c) GN=RPS18A PE=1 SV=1 - [RS18A_YEAST]	-3.190215496	-2.595193267	-2.623608469	-2.842204337	-3.40191427	-3.767139079	-4.097076196	-3.885163089	-4.041291641	-3.038006347	-3.760951491	-2.818521306	-2.817042451	-3.363634863	-3.766953548	-4.173948105	-4.473137975	-4.145675077	-4.129594123	-1.949548291	-3.688849002	-2.564292704	-2.679956947	-3.253261382	-3.928685631	-4.050499428	-4.035102795	-4.045824437	-3.809921104	-2.483730988	-3.630507785	-3.096690337	-3.255966976	-3.952996699	-4.266718797	-4.253196217	-4.407691901	-4.140361586	-4.229928616	-1.729160375
P0CX80	Copper metallothionein 1-1 OS=Saccharomyces cerevisiae (strain ATCC 204508 / S288c) GN=CUP1-1 PE=1 SV=1 - [MTCU1_YEAST]	-2.556246931	-3.408088733	-3.246633748	-2.951897262	-2.871336313	-3.157030783	-3.072766548	-2.843308907	-2.646244425	-4.079696645	-1.478324013	-3.806417165	-3.6295684	-3.210797642	-3.226085406	-3.425934645	-3.378953679	-3.597108073	-3.404564423	-3.781620285	-2.26729131	-3.210599138	-3.084943156	-3.324632994	-3.043493918	-2.92756358	-3.261244544	-3.246637601	-3.54400554	-3.530705828	-1.711490247	-3.679571952	-3.26421618	-3.236017654	-4.032575467	-3.714802105	-3.003198935	-3.018213293	-3.022500398	-3.861978359
P0CX82	60S ribosomal protein L19-A OS=Saccharomyces cerevisiae (strain ATCC 204508 / S288c) GN=RPL19A PE=1 SV=1 - [RL19A_YEAST]	-3.451289773	-2.582303288	-2.615337764	-2.968271217	-3.579710509	-3.797835244	-3.983895034	-4.053722999	-3.931801185	-2.893305595	-4.175373408	-2.631546825	-2.591135366	-3.153924107	-3.713285755	-4.291700034	-4.567040927	-4.145675077	-4.63120106	-2.107395955	-3.791228919	-2.709580949	-2.784548531	-3.339340846	-4.077018116	-4.287319829	-4.206549347	-3.820370068	-4.047409389	-2.178817334	-3.90722374	-2.991892812	-3.078190091	-3.885803279	-4.266718797	-4.286193602	-4.300435333	-4.331051857	-4.487616407	-1.92196904
P0CX84	60S ribosomal protein L35-A OS=Saccharomyces cerevisiae (strain ATCC 204508 / S288c) GN=RPL35A PE=1 SV=1 - [RL35A_YEAST]	-3.56710567	-2.614746749	-2.648708889	-2.872703627	-3.458780535	-3.797835244	-4.177778799	-3.983920828	-4.003864818	-2.893305595	-4.319470481	-2.593093327	-2.498121004	-3.347601924	-3.766953548	-4.560603817	-4.720425256	-4.344057926	-4.35874183	-2.112459556	-4.268905538	-2.601992145	-2.711834895	-3.267256131	-4.301946658	-4.642018158	-4.626017824	-4.313102915	-4.255273926	-2.013191952	-4.442596684	-2.89419336	-2.99345937	-3.952996699	-4.637211851	-4.802134862	-4.994686467	-4.763452495	-4.988196796	-1.666101402
P10080	Single-stranded nucleic acid-binding protein OS=Saccharomyces cerevisiae (strain ATCC 204508 / S288c) GN=SBP1 PE=1 SV=2 - [SSBP1_YEAST]	-2.690569333	-4.022412574	-3.979674628	-3.548176711	-2.591470907	-2.448077851	-2.441810039	-2.738958759	-2.750913843	-3.5503146	-3.045323198	-3.348595543	-3.434463592	-3.363634863	-3.264173859	-3.236811125	-3.038819948	-2.986135561	-3.230284285	-2.486790202	-2.975616123	-3.535814922	-3.765593005	-3.74652859	-3.323466292	-3.413361715	-3.214712704	-3.050221536	-1.995224237	-3.023020997	-3.161636807	-3.266104273	-3.35821284	-3.672565824	-3.630845218	-3.486643826	-3.442588116	-3.223766369	-3.258019067	-2.323745751
P10081	ATP-dependent RNA helicase eIF4A OS=Saccharomyces cerevisiae (strain ATCC 204508 / S288c) GN=TIF1 PE=1 SV=3 - [IF4A_YEAST]	-2.728605787	-3.889501822	-3.917366276	-3.320933958	-2.426387271	-2.472639045	-2.505524786	-2.615010025	-2.814320622	-3.931018323	-2.654176221	-3.89716845	-3.953479561	-2.808420922	-2.468618393	-2.660061039	-2.736199564	-2.799497161	-3.120882729	-3.544226287	-2.718553925	-3.956280425	-3.95092007	-3.034028759	-2.42240188	-2.480571841	-2.572468081	-2.891004458	-3.293785762	-3.893913391	-2.646769489	-3.941311147	-3.963576025	-2.917999069	-2.381309052	-2.587862394	-2.723494289	-2.814360851	-2.9599623	-3.575815351
P10127	Alcohol dehydrogenase 4 OS=Saccharomyces cerevisiae (strain ATCC 204508 / S288c) GN=ADH4 PE=1 SV=3 - [ADH4_YEAST]	-2.497600519	-3.905461874	-3.958605033	-3.548176711	-2.742172237	-2.65737639	-2.380790264	-2.57595204	-2.690176432	-3.785544981	-2.517444139	-3.944776715	-3.896518645	-3.285194017	-2.805213102	-2.570457781	-2.618302463	-2.660516797	-2.944776599	-3.503754985	-2.559465547	-3.785498904	-3.700201992	-3.239401038	-2.71490544	-2.654177023	-2.553038803	-2.747622246	-3.219171301	-3.861672407	-2.580393834	-3.738198682	-3.705968834	-3.096487322	-2.674775922	-2.629627885	-2.794561152	-2.802527748	-2.935686707	-3.642215606
P10174	Cytochrome c oxidase subunit 7 OS=Saccharomyces cerevisiae (strain ATCC 204508 / S288c) GN=COX7 PE=1 SV=3 - [COX7_YEAST]	-4.503647202	-3.267353458	-3.055500225	-2.9038615	-3.40191427	-4.35957293	-4.5549995	-4.053722999	-2.986215619	-2.186419878	-4.451604947	-2.921955948	-3.007537153	-3.059489419	-3.471332148	-4.83059377	-3.796059896	-3.571973427	-1.638850797	-4.008143456	-4.318993623	-2.825842879	-2.661162842	-2.742524346	-3.731353289	-4.026431643	-4.472266534	-4.108151865	-3.219171301	-2.400286721	-4.502744106	-2.361318906	-2.368748069	-2.884805566	-3.630845218	-3.985912734	-3.936807632	-3.894557499	-2.82008103	-3.896292955
P10356	Uncharacterized protein YER152C OS=Saccharomyces cerevisiae (strain ATCC 204508 / S288c) GN=YER152C PE=1 SV=2 - [YEY2_YEAST]	-2.481273094	-3.589606526	-3.607547332	-4.226794968	-3.819278914	-3.11776528	-2.558603171	-2.47668856	-2.444656104	-3.931018323	-2.399216906	-3.660156045	-3.924718252	-3.728557984	-3.539757438	-2.769778831	-2.53283304	-2.634257787	-2.844712337	-2.91188776	-2.003791638	-3.810493707	-3.848184403	-4.604366003	-3.671146143	-3.130736985	-2.46870631	-2.231564735	-2.614267627	-3.809487457	-2.25508019	-3.941311147	-4.075217354	-4.538649059	-4.161693193	-2.909320222	-2.40347495	-2.412507809	-2.547556946	-3.187932044
P10363	DNA primase small subunit OS=Saccharomyces cerevisiae (strain ATCC 204508 / S288c) GN=PRI1 PE=1 SV=2 - [PRI1_YEAST]	-2.838691427	-3.615629683	-3.452197445	-3.300059978	-2.992067227	-2.700239222	-2.761449748	-2.955797565	-3.245490528	-3.11618864	-2.744596697	-3.680164928	-3.561560845	-3.225373267	-2.777401873	-2.713877346	-2.749914258	-2.700823667	-3.086184041	-3.2822076	-2.841368236	-3.678087021	-3.700201992	-3.354200126	-2.655352581	-2.654177023	-2.642607932	-2.961206454	-3.207102166	-3.247691234	-2.707463547	-3.679571952	-3.786836387	-3.096487322	-2.895775371	-2.751136938	-2.843961195	-2.912690313	-2.876726458	-3.166828845
P10507	Mitochondrial-processing peptidase subunit beta OS=Saccharomyces cerevisiae (strain ATCC 204508 / S288c) GN=MAS1 PE=1 SV=1 - [MPPB_YEAST]	-3.938300632	-3.431012188	-3.285470706	-3.279483607	-3.746680238	-3.767139079	-4.136863941	-4.614650321	-2.690176432	-2.127872251	-3.509668173	-3.509348428	-3.414327678	-3.112693175	-3.364039448	-3.869235438	-3.19888935	-3.23960052	-1.78424806	-3.672929143	-3.827035067	-3.278737704	-3.17983118	-3.133064638	-3.690937501	-3.526987588	-3.637267198	-3.558595127	-3.136733157	-2.19882404	-3.517533893	-2.850410025	-2.862439568	-2.805016163	-3.208259306	-3.585907491	-3.423689707	-3.390872609	-2.502286703	-3.468643599
P10591	Heat shock protein SSA1 OS=Saccharomyces cerevisiae (strain ATCC 204508 / S288c) GN=SSA1 PE=1 SV=4 - [HSP71_YEAST]	-2.63533103	-3.971126886	-4.001056193	-3.676794224	-2.639976648	-2.523052453	-2.368889979	-2.52546686	-2.575872151	-3.862051572	-2.753104791	-3.944776715	-3.968077928	-3.167933748	-2.596426251	-2.558099739	-2.593361683	-2.59574412	-2.934452092	-3.503754985	-2.597623635	-3.888184166	-3.905992589	-3.430881728	-2.704807708	-2.617744707	-2.562720739	-2.539963143	-2.885252209	-3.710456638	-2.798852678	-3.841532385	-3.786836387	-2.951974132	-2.662772611	-2.629627885	-2.655763894	-2.733497292	-2.776313172	-3.521235041
P10592	Heat shock protein SSA2 OS=Saccharomyces cerevisiae (strain ATCC 204508 / S288c) GN=SSA2 PE=1 SV=3 - [HSP72_YEAST]	-2.653509845	-3.921600308	-3.958605033	-3.759851108	-2.673244056	-2.510283008	-2.417091605	-2.550488658	-2.508773031	-3.884676443	-2.744596697	-3.908924169	-3.953479561	-3.196367756	-2.620931206	-2.570457781	-2.593361683	-2.608468128	-2.92420093	-3.477391099	-2.621012448	-3.888184166	-3.891322122	-3.580094551	-2.725074335	-2.591011723	-2.533867679	-2.561614555	-2.866146975	-3.749257673	-2.770823108	-3.85228446	-3.810798506	-3.040585372	-2.604209675	-2.567424418	-2.666833809	-2.76759976	-2.776313172	-3.503490795
P10614	Lanosterol 14-alpha demethylase OS=Saccharomyces cerevisiae (strain ATCC 204508 / S288c) GN=ERG11 PE=1 SV=1 - [CP51_YEAST]	-3.619734532	-2.647936508	-2.607114197	-2.698687857	-3.3206072	-3.466615235	-3.719380637	-3.449086751	-3.863163647	-3.213099665	-4.065383228	-2.602611055	-2.371383616	-2.970856758	-3.364039448	-3.724157712	-4.077889482	-4.145675077	-3.602816389	-3.797837785	-4.220495918	-2.403487415	-2.389636189	-2.647935477	-3.435872951	-3.706594847	-3.956453024	-4.1403541	-4.026056943	-3.179853018	-3.867117664	-2.448394959	-2.543482914	-3.154642337	-3.518443784	-3.670546086	-3.561489773	-3.894557499	-3.595555122	-3.681576573
P10622	60S acidic ribosomal protein P1-beta OS=Saccharomyces cerevisiae (strain ATCC 204508 / S288c) GN=RPP1B PE=1 SV=3 - [RLA3_YEAST]	-3.27210276	-2.896468401	-2.9271212	-2.754393513	-3.013208883	-3.157030783	-3.348431017	-3.293159789	-3.202442765	-3.279021967	-4.245626121	-2.796509058	-2.877788776	-3.167933748	-3.135042906	-3.996801664	-4.185540184	-3.845494877	-3.652709995	-2.206781515	-3.920639277	-2.832229308	-2.825811231	-3.022113835	-3.671146143	-4.050499428	-3.931160377	-3.769107358	-3.88482628	-2.281746145	-4.413436276	-2.866673493	-2.986618015	-3.511927336	-4.002022355	-4.581412145	-4.694060213	-4.674600741	-4.636024973	-1.773670959
P10659	S-adenosylmethionine synthase 1 OS=Saccharomyces cerevisiae (strain ATCC 204508 / S288c) GN=SAM1 PE=1 SV=2 - [METK1_YEAST]	-2.371879152	-3.954428575	-4.022759097	-3.106415057	-2.469569746	-2.685809674	-2.492554764	-2.563164179	-2.782268981	-4.079696645	-2.467583762	-3.817453998	-3.763234117	-2.744038759	-2.608626708	-2.784099269	-2.879591194	-2.859067481	-3.348664361	-3.68796435	-2.464733852	-3.861820125	-3.792601893	-2.875558131	-2.525268494	-2.556121172	-2.771398495	-2.863852831	-3.399679856	-3.893913391	-2.448734359	-3.670028194	-3.516707676	-2.57582589	-2.472656281	-2.988619356	-3.017297243	-3.132065665	-3.184671904	-3.67163526
P10664	60S ribosomal protein L4-A OS=Saccharomyces cerevisiae (strain ATCC 204508 / S288c) GN=RPL4A PE=1 SV=4 - [RL4A_YEAST]	-3.435477945	-2.519526098	-3.10096313	-2.658276023	-3.430067361	-4.555350032	-4.263258302	-3.885163089	-4.288839133	-2.670485975	-3.905159171	-2.523643803	-3.101006772	-3.020835552	-3.739870284	-4.512167211	-4.667468884	-4.183231903	-4.2523895	-1.865931827	-4.106126566	-2.733290781	-2.679956947	-3.324632994	-4.000948219	-4.37575078	-4.176524194	-4.108151865	-4.136123354	-2.025049789	-4.174511074	-3.083958832	-2.939615723	-3.919009177	-4.341232618	-5.006693122	-4.887388575	-4.810012212	-4.675635604	-1.563697832
P10823	Guanine nucleotide-binding protein alpha-2 subunit OS=Saccharomyces cerevisiae (strain ATCC 204508 / S288c) GN=GPA2 PE=1 SV=2 - [GPA2_YEAST]	-3.693030931	-2.661429164	-2.735677994	-2.857373404	-3.034664887	-3.418111649	-3.371987686	-3.231167902	-3.508370998	-3.505786736	-3.29571211	-2.852182387	-2.926869834	-2.875810381	-3.049404753	-3.052189443	-3.161752577	-3.342116096	-3.538865859	-3.401071184	-3.577916338	-2.832229308	-2.875491438	-3.010296483	-2.95706364	-2.905437747	-3.230057219	-3.096876584	-3.399679856	-3.522279989	-3.412764001	-2.594239409	-2.708166389	-3.322257009	-3.47582461	-3.340784607	-3.07510958	-3.46353737	-3.576665885	-3.795702893
P10869	Aspartokinase OS=Saccharomyces cerevisiae (strain ATCC 204508 / S288c) GN=HOM3 PE=1 SV=2 - [AK_YEAST]	-2.09849608	-3.988020548	-4.001056193	-4.3500328	-3.819278914	-3.281675518	-2.857947164	-2.194429639	-2.100379739	-3.942839966	-2.37932296	-3.944776715	-3.997724998	-4.371672441	-3.910558766	-3.236811125	-2.618302463	-2.29907558	-2.646316532	-2.721924469	-2.212968246	-3.848816454	-3.981667579	-4.026878015	-3.354699201	-3.019624016	-2.876144788	-2.275615906	-2.393038488	-3.720059569	-2.540407972	-3.952835566	-3.897943528	-3.76012714	-3.434427856	-2.909320222	-2.655763894	-2.476876974	-2.594293669	-3.052744756
P10961	Heat shock factor protein OS=Saccharomyces cerevisiae (strain ATCC 204508 / S288c) GN=HSF1 PE=1 SV=1 - [HSF_YEAST]	-3.015483294	-3.724683665	-3.624042989	-3.106415057	-2.910468259	-3.079539909	-2.9087289	-3.231167902	-3.734964105	-2.945882766	-2.841064315	-3.885507667	-3.077065695	-3.254973717	-2.723337619	-3.087272459	-2.521026153	-2.59574412	-3.07480077	-3.600016011	-2.628893734	-3.724841949	-3.752275707	-3.107661236	-3.20488457	-2.779366589	-2.925256352	-3.178151934	-3.68751794	-2.925347317	-2.827437528	-3.58686014	-3.458760341	-2.759177886	-2.570179887	-2.922237804	-2.86931024	-2.790790894	-2.997159012	-3.443049437
P10962	Protein MAK16 OS=Saccharomyces cerevisiae (strain ATCC 204508 / S288c) GN=MAK16 PE=1 SV=2 - [MAK16_YEAST]	-3.549980654	-3.267353458	-3.352615736	-3.363610059	-3.218866754	-3.325736547	-3.279983663	-3.571771297	-3.61722604	-2.410298323	-3.439338644	-3.161149613	-3.561560845	-3.446585135	-3.207411626	-3.178903275	-2.77774101	-2.486011898	-2.864177764	-2.91188776	-3.39210545	-3.218942589	-3.380379825	-3.310073516	-3.557778725	-3.322616503	-3.42816987	-3.536992867	-3.102794911	-2.239689459	-3.328642855	-3.302511342	-3.384947601	-3.511927336	-3.540234753	-3.692504512	-3.481143867	-3.797443519	-3.521437485	-2.113957733
P10964	DNA-directed RNA polymerase I subunit RPA190 OS=Saccharomyces cerevisiae (strain ATCC 204508 / S288c) GN=RPA190 PE=1 SV=2 - [RPA1_YEAST]	-3.358917235	-3.065537293	-3.285470706	-3.847979494	-3.711705549	-3.678782478	-3.689480171	-3.917337656	-3.765962652	-2.292128915	-3.098535662	-2.840874554	-3.085002004	-3.481147762	-3.539757438	-3.669976647	-3.584728175	-3.23960052	-3.362437715	-2.467198803	-3.288615148	-3.387385575	-3.42195401	-3.869200734	-4.332694555	-4.150993746	-3.857836707	-4.015641216	-2.574959594	-1.989764701	-3.045155137	-3.309904277	-3.331964311	-3.730346031	-3.778408687	-3.692504512	-3.963847792	-3.641785016	-3.400239229	-2.113957733
P11075	Protein transport protein SEC7 OS=Saccharomyces cerevisiae (strain ATCC 204508 / S288c) GN=SEC7 PE=1 SV=2 - [SEC7_YEAST]	-3.38905595	-3.004084558	-3.10096313	-3.279483607	-3.548515007	-3.797835244	-3.60332424	-3.211081887	-1.995597449	-3.220277413	-2.744596697	-3.741911375	-3.801943671	-3.904990325	-3.739870284	-3.669976647	-3.237007057	-2.78498106	-2.479417016	-2.29613508	-2.677107444	-3.82315527	-3.876799212	-4.026878015	-4.025862286	-3.805538642	-3.342295271	-3.005027739	-1.365992768	-3.59110541	-3.011968293	-3.85228446	-3.835165038	-3.987803493	-3.778408687	-3.358231023	-2.948143993	-2.458190902	-2.374421207	-2.635422099
P11076	ADP-ribosylation factor 1 OS=Saccharomyces cerevisiae (strain ATCC 204508 / S288c) GN=ARF1 PE=1 SV=3 - [ARF1_YEAST]	-2.719002261	-3.76780071	-3.624042989	-2.740264191	-2.398300633	-2.400175249	-2.627820594	-2.812716677	-3.14018699	-4.003444952	-2.372752136	-3.82857585	-3.652968711	-2.485330508	-2.633341535	-2.88853087	-2.925542586	-3.143886551	-3.43334788	-3.814239524	-2.769914205	-3.525430394	-3.310387766	-2.772153893	-2.665108932	-2.591011723	-2.771398495	-3.19497108	-3.828286243	-3.729726804	-2.509198436	-3.679571952	-3.54657774	-2.562641633	-2.401114518	-2.762707923	-2.895112566	-2.991100359	-3.213564996	-3.81745843
P11154	Pyruvate carboxylase 1 OS=Saccharomyces cerevisiae (strain ATCC 204508 / S288c) GN=PYC1 PE=1 SV=2 - [PYC1_YEAST]	-1.689253118	-3.615629683	-3.857635735	-3.78863364	-4.353766704	-3.894045162	-3.279983663	-2.939180846	-2.29017489	-3.723047548	-2.229336587	-3.994008268	-3.910549609	-4.824623146	-4.800393088	-3.643630079	-3.143536518	-2.660516797	-2.671817018	-2.127757868	-2.077375656	-3.97029369	-4.061528573	-4.345108624	-3.751993551	-3.460967592	-2.950453497	-1.892837261	-2.225408108	-3.819774645	-2.655285322	-3.768429714	-3.92383966	-4.097559513	-3.858261092	-3.02996529	-2.806753518	-2.368226838	-2.493400635	-2.876800186
P11353	Oxygen-dependent coproporphyrinogen-III oxidase OS=Saccharomyces cerevisiae (strain ATCC 204508 / S288c) GN=HEM13 PE=1 SV=2 - [HEM6_YEAST]	-2.379423828	-3.782464044	-3.709473047	-4.15011459	-3.579710509	-2.744414396	-2.299478621	-2.286017982	-2.469962011	-3.942839966	-2.265396946	-3.944776715	-4.043369012	-4.027319096	-3.471332148	-2.509699579	-2.593361683	-2.451213778	-2.844712337	-3.215321442	-2.304677299	-3.66663112	-3.806298206	-4.177247692	-3.277848801	-2.799628305	-2.533867679	-2.436326902	-2.934152156	-3.440621111	-2.478649699	-3.874031838	-3.786836387	-4.060039708	-3.414166368	-2.598190978	-2.53929076	-2.524679127	-2.603825461	-3.36087199
P11412	Glucose-6-phosphate 1-dehydrogenase OS=Saccharomyces cerevisiae (strain ATCC 204508 / S288c) GN=ZWF1 PE=1 SV=4 - [G6PD_YEAST]	-2.201719697	-3.921600308	-3.979674628	-4.438447275	-3.677558175	-2.88568451	-2.404889396	-2.372616971	-2.301488257	-3.896123226	-2.359699586	-3.932726686	-3.953479561	-4.18925916	-3.687181935	-2.570457781	-2.568844695	-2.497800301	-2.689071204	-3.130704815	-2.402613606	-3.82315527	-3.876799212	-4.436967787	-3.402853623	-2.720234552	-2.389031875	-2.321054481	-2.614267627	-3.779058506	-2.604928284	-3.907279675	-3.910833541	-4.301337574	-3.678376599	-2.61907263	-2.431521407	-2.514991162	-2.547556946	-3.290711712
P11433	Cell division control protein 24 OS=Saccharomyces cerevisiae (strain ATCC 204508 / S288c) GN=CDC24 PE=1 SV=2 - [CDC24_YEAST]	-3.750553661	-3.083586839	-2.989883545	-2.842204337	-3.123828837	-3.098526032	-3.214636092	-3.449086751	-3.482393235	-3.076568098	-3.333487088	-3.15413536	-2.817042451	-2.887354407	-3.611588482	-3.087272459	-3.161752577	-3.342116096	-3.418884401	-3.248377068	-3.845276737	-2.427461797	-2.570697773	-2.975414209	-3.402853623	-3.444923868	-3.293120734	-3.264279153	-3.499172693	-3.220172122	-3.502093062	-3.034127163	-3.042279129	-3.257099205	-3.316917806	-3.177023228	-3.07510958	-3.088311711	-3.319504816	-3.118755978
P11484	Heat shock protein SSB1 OS=Saccharomyces cerevisiae (strain ATCC 204508 / S288c) GN=SSB1 PE=1 SV=3 - [HSP75_YEAST]	-3.063285817	-3.564044213	-3.591238049	-3.430087753	-2.814558959	-2.629492586	-2.572183566	-2.682552156	-2.617682354	-3.523433391	-2.925090088	-3.773804036	-4.090502815	-3.00817764	-2.697046625	-2.49784903	-2.407985061	-2.660516797	-2.997537125	-3.464387563	-2.926224401	-3.942401842	-3.981667579	-3.253261382	-2.507606672	-2.50531801	-2.562720739	-2.723017097	-3.026578174	-3.809487457	-3.045155137	-3.728260729	-3.798767735	-3.058979787	-2.536934215	-2.478875381	-2.689231723	-2.826291795	-2.809013979	-3.521235041
P11491	Repressible alkaline phosphatase OS=Saccharomyces cerevisiae (strain ATCC 204508 / S288c) GN=PHO8 PE=1 SV=2 - [PPB_YEAST]	-3.693030931	-2.340650253	-2.511922325	-2.951897262	-3.711705549	-3.707637967	-3.781106102	-3.597611046	-3.534824876	-3.764410464	-4.065383228	-2.12012666	-2.16801826	-3.412830828	-4.070039193	-4.065075646	-4.428379212	-4.525051469	-4.30458735	-3.847612789	-4.000152712	-1.899008639	-2.092446912	-3.046042881	-4.077018116	-4.231236428	-4.206549347	-4.786518548	-4.35821751	-3.904822374	-3.808973004	-2.225775092	-2.427760051	-3.236017654	-3.804538498	-4.12826393	-4.137670831	-4.140361586	-4.116493066	-3.711817989
P11632	Non-histone chromosomal protein 6A OS=Saccharomyces cerevisiae (strain ATCC 204508 / S288c) GN=NHP6A PE=1 SV=1 - [NHP6A_YEAST]	-2.891648578	-3.431012188	-3.437543884	-3.676794224	-3.782523297	-3.737082004	-3.279983663	-3.449086751	-3.382919573	-2.430969581	-2.81410894	-3.601741475	-3.737992589	-3.609082676	-2.984374939	-2.784099269	-2.709155151	-2.799497161	-3.052300117	-2.91188776	-2.945778692	-3.760929467	-3.73908013	-3.890699034	-3.162813521	-3.209869099	-2.976098448	-2.824059926	-2.954185752	-2.431508661	-2.817846189	-3.778649053	-3.835165038	-3.462122364	-2.854234178	-3.101621848	-2.961712065	-2.744775465	-2.947773456	-2.71488133
P11633	Non-histone chromosomal protein 6B OS=Saccharomyces cerevisiae (strain ATCC 204508 / S288c) GN=NHP6B PE=1 SV=3 - [NHP6B_YEAST]	-3.051185917	-3.196898588	-3.352615736	-3.523773365	-3.579710509	-3.442159707	-3.053591776	-3.792729728	-3.508370998	-2.557079897	-3.034912177	-3.611314555	-3.700938978	-3.498744471	-2.833570908	-2.769778831	-2.722613998	-2.889800975	-2.825506003	-2.903087065	-2.945778692	-3.82315527	-3.820125693	-3.848017837	-3.262957859	-3.067954606	-2.900491646	-2.747622246	-2.934152156	-2.496055526	-2.927029475	-3.799307335	-3.751622792	-3.300209265	-3.043575646	-3.00227013	-2.711982801	-2.826291795	-3.228231399	-2.66470894
P11655	Guanine nucleotide-exchange factor SEC12 OS=Saccharomyces cerevisiae (strain ATCC 204508 / S288c) GN=SEC12 PE=1 SV=1 - [SEC12_YEAST]	-3.619734532	-2.569527443	-2.511922325	-2.698687857	-3.243637394	-3.542570779	-4.097076196	-3.650720999	-4.041291641	-3.13641444	-3.813356075	-2.431709386	-2.477079947	-2.830536222	-3.135042906	-3.839030187	-3.824791756	-3.938789637	-3.477628805	-3.703157799	-4.150793631	-2.389291698	-2.348963551	-2.525135206	-3.557778725	-3.596172554	-4.062300927	-4.108151865	-4.159180175	-3.140629812	-3.301657845	-2.428138448	-2.742332085	-3.134995785	-3.885891061	-3.46758473	-3.646572833	-3.971934936	-3.351258727	-3.774270321
P11709	Nuclear fusion protein BIK1 OS=Saccharomyces cerevisiae (strain ATCC 204508 / S288c) GN=BIK1 PE=1 SV=1 - [BIK1_YEAST]	-3.087794301	-4.039920683	-4.044793135	-3.548176711	-2.57565804	-2.643367134	-2.492554764	-2.668788431	-2.863773839	-3.019105129	-3.333487088	-3.78459343	-3.688796145	-2.786639457	-2.382299346	-2.608179951	-2.709155151	-2.770609538	-3.230284285	-3.305210046	-3.146089892	-3.748799788	-3.806298206	-3.058157864	-2.516410559	-2.654177023	-2.63237678	-2.863852831	-3.219171301	-3.227002862	-2.780105932	-3.929877974	-3.847504268	-2.389694569	-2.162697804	-2.786132031	-2.806753518	-2.875027222	-2.972254977	-3.548267236
P11745	Ran GTPase-activating protein 1 OS=Saccharomyces cerevisiae (strain ATCC 204508 / S288c) GN=RNA1 PE=1 SV=2 - [RNA1_YEAST]	-2.644391809	-3.905461874	-3.897180305	-3.452945264	-2.623626218	-2.435952281	-2.505524786	-2.615010025	-2.603610577	-3.931018323	-2.630468694	-3.956928146	-3.910549609	-2.56651962	-2.300854172	-2.713877346	-2.722613998	-2.905416724	-3.13263687	-3.864593227	-2.710168841	-3.901548928	-3.891322122	-2.833303158	-2.365617611	-2.488773497	-2.70556677	-2.891004458	-3.243616656	-4.018699897	-2.689860322	-3.778649053	-3.705968834	-2.60256141	-2.323473393	-2.661764997	-2.723494289	-2.875027222	-3.022500398	-3.711817989
P11746	Pheromone receptor transcription factor OS=Saccharomyces cerevisiae (strain ATCC 204508 / S288c) GN=MCM1 PE=1 SV=2 - [MCM1_YEAST]	-2.797681993	-3.971126886	-3.800278313	-4.226794968	-3.3206072	-2.774634201	-2.585892995	-2.724649044	-2.457253579	-3.025378067	-3.211235328	-3.001556917	-3.183806571	-3.00817764	-3.170773684	-3.256641859	-3.256450222	-3.279737217	-2.680418321	-3.477391099	-3.352421916	-3.621695549	-3.700201992	-3.957183835	-3.486862985	-3.183006715	-3.293120734	-3.355874274	-3.243616656	-2.257064342	-3.412764001	-3.71839072	-4.228119551	-2.934886612	-2.662772611	-2.705759141	-2.633875635	-2.385776488	-2.692569501	-3.173829012
P11792	Serine/threonine-protein kinase SCH9 OS=Saccharomyces cerevisiae (strain ATCC 204508 / S288c) GN=SCH9 PE=1 SV=3 - [SCH9_YEAST]	-3.499791896	-2.608199435	-2.590806348	-2.857373404	-3.48807652	-3.62274625	-3.60332424	-3.571771297	-3.508370998	-3.454105443	-3.359231113	-2.722007684	-2.765112267	-3.412830828	-3.636349056	-3.425934645	-3.256450222	-3.300232063	-3.362437715	-3.002979172	-3.352421916	-2.959272311	-2.524673022	-3.415216021	-3.576065739	-3.33735	-3.169634431	-2.863852831	-3.005521409	-3.573588964	-3.384175373	-3.202800125	-3.145171503	-3.590013173	-3.414166368	-3.131311339	-2.975408922	-2.900026409	-3.048294766	-2.923233448
P11938	DNA-binding protein RAP1 OS=Saccharomyces cerevisiae (strain ATCC 204508 / S288c) GN=RAP1 PE=1 SV=2 - [RAP1_YEAST]	-2.838691427	-3.842653611	-3.897180305	-3.239190581	-2.89076964	-2.744414396	-2.792903945	-3.357934427	-3.160641955	-2.804318545	-2.973975739	-3.554805841	-3.404364094	-3.516558354	-3.066130638	-2.827933583	-2.973005519	-2.905416724	-3.06350659	-3.120468243	-2.644786639	-3.785498904	-3.700201992	-3.145936023	-2.756018205	-3.33735	-3.261244544	-3.229209097	-3.574686889	-2.512653728	-2.69863509	-3.651127902	-3.41218694	-2.485970049	-2.401114518	-2.871247131	-2.921384677	-3.161989779	-3.142388758	-3.651955691
P11972	Protein SST2 OS=Saccharomyces cerevisiae (strain ATCC 204508 / S288c) GN=SST2 PE=1 SV=2 - [SST2_YEAST]	-3.711951646	-2.896468401	-2.896734869	-2.712413957	-3.101016071	-3.197394593	-3.302440682	-3.380188516	-3.830030875	-3.000448282	-3.69391251	-2.863579533	-2.81044805	-2.852995747	-3.152797715	-3.360101139	-3.400421336	-3.547268959	-3.523311317	-3.002979172	-3.547726458	-2.973319752	-3.019653038	-2.952619169	-3.135432438	-3.043586988	-3.083494181	-2.863852831	-3.33259128	-3.220172122	-3.630507785	-2.916593496	-2.979808941	-3.462122364	-2.953091988	-3.072530876	-3.263894357	-3.27189856	-3.485758645	-3.059211645
P11986	Inositol-3-phosphate synthase OS=Saccharomyces cerevisiae (strain ATCC 204508 / S288c) GN=INO1 PE=1 SV=3 - [INO1_YEAST]	-1.652224853	-3.937921152	-3.857635735	-4.986076936	-5.959243687	-4.503864206	-4.307972647	-2.464747359	-1.6107781	-3.896123226	-2.314923687	-3.862464867	-3.924718252	-4.916103967	-4.857397677	-4.030535233	-3.316402571	-2.54594131	-2.385007094	-2.250766702	-1.671185827	-3.92865538	-4.045199167	-4.920482556	-5.258392414	-5.015162474	-4.062300927	-2.339638304	-1.567286692	-3.682025265	-2.294445347	-3.896111783	-4.018318144	-4.702314599	-4.502882829	-4.12826393	-3.520757852	-2.467503688	-2.358197627	-2.462586015
P12383	Transcription factor PDR1 OS=Saccharomyces cerevisiae (strain ATCC 204508 / S288c) GN=PDR1 PE=1 SV=2 - [PDR1_YEAST]	-2.838691427	-3.489966099	-3.527783452	-3.909869563	-3.782523297	-3.595523289	-3.575711604	-4.018400225	-3.797641408	-2.218405092	-2.591801738	-3.67012582	-3.253646497	-3.647819404	-3.51658672	-2.88853087	-3.107780024	-3.571973427	-3.205246066	-2.624673466	-3.474903836	-3.185854356	-3.068341611	-2.792250423	-2.735315402	-2.996052474	-4.008407427	-3.318535811	-4.026056943	-2.723488592	-2.355583177	-3.80974839	-3.885167567	-4.645676159	-3.654415289	-3.606606457	-3.297906855	-3.074016974	-2.75491722	-2.285329572
P12385	Eukaryotic peptide chain release factor subunit 1 OS=Saccharomyces cerevisiae (strain ATCC 204508 / S288c) GN=SUP45 PE=1 SV=2 - [ERF1_YEAST]	-3.163920707	-3.277705203	-3.380373533	-3.452945264	-3.123828837	-2.936024701	-2.745976088	-2.890448815	-3.14018699	-3.057158421	-2.944446073	-3.536450734	-3.595164156	-3.516558354	-3.083052659	-2.582922582	-2.630936402	-2.62130534	-3.01919358	-3.172393047	-2.887893243	-3.655265414	-3.765593005	-3.806562187	-3.030825253	-2.644982342	-2.477836838	-2.617208625	-2.9242387	-3.340934813	-3.034007839	-3.71839072	-3.751622792	-3.437849858	-2.997624732	-2.527396975	-2.499164417	-2.646311463	-2.831233618	-3.231087403
P12611	Growth regulation protein OS=Saccharomyces cerevisiae (strain ATCC 204508 / S288c) GN=WHI2 PE=1 SV=2 - [WHI2_YEAST]	-3.960752034	-2.730852464	-2.648708889	-2.740264191	-3.078558327	-3.238919902	-3.495908212	-3.191271594	-3.704617188	-3.462591506	-3.598852805	-2.898321241	-2.877788776	-2.662434457	-3.000359727	-3.276748885	-3.090228613	-3.16252823	-3.776306766	-3.426065426	-3.518155087	-2.739279616	-2.875491438	-2.908081714	-3.082181205	-3.019624016	-3.140345979	-3.050221536	-3.399679856	-3.333544412	-3.456737576	-2.598760309	-2.730853399	-3.537489454	-3.355034577	-3.46758473	-3.18221299	-3.192547544	-3.383727012	-3.485962037
P12612	T-complex protein 1 subunit alpha OS=Saccharomyces cerevisiae (strain ATCC 204508 / S288c) GN=TCP1 PE=1 SV=2 - [TCPA_YEAST]	-2.969213629	-3.363305981	-3.366427905	-3.598257101	-3.458780535	-3.060800337	-2.599733932	-2.053626019	-2.720225584	-3.764410464	-3.271067131	-3.34061114	-3.52872204	-4.18925916	-3.910558766	-2.968041279	-2.365137074	-2.209115939	-2.903914526	-2.91188776	-3.239526064	-2.877743701	-3.035700727	-3.545577683	-3.5945874	-3.510197341	-3.125921684	-2.037037722	-2.739056543	-3.819774645	-3.384175373	-3.378202204	-3.49713227	-3.76012714	-3.607653822	-3.289676134	-2.75859025	-2.172765019	-2.529278056	-3.180863301
P12683	3-hydroxy-3-methylglutaryl-coenzyme A reductase 1 OS=Saccharomyces cerevisiae (strain ATCC 204508 / S288c) GN=HMG1 PE=1 SV=1 - [HMDH1_YEAST]	-3.619734532	-2.834023118	-2.781210639	-3.018538252	-3.430067361	-3.595523289	-3.781106102	-3.853689868	-3.765962652	-2.837048981	-3.849379945	-2.492343606	-2.552106526	-2.922551164	-3.51658672	-3.518661086	-3.422213128	-3.729797465	-3.418884401	-3.68796435	-4.106126566	-2.715471983	-2.698999081	-2.802404631	-3.613349806	-3.745362491	-3.557683517	-3.873520092	-3.68751794	-2.50018721	-3.847474787	-2.562983618	-2.418522701	-3.215239627	-3.434427856	-3.46758473	-3.332740307	-3.797443519	-3.714395577	-3.613383566
P12684	3-hydroxy-3-methylglutaryl-coenzyme A reductase 2 OS=Saccharomyces cerevisiae (strain ATCC 204508 / S288c) GN=HMG2 PE=1 SV=1 - [HMDH2_YEAST]	-4.030279787	-2.702681075	-2.691538308	-3.035690717	-3.374299839	-3.678782478	-3.845588883	-3.983920828	-3.830030875	-2.700287054	-3.983050194	-2.523643803	-2.4257818	-2.983190116	-3.471332148	-3.567358233	-3.914585883	-3.702265933	-3.308115815	-3.672929143	-3.146089892	-3.210599138	-3.225114738	-3.495302325	-3.671146143	-3.650328149	-4.206549347	-3.229209097	-3.026578174	-2.377305793	-3.808973004	-2.598760309	-2.626132193	-3.278493274	-3.374477232	-3.161624488	-3.297906855	-3.338678416	-3.319504816	-3.521235041
P12685	High-affinity potassium transport protein OS=Saccharomyces cerevisiae (strain ATCC 204508 / S288c) GN=TRK1 PE=1 SV=1 - [TRK1_YEAST]	-4.18026184	-2.441797403	-2.466582345	-2.951897262	-2.950691047	-3.394457711	-3.348431017	-3.314429946	-3.561772639	-3.634099	-3.629849014	-2.671053233	-2.608190687	-2.775870793	-3.066130638	-3.494915057	-3.466809313	-3.938789637	-3.704389978	-3.600016011	-3.882466382	-2.709580949	-2.686276444	-2.975414209	-3.20488457	-3.007790117	-3.342295271	-2.946890172	-3.255996383	-3.556282532	-3.734919198	-2.562983618	-2.418522701	-3.174560049	-2.924149121	-3.375890915	-3.166417184	-3.751231097	-4.259736092	-3.828460379
P12688	Serine/threonine-protein kinase YPK1 OS=Saccharomyces cerevisiae (strain ATCC 204508 / S288c) GN=YPK1 PE=1 SV=2 - [YPK1_YEAST]	-3.467276737	-2.945142258	-2.968658009	-2.888198469	-2.814558959	-2.88568451	-2.857947164	-3.077802071	-3.202442765	-3.596259903	-3.07701465	-3.324773638	-3.3364809	-3.153924107	-2.984374939	-2.813173694	-2.820513939	-3.036827039	-3.07480077	-3.426065426	-3.405579522	-3.34111772	-3.390661642	-3.12030704	-2.853042394	-2.872872389	-2.70556677	-2.572563328	-3.18326254	-3.522279989	-2.681138592	-3.385994277	-3.375980876	-3.322257009	-2.997624732	-2.821996975	-2.770481194	-2.938356492	-3.022500398	-3.409614927
P12695	Dihydrolipoyllysine-residue acetyltransferase component of pyruvate dehydrogenase complex, mitochondrial OS=Saccharomyces cerevisiae (strain ATCC 204508 / S288c) GN=LAT1 PE=1 SV=1 - [ODP2_YEAST]	-4.006729964	-3.385523674	-3.325381733	-3.239190581	-3.644199902	-3.894045162	-4.136863941	-4.614650321	-2.720225584	-2.15857189	-3.983050194	-3.255580003	-3.061322826	-3.112693175	-3.406004363	-4.065075646	-3.609513604	-3.5229802	-1.647257721	-3.830829733	-3.809020996	-3.17769949	-3.101737913	-3.198601234	-3.711003966	-4.050499428	-4.206549347	-3.846700527	-2.974501395	-2.136398351	-4.012651041	-2.687463638	-2.563705657	-2.744216435	-3.26156619	-3.906784578	-3.784409337	-3.579890988	-2.47579101	-3.784946836
P12709	Glucose-6-phosphate isomerase OS=Saccharomyces cerevisiae (strain ATCC 204508 / S288c) GN=PGI1 PE=1 SV=3 - [G6PI_YEAST]	-2.008002754	-4.005114182	-4.067168558	-4.920995437	-4.525245152	-3.418111649	-2.531819922	-2.117628746	-2.080753653	-3.954759189	-2.308639071	-3.969182698	-4.106562216	-4.580483595	-4.174929026	-2.755599118	-2.474741665	-2.373140364	-2.706534212	-2.903087065	-2.050662778	-3.97029369	-4.029052333	-4.753807594	-4.051213714	-3.265142064	-2.487025513	-2.052283266	-2.365947277	-3.819774645	-2.486226461	-3.976164049	-4.004436846	-4.645676159	-4.195860299	-2.821996975	-2.450526572	-2.385776488	-2.415796658	-3.146029798
P12754	Translation initiation factor eIF-2B subunit delta OS=Saccharomyces cerevisiae (strain ATCC 204508 / S288c) GN=GCD2 PE=1 SV=1 - [EI2BD_YEAST]	-2.709462231	-3.226673382	-3.272408586	-3.239190581	-3.517979455	-3.418111649	-3.495908212	-3.211081887	-2.130328702	-3.445668981	-2.841064315	-3.536450734	-3.475598274	-3.728557984	-3.323260309	-3.54280431	-3.489634994	-3.321022147	-3.418884401	-2.454284113	-3.016383998	-3.161526713	-3.252982984	-3.462732653	-3.731353289	-3.745362491	-4.118283734	-3.453678597	-1.801290844	-3.582320617	-3.102221048	-3.632471873	-3.728615353	-4.097559513	-4.161693193	-3.906784578	-3.646572833	-2.938356492	-2.853800764	-1.982145442
P12866	Alpha-factor-transporting ATPase OS=Saccharomyces cerevisiae (strain ATCC 204508 / S288c) GN=STE6 PE=1 SV=1 - [STE6_YEAST]	-3.938300632	-2.857124583	-2.828227017	-3.018538252	-2.930439511	-3.060800337	-3.072766548	-2.641648697	-3.589233069	-3.672956714	-3.963180022	-2.706531531	-2.678502385	-2.830536222	-3.303294836	-2.95178485	-3.180201511	-3.429717005	-3.757988931	-3.614306984	-3.532865046	-2.987505286	-2.980297635	-2.742524346	-2.819970804	-2.809866863	-2.976098448	-3.264279153	-3.670849157	-3.564909811	-3.681769732	-3.155414351	-2.952889459	-2.562641633	-2.723813328	-2.683594405	-2.882153732	-3.102749464	-3.351258727	-3.613383566
P12868	E3 ubiquitin-protein ligase PEP5 OS=Saccharomyces cerevisiae (strain ATCC 204508 / S288c) GN=PEP5 PE=1 SV=2 - [PEP5_YEAST]	-3.960752034	-2.271771806	-2.291649523	-2.726271882	-3.3206072	-3.516805598	-4.05835519	-3.705859782	-4.159768935	-3.796229401	-4.003197593	-2.113307789	-2.435896561	-2.970856758	-3.822693624	-3.669976647	-4.043717997	-4.847739512	-4.35874183	-3.781620285	-3.845276737	-2.311385376	-2.126416108	-2.843751466	-3.486862985	-3.706594847	-4.118283734	-4.509345487	-3.865732537	-3.779058506	-3.927702402	-2.198070496	-2.22896562	-3.215239627	-3.678376599	-4.12826393	-4.107208393	-4.436748363	-4.259736092	-3.539200138
P12904	5'-AMP-activated protein kinase subunit gamma OS=Saccharomyces cerevisiae (strain ATCC 204508 / S288c) GN=SNF4 PE=1 SV=1 - [AAKG_YEAST]	-2.590861442	-3.797277834	-3.691977795	-3.523773365	-3.078558327	-2.759445188	-2.730666603	-2.57595204	-2.575872151	-3.64371581	-2.711057286	-3.741911375	-3.652968711	-3.446585135	-3.049404753	-2.919811298	-2.736199564	-2.828974937	-2.914022079	-2.894339718	-2.44372853	-3.621695549	-3.687471852	-3.528623916	-3.056274786	-3.007790117	-2.876144788	-2.686878618	-2.441707677	-3.729726804	-2.655285322	-3.728260729	-3.775002833	-3.701166872	-3.374477232	-3.087003059	-2.856580054	-2.59437977	-2.702775497	-3.027163164
P12945	N-terminal acetyltransferase A complex subunit NAT1 OS=Saccharomyces cerevisiae (strain ATCC 204508 / S288c) GN=NAT1 PE=1 SV=2 - [NAT1_YEAST]	-2.564823021	-2.904467549	-2.828227017	-3.088406377	-3.677558175	-3.829198249	-4.177778799	-4.018400225	-3.967383518	-2.826056139	-3.58360077	-2.933920069	-3.061322826	-3.481147762	-3.880672332	-4.291700034	-4.223283563	-4.073369886	-4.35874183	-1.685314765	-3.39210545	-2.794327963	-2.89731796	-3.145936023	-3.905379965	-3.933981694	-3.881866576	-3.602794393	-3.721444258	-2.377305793	-3.471698272	-3.295156084	-3.349410181	-4.136080041	-4.419798836	-4.463528867	-4.300435333	-4.082009536	-4.452778342	-1.612801506
P12962	Cap-associated protein CAF20 OS=Saccharomyces cerevisiae (strain ATCC 204508 / S288c) GN=CAF20 PE=1 SV=2 - [CAF20_YEAST]	-3.10020642	-3.615629683	-3.394455225	-3.219458222	-2.690169878	-2.88568451	-2.505524786	-2.57595204	-2.617682354	-3.653397116	-2.761663349	-3.482745644	-3.434463592	-3.347601924	-3.032870508	-2.968041279	-2.77774101	-2.843942765	-3.2429682	-2.826206735	-2.537045862	-3.12187037	-3.027654575	-2.919087872	-2.704807708	-3.055719364	-3.111640137	-3.625412116	-3.68751794	-3.729726804	-3.102221048	-3.370451972	-3.247764655	-3.413978796	-2.881795008	-3.192588051	-2.975408922	-2.991100359	-3.087871972	-3.548267236
P13134	Kexin OS=Saccharomyces cerevisiae (strain ATCC 204508 / S288c) GN=KEX2 PE=1 SV=1 - [KEX2_YEAST]	-3.983558021	-3.538926716	-3.54338751	-3.523773365	-3.101016071	-2.789984801	-2.479700292	-1.966854286	-3.18139102	-3.64371581	-3.886325655	-3.56407167	-3.424360521	-3.379847909	-3.245003983	-2.162388141	-2.019526739	-2.258399562	-3.554589844	-3.628740855	-3.979860141	-3.621695549	-3.44319897	-3.107661236	-2.798336803	-2.347836313	-2.115279672	-2.321054481	-3.70438144	-3.995194628	-3.990940822	-3.499745275	-3.375980876	-2.852358481	-3.091038008	-2.368677233	-2.165064226	-2.385776488	-3.36740157	-3.828460379
P13185	Serine/threonine protein kinase KIN1 OS=Saccharomyces cerevisiae (strain ATCC 204508 / S288c) GN=KIN1 PE=1 SV=3 - [KIN1_YEAST]	-3.499791896	-2.978528215	-2.83781696	-2.888198469	-3.013208883	-3.177071575	-3.236091518	-3.211081887	-3.482393235	-3.294089477	-3.481123841	-3.065923132	-2.877788776	-2.819436204	-3.016523565	-3.123229671	-3.125547531	-3.181413867	-3.586561189	-3.557972875	-3.227510321	-3.08327469	-2.926943237	-3.133064638	-3.20488457	-3.237240984	-3.002207407	-2.891004458	-3.319539831	-3.275745304	-3.356142042	-3.065069733	-2.973031845	-3.0776117	-2.967784063	-3.131311339	-3.031534648	-3.192547544	-3.142388758	-3.460061686
P13186	Serine/threonine-protein kinase KIN2 OS=Saccharomyces cerevisiae (strain ATCC 204508 / S288c) GN=KIN2 PE=1 SV=3 - [KIN2_YEAST]	-3.711951646	-2.788900968	-2.744670304	-2.935707019	-3.1705656	-3.325736547	-3.395935223	-3.425753324	-3.508370998	-3.11618864	-3.467060605	-3.052818161	-2.803883648	-2.970856758	-2.984374939	-3.197948878	-3.19888935	-3.23960052	-3.268675437	-3.477391099	-3.547726458	-2.959272311	-2.919479703	-2.8126308	-2.993473205	-3.265142064	-3.069624421	-3.413758104	-3.372469077	-3.186495129	-3.427273509	-2.910960779	-2.783242205	-2.951974132	-3.173784776	-3.177023228	-3.247184054	-3.338678416	-3.539613169	-3.368882354
P13188	Glutamine--tRNA ligase OS=Saccharomyces cerevisiae (strain ATCC 204508 / S288c) GN=GLN4 PE=1 SV=2 - [SYQ_YEAST]	-1.900968814	-3.682817111	-3.727182924	-3.909869563	-3.819278914	-3.568804234	-2.943604205	-2.601872872	-2.335970553	-3.828765423	-2.412633577	-3.908924169	-4.043369012	-4.697408599	-4.544869191	-3.06962434	-2.44097732	-2.373140364	-2.525165669	-2.745329382	-1.998676496	-3.97029369	-3.981667579	-4.753807594	-4.301946658	-3.650328149	-2.840377826	-1.899715053	-2.237633525	-3.720059569	-2.478649699	-3.941311147	-4.004436846	-4.702314599	-4.460743935	-3.146388323	-2.559780307	-2.359531418	-2.449773103	-2.959065984
P13259	Choline-phosphate cytidylyltransferase OS=Saccharomyces cerevisiae (strain ATCC 204508 / S288c) GN=PCT1 PE=1 SV=2 - [PCY1_YEAST]	-3.916192969	-2.507291888	-2.437128356	-2.919696412	-3.430067361	-3.62274625	-3.522022162	-3.792729728	-3.797641408	-3.25671161	-3.983050194	-2.12012666	-2.371383616	-3.182080725	-3.539757438	-3.643630079	-3.609513604	-4.004512613	-4.503732975	-3.814239524	-4.128287443	-2.107843328	-2.143705404	-2.963971679	-3.576065739	-4.026431643	-4.062300927	-4.350277253	-4.20642818	-3.505574445	-4.102910627	-2.304825424	-2.518596659	-3.154642337	-3.630845218	-3.881343633	-3.963847792	-3.774152415	-4.116493066	-3.139162867
P13298	Orotate phosphoribosyltransferase 1 OS=Saccharomyces cerevisiae (strain ATCC 204508 / S288c) GN=URA5 PE=1 SV=2 - [PYRE_YEAST]	-2.410003343	-4.005114182	-4.001056193	-3.499775745	-2.469569746	-2.319991864	-2.392789516	-2.655154756	-2.880642184	-4.092806051	-2.517444139	-3.981542136	-3.9390273	-3.00817764	-2.536925024	-2.713877346	-2.695820681	-2.78498106	-3.097657818	-3.544226287	-2.544480451	-4.027747508	-4.029052333	-3.399718525	-2.357684973	-2.340395942	-2.533867679	-2.824059926	-3.219171301	-3.840571555	-2.604928284	-3.941311147	-3.897943528	-3.058979787	-2.515188515	-2.661764997	-2.677989307	-2.76759976	-2.853800764	-3.622930404
P13382	DNA polymerase alpha catalytic subunit A OS=Saccharomyces cerevisiae (strain ATCC 204508 / S288c) GN=POL1 PE=1 SV=2 - [DPOA_YEAST]	-3.314857334	-3.196898588	-3.246633748	-3.363610059	-3.48807652	-3.098526032	-3.420286813	-3.425753324	-3.43179962	-2.539016118	-3.199560973	-2.995275425	-3.308337859	-2.797489091	-2.525313655	-3.197948878	-3.161752577	-3.321022147	-3.217710876	-3.781620285	-3.146089892	-3.567424426	-3.380379825	-3.339340846	-3.248218992	-3.092740768	-3.169634431	-3.536992867	-3.171488797	-2.709070444	-2.8964236	-3.58686014	-3.608238707	-3.563512428	-3.075043146	-3.306511994	-2.975408922	-3.132065665	-2.997159012	-2.532853003
P13393	TATA-box-binding protein OS=Saccharomyces cerevisiae (strain ATCC 204508 / S288c) GN=SPT15 PE=1 SV=3 - [TBP_YEAST]	-2.913387874	-3.602559463	-3.691977795	-3.759851108	-3.078558327	-3.079539909	-2.891602318	-3.449086751	-3.508370998	-2.566197304	-2.796414432	-3.285923939	-3.414327678	-3.609082676	-3.323260309	-3.197948878	-3.19888935	-3.019731261	-2.9656499	-3.002979172	-3.419180568	-3.270042362	-3.360033354	-3.415216021	-3.469665381	-3.9117653	-2.817016407	-2.863852831	-3.455690529	-2.699537767	-2.681138592	-3.525332174	-3.577079004	-3.215239627	-2.967784063	-2.935272067	-2.843961195	-2.951362829	-2.923700355	-3.027163164
P13517	F-actin-capping protein subunit beta OS=Saccharomyces cerevisiae (strain ATCC 204508 / S288c) GN=CAP2 PE=1 SV=3 - [CAPZB_YEAST]	-2.564823021	-3.921600308	-4.112987006	-4.266717553	-3.147008026	-2.57529125	-2.518612454	-2.738958759	-2.705122788	-3.184740424	-2.702792843	-3.731435153	-3.725535415	-3.196367756	-2.922149719	-2.713877346	-2.593361683	-2.687262554	-2.883909367	-3.464387563	-2.567016862	-3.835928853	-3.95092007	-3.806562187	-2.864236866	-2.522054431	-2.397670413	-2.698824493	-2.934152156	-3.644967367	-2.588525719	-3.768429714	-3.897943528	-3.537489454	-3.075043146	-2.5472719	-2.666833809	-2.53443258	-2.662377625	-3.53018964
P13574	Protein STE12 OS=Saccharomyces cerevisiae (strain ATCC 204508 / S288c) GN=STE12 PE=1 SV=1 - [STE12_YEAST]	-2.957874364	-4.022412574	-3.877272646	-3.279483607	-2.833237613	-2.869287282	-2.9087289	-3.336018272	-3.61722604	-2.557079897	-2.736138475	-3.545599112	-4.139226833	-4.160976682	-2.697046625	-2.545846643	-2.568844695	-2.417235173	-2.934452092	-3.226256074	-2.78744874	-3.090911688	-3.310387766	-2.772153893	-2.472918669	-3.632049608	-3.154915905	-4.1403541	-3.590275631	-3.01708879	-2.846813608	-3.280557079	-3.231498556	-2.986768443	-1.886601041	-3.224230543	-3.332740307	-3.239632737	-3.351258727	-3.613383566
P13586	Calcium-transporting ATPase 1 OS=Saccharomyces cerevisiae (strain ATCC 204508 / S288c) GN=PMR1 PE=1 SV=1 - [ATC1_YEAST]	-4.34763966	-3.642130598	-3.819145404	-3.974531594	-3.034664887	-2.342450338	-1.654524513	-2.080708865	-3.382919573	-3.723047548	-3.677628139	-3.527359972	-3.595164156	-3.140049163	-2.525313655	-1.800310715	-2.333815996	-2.905416724	-3.586561189	-3.658048915	-4.0207345	-3.713010492	-3.765593005	-3.446719335	-2.570392697	-2.02203365	-1.903616825	-2.932714527	-3.773877135	-3.915814402	-3.990940822	-3.689179224	-3.728615353	-3.004485348	-2.504437341	-1.835241137	-2.134007342	-3.031963214	-3.7776979	-3.76367218
P13663	Aspartate-semialdehyde dehydrogenase OS=Saccharomyces cerevisiae (strain ATCC 204508 / S288c) GN=HOM2 PE=1 SV=1 - [DHAS_YEAST]	-2.235552595	-3.971126886	-4.160306676	-4.741657575	-3.819278914	-2.9881847	-2.368889979	-2.155518236	-2.171252926	-3.919292676	-2.460599448	-4.01926809	-4.189651989	-4.824623146	-4.139112717	-2.798563255	-2.323524928	-2.288798565	-2.494505968	-2.99360688	-2.154915174	-3.984444275	-4.094751929	-4.876980075	-4.025862286	-3.367276037	-2.612129576	-1.934604585	-2.125473329	-3.759123093	-2.548316987	-4.011878982	-4.08979945	-4.702314599	-4.195860299	-2.858776109	-2.385075679	-2.342296226	-2.350153735	-3.125526262
P13711	Acyl-coenzyme A oxidase OS=Saccharomyces cerevisiae (strain ATCC 204508 / S288c) GN=POX1 PE=1 SV=2 - [ACOX_YEAST]	-4.289665613	-2.447630109	-2.372976262	-2.495164457	-3.347203849	-3.737082004	-4.097076196	-4.28598476	-4.003864818	-3.279021967	-3.905159171	-2.711671828	-2.568704073	-2.958627918	-3.713285755	-3.197948878	-3.256450222	-2.986135561	-3.281702837	-3.952626515	-3.672469938	-2.501871949	-2.724785917	-2.381204685	-4.850311655	-2.916458257	-3.881866576	-3.820370068	-3.809921104	-3.089937367	-2.761599621	-3.129019349	-2.966286429	-4.060039708	-3.1568515	-3.323546569	-4.407691901	-2.722306588	-3.199046144	-2.91734692
P13712	Chromatin assembly factor 1 subunit p50 OS=Saccharomyces cerevisiae (strain ATCC 204508 / S288c) GN=MSI1 PE=1 SV=1 - [MSI1_YEAST]	-3.087794301	-3.167725699	-3.147904997	-3.363610059	-3.101016071	-2.805500463	-2.961363114	-3.171729561	-2.968074907	-3.19177816	-2.736138475	-3.405758451	-3.475598274	-3.42960931	-2.584328092	-2.660061039	-2.879591194	-3.875928235	-2.903914526	-3.503754985	-3.192051929	-2.864592441	-3.101737913	-3.095125284	-3.338998261	-3.209869099	-3.04227852	-3.453678597	-3.48453261	-2.892394196	-2.817846189	-3.370451972	-3.384947601	-3.644520439	-2.827189906	-3.116390243	-2.921384677	-3.018213293	-2.888327355	-3.216558424
P13856	Ras-related protein RSR1 OS=Saccharomyces cerevisiae (strain ATCC 204508 / S288c) GN=RSR1 PE=1 SV=1 - [RSR1_YEAST]	-3.960752034	-2.362522585	-2.324980385	-2.698687857	-3.3206072	-3.737082004	-3.8789434	-3.734239577	-4.159768935	-3.505786736	-3.905159171	-2.357317609	-2.371383616	-2.958627918	-3.303294836	-4.100462403	-3.88402982	-4.344057926	-4.2523895	-3.765582933	-3.827035067	-2.442039997	-2.15242837	-3.058157864	-3.486862985	-3.785199961	-3.519478792	-3.671739288	-3.904175901	-3.59110541	-3.699269699	-2.346036383	-2.418522701	-3.174560049	-3.562359738	-3.627606555	-3.833442973	-3.797443519	-3.937182145	-3.732336711
P14020	Dolichol-phosphate mannosyltransferase OS=Saccharomyces cerevisiae (strain ATCC 204508 / S288c) GN=DPM1 PE=1 SV=3 - [DPM1_YEAST]	-3.960752034	-2.634568854	-2.607114197	-2.658276023	-3.013208883	-3.303537895	-3.548617274	-3.314429946	-4.003864818	-3.332461181	-4.086721375	-2.51913056	-2.541146622	-2.875810381	-3.049404753	-3.54280431	-3.489634994	-3.571973427	-3.704389978	-3.899165188	-4.041613861	-2.721387166	-2.679956947	-2.843751466	-3.338998261	-3.223490149	-3.214712704	-3.229209097	-3.756187077	-3.275745304	-4.329327517	-2.319675393	-2.377671217	-3.257099205	-3.562359738	-3.306511994	-3.230665021	-3.869659804	-3.866664383	-3.943352327
P14065	Glycerol 2-dehydrogenase (NADP(+)) OS=Saccharomyces cerevisiae (strain ATCC 204508 / S288c) GN=GCY1 PE=1 SV=1 - [GCY1_YEAST]	-2.539246173	-3.971126886	-3.958605033	-3.320933958	-2.455031516	-2.485078227	-2.492554764	-2.668788431	-2.968074907	-3.942839966	-2.576620502	-3.920776383	-3.9390273	-2.754571604	-2.414066916	-2.608179951	-2.763760556	-2.905416724	-3.192887995	-3.477391099	-2.613173977	-4.013168345	-4.029052333	-3.107661236	-2.334145428	-2.448223619	-2.543421401	-2.824059926	-3.219171301	-3.926890749	-2.548316987	-3.929877974	-3.950208705	-2.901306875	-2.515188515	-2.598190978	-2.782470943	-2.826291795	-2.9599623	-3.35290584
P14120	60S ribosomal protein L30 OS=Saccharomyces cerevisiae (strain ATCC 204508 / S288c) GN=RPL30 PE=1 SV=3 - [RL30_YEAST]	-3.451289773	-2.588733884	-2.682870117	-2.797631068	-3.579710509	-3.961941867	-4.401779661	-4.018400225	-4.079714254	-2.881877445	-4.044355757	-2.696305549	-2.739831605	-3.316060671	-3.713285755	-4.100462403	-4.010336394	-4.03853091	-3.911483553	-2.13804761	-4.150793631	-2.558986587	-2.757681342	-3.12030704	-3.905379965	-4.177249137	-4.147110449	-4.076651961	-4.026056943	-2.250089261	-4.249846502	-2.845029349	-3.049390186	-3.987803493	-4.502882829	-4.802134862	-4.836581601	-4.331051857	-4.559917283	-1.724012981
P14126	60S ribosomal protein L3 OS=Saccharomyces cerevisiae (strain ATCC 204508 / S288c) GN=RPL3 PE=1 SV=4 - [RL3_YEAST]	-3.451289773	-2.601681696	-2.691538308	-2.888198469	-3.579710509	-3.861257686	-4.05835519	-4.0899314	-3.931801185	-2.870539093	-3.963180022	-2.68110119	-2.784367741	-3.210797642	-3.687181935	-4.030535233	-4.148757921	-3.971277254	-3.931870604	-2.174650836	-4.000152712	-2.623985343	-2.731305281	-3.145936023	-3.952373626	-4.099872732	-4.206549347	-3.986075941	-3.963830923	-2.332413707	-3.90722374	-2.927925324	-3.100173594	-3.987803493	-4.341232618	-4.220935697	-4.371047996	-4.082009536	-4.229928616	-1.861373851
P14164	ARS-binding factor 1 OS=Saccharomyces cerevisiae (strain ATCC 204508 / S288c) GN=ABF1 PE=1 SV=4 - [ABF1_YEAST]	-2.957874364	-3.988020548	-3.979674628	-3.623964289	-2.950691047	-2.869287282	-2.656464845	-3.15244862	-3.120017908	-2.705314294	-3.29571211	-3.372817249	-2.843725618	-2.682406958	-2.736664964	-3.141549928	-3.336953189	-3.702265933	-3.030144917	-3.703157799	-3.157443898	-3.632798988	-3.726004072	-3.446719335	-3.557778725	-3.745362491	-3.309326792	-3.178151934	-3.255996383	-2.082744961	-2.689860322	-3.417590188	-3.247764655	-2.511077265	-2.536934215	-3.05820239	-3.214332932	-3.27189856	-3.450940508	-3.426235371
P14180	Chitin synthase 2 OS=Saccharomyces cerevisiae (strain ATCC 204508 / S288c) GN=CHS2 PE=1 SV=1 - [CHS2_YEAST]	-3.637712695	-2.614746749	-2.657173674	-2.754393513	-3.034664887	-3.371185187	-3.420286813	-3.449086751	-3.674895086	-3.35598364	-3.645600331	-2.774827566	-2.746110368	-2.841722288	-3.135042906	-3.141549928	-3.237007057	-3.342116096	-3.570487002	-3.53060938	-3.827035067	-2.917932298	-2.724785917	-2.500127502	-2.864236866	-3.156635215	-3.325716895	-3.558595127	-3.470039529	-3.448582217	-3.581003952	-2.87761854	-2.789182354	-2.759177886	-3.028095526	-3.05820239	-3.120041359	-3.482289908	-3.521437485	-3.521235041
P14306	Carboxypeptidase Y inhibitor OS=Saccharomyces cerevisiae (strain ATCC 204508 / S288c) GN=TFS1 PE=1 SV=2 - [CPYI_YEAST]	-2.556246931	-3.858101401	-4.022759097	-3.676794224	-2.690169878	-2.365263925	-2.417091605	-2.628267887	-2.675383311	-3.873319693	-2.654176221	-3.839784041	-3.968077928	-3.033605477	-2.710132244	-2.608179951	-2.68260831	-2.756379743	-2.997537125	-3.585865134	-2.926224401	-3.643988496	-3.848184403	-3.562732947	-2.853042394	-2.340395942	-2.46870631	-2.723017097	-3.080604869	-3.960638875	-2.596703694	-3.976164049	-3.963576025	-3.278493274	-2.774576048	-2.5472719	-2.4893048	-2.564094872	-2.798031162	-3.6325408
P14359	Protein SNA3 OS=Saccharomyces cerevisiae (strain ATCC 204508 / S288c) GN=SNA3 PE=1 SV=3 - [SNA3_YEAST]	-4.128517934	-2.641237201	-2.640293474	-2.783074119	-2.852161228	-3.11776528	-2.961363114	-2.696448435	-3.765962652	-3.966777614	-4.108379507	-2.722007684	-2.482311516	-3.446585135	-2.847961572	-3.06962434	-2.749914258	-5.185493757	-4.734763647	-2.894339718	-4.041613861	-2.794327963	-2.731305281	-2.195780154	-3.149058041	-3.196375407	-3.111640137	-3.671739288	-4.255273926	-3.861672407	-4.102910627	-2.974164039	-2.320633436	-2.34386338	-2.895775371	-3.323546569	-3.150792399	-3.031963214	-4.290171529	-3.839546808
P14540	Fructose-bisphosphate aldolase OS=Saccharomyces cerevisiae (strain ATCC 204508 / S288c) GN=FBA1 PE=1 SV=3 - [ALF_YEAST]	-2.32742127	-3.988020548	-4.209229153	-4.532624804	-3.1705656	-2.510283008	-2.201247429	-2.328667865	-2.482783371	-4.092806051	-2.48165464	-3.8739403	-4.139226833	-3.88172073	-3.083052659	-2.395358696	-2.386402017	-2.451213778	-2.844712337	-3.451500133	-2.423024624	-3.984444275	-4.078044722	-4.050877426	-2.981234326	-2.432317467	-2.338259395	-2.406633983	-2.954185752	-3.861672407	-2.588525719	-3.941311147	-3.990687708	-3.76012714	-3.075043146	-2.368677233	-2.529154074	-2.59437977	-2.744337051	-3.521235041
P14681	Mitogen-activated protein kinase KSS1 OS=Saccharomyces cerevisiae (strain ATCC 204508 / S288c) GN=KSS1 PE=1 SV=1 - [KSS1_YEAST]	-3.07548803	-2.986996806	-2.989883545	-3.239190581	-3.101016071	-3.060800337	-3.214636092	-3.380188516	-3.10012683	-3.089654451	-3.223004891	-3.168198125	-3.0929822	-3.446585135	-3.083052659	-2.984482932	-2.910062298	-3.143886551	-2.797167485	-3.352344883	-3.157443898	-2.76348666	-2.805032394	-3.198601234	-3.262957859	-3.477191657	-3.325716895	-3.474060674	-3.413480072	-3.348363251	-3.288352219	-2.776847324	-3.314726807	-3.058979787	-3.298230396	-2.587862394	-3.386619418	-3.482289908	-3.048294766	-3.603899453
P14682	Ubiquitin-conjugating enzyme E2-34 kDa OS=Saccharomyces cerevisiae (strain ATCC 204508 / S288c) GN=CDC34 PE=1 SV=1 - [UBC3_YEAST]	-2.935459692	-3.602559463	-3.763268066	-3.623964289	-3.218866754	-3.005998923	-2.599733932	-2.710479847	-2.371297159	-3.462591506	-2.887140028	-3.660156045	-3.763234117	-3.463762997	-3.226085406	-2.633887329	-2.763760556	-2.953304246	-2.883909367	-2.868411402	-2.859798625	-3.689634559	-3.73908013	-2.919087872	-2.853042394	-3.007790117	-2.963219005	-2.760083968	-2.837955199	-3.497293623	-2.596703694	-3.660547117	-3.566840137	-2.643617125	-2.58143421	-2.762707923	-2.843961195	-2.814360851	-2.997159012	-3.622930404
P14741	Translation initiation factor eIF-2B subunit alpha OS=Saccharomyces cerevisiae (strain ATCC 204508 / S288c) GN=GCN3 PE=1 SV=1 - [EI2BA_YEAST]	-2.719002261	-3.074533847	-3.352615736	-3.452945264	-3.856994736	-3.491492272	-3.131868644	-3.15244862	-2.224096614	-3.445668981	-2.711057286	-3.731435153	-3.776022328	-4.218106452	-3.713285755	-4.030535233	-3.609513604	-3.125482609	-3.192887995	-1.590416682	-2.814156651	-3.655265414	-3.674852988	-3.707849692	-3.751993551	-3.613999624	-3.834200224	-3.300222685	-1.679549733	-3.505574445	-3.11391011	-3.525332174	-3.694777418	-3.952996699	-3.914060077	-3.856343196	-3.73698646	-3.146950162	-2.744337051	-2.189986242
P14742	Glutamine--fructose-6-phosphate aminotransferase [isomerizing] OS=Saccharomyces cerevisiae (strain ATCC 204508 / S288c) GN=GFA1 PE=1 SV=4 - [GFA1_YEAST]	-1.922851849	-3.827369352	-3.800278313	-4.077300501	-3.644199902	-3.218007899	-3.131868644	-2.696448435	-2.192158728	-3.702802176	-2.235284407	-3.82857585	-3.924718252	-4.053079373	-3.66154176	-3.276748885	-3.090228613	-2.921203312	-2.806551955	-2.39755721	-2.066631082	-3.82315527	-3.862420922	-3.68889204	-3.521885387	-3.130736985	-3.069624421	-2.735267226	-2.514212584	-3.59110541	-2.390702488	-3.863117205	-3.897943528	-3.885803279	-3.562359738	-3.240315818	-3.120041359	-2.802527748	-2.538388556	-2.735449172
P14743	Glycylpeptide N-tetradecanoyltransferase OS=Saccharomyces cerevisiae (strain ATCC 204508 / S288c) GN=NMT1 PE=1 SV=1 - [NMT_YEAST]	-2.957874364	-3.655565757	-3.917366276	-3.239190581	-2.455031516	-2.331177404	-2.505524786	-2.710479847	-2.897710051	-3.682836801	-2.805234564	-3.944776715	-3.953479561	-2.754571604	-2.536925024	-2.406393555	-2.618302463	-2.714513442	-3.120882729	-3.451500133	-3.06901885	-3.888184166	-3.935788393	-3.070375418	-2.250977732	-2.393302736	-2.553038803	-2.891004458	-3.114019211	-3.789130399	-2.817846189	-3.999875594	-3.92383966	-2.901306875	-2.462216273	-2.507792102	-2.633875635	-2.756142484	-2.935686707	-3.503490795
P14747	Serine/threonine-protein phosphatase 2B catalytic subunit A2 OS=Saccharomyces cerevisiae (strain ATCC 204508 / S288c) GN=CMP2 PE=1 SV=2 - [PP2B2_YEAST]	-2.590861442	-3.76780071	-3.640729327	-3.909869563	-3.243637394	-2.671522997	-2.333766939	-2.372616971	-2.562200377	-3.796229401	-2.488741873	-3.839784041	-3.788924826	-3.590097274	-3.323260309	-2.633887329	-2.544737339	-2.509685811	-2.955175509	-3.110303771	-2.323739956	-3.888184166	-3.862420922	-3.957183835	-3.248218992	-2.701050382	-2.363422316	-2.446361903	-2.944134188	-3.700917163	-2.621519455	-3.533962936	-3.751622792	-3.278493274	-3.059223626	-3.00227013	-2.746796495	-2.83832221	-2.923700355	-3.245764139
P14772	Bile pigment transporter 1 OS=Saccharomyces cerevisiae (strain ATCC 204508 / S288c) GN=BPT1 PE=1 SV=2 - [BPT1_YEAST]	-3.693030931	-2.241057868	-2.31825233	-2.968271217	-3.711705549	-3.707637967	-4.136863941	-3.623921786	-3.734964105	-3.839775761	-3.924241585	-2.113307789	-2.268378516	-3.300544827	-3.880672332	-4.251373527	-4.428379212	-4.387225973	-4.2523895	-3.703157799	-4.041613861	-1.922666564	-2.038897854	-2.975414209	-3.905379965	-4.099872732	-4.401118079	-4.552006656	-4.23064462	-3.995194628	-4.150247753	-1.9818673	-2.216904826	-3.174560049	-3.942789572	-4.501765059	-4.56433077	-4.590892904	-4.716361675	-3.861978359
P14832	Peptidyl-prolyl cis-trans isomerase OS=Saccharomyces cerevisiae (strain ATCC 204508 / S288c) GN=CPR1 PE=1 SV=3 - [CYPH_YEAST]	-2.514114821	-4.057643652	-4.044793135	-2.968271217	-2.343716202	-2.365263925	-2.492554764	-2.753411806	-3.042047546	-4.119387318	-2.510214868	-3.920776383	-3.815080979	-2.64273464	-2.392811012	-2.700233931	-2.849750252	-2.937164518	-3.362437715	-3.718512852	-2.450696382	-3.92865538	-3.792601893	-2.886318081	-2.365617611	-2.49702204	-2.716332259	-2.891004458	-3.528906005	-3.960638875	-2.524718823	-3.841532385	-3.717247687	-2.60256141	-2.411120141	-2.650972901	-2.921384677	-2.951362829	-3.156345939	-3.69158682
P14843	Phospho-2-dehydro-3-deoxyheptonate aldolase, phenylalanine-inhibited OS=Saccharomyces cerevisiae (strain ATCC 204508 / S288c) GN=ARO3 PE=1 SV=1 - [AROF_YEAST]	-2.489413711	-4.022412574	-4.112987006	-3.878592953	-2.833237613	-2.588651904	-2.190734504	-2.417946941	-2.548656931	-3.884676443	-2.48165464	-3.908924169	-4.05890999	-3.814080819	-3.245003983	-2.451396802	-2.429895866	-2.406084493	-2.874009839	-3.352344883	-2.423024624	-3.835928853	-3.905992589	-4.125365463	-3.20488457	-2.530496008	-2.389031875	-2.456467186	-2.856688386	-3.749257673	-2.572307522	-4.060915806	-4.134450448	-3.85334389	-3.26156619	-2.450526816	-2.450526572	-2.505367812	-2.642595058	-3.417901226
P14904	Vacuolar aminopeptidase 1 OS=Saccharomyces cerevisiae (strain ATCC 204508 / S288c) GN=APE1 PE=1 SV=2 - [AMPL_YEAST]	-2.807825605	-2.266607197	-2.39404495	-3.035690717	-3.895722238	-3.961941867	-4.219886407	-3.822888091	-3.645772604	-3.753958105	-2.654176221	-2.656111286	-2.962978799	-3.88172073	-4.036702988	-4.375895254	-4.720425256	-4.574076835	-4.534561958	-2.04797963	-2.652799221	-2.522380281	-2.846893661	-3.239401038	-3.504267967	-4.026431643	-4.300561039	-4.276861062	-2.441707677	-3.416997919	-2.856600097	-2.927925324	-3.014180221	-3.437849858	-3.804538498	-4.098649091	-4.107208393	-3.706452153	-3.889789749	-2.304409809
P14906	Protein translocation protein SEC63 OS=Saccharomyces cerevisiae (strain ATCC 204508 / S288c) GN=SEC63 PE=1 SV=2 - [SEC63_YEAST]	-3.851831105	-2.525682325	-2.527357884	-2.698687857	-3.3206072	-3.737082004	-4.097076196	-3.822888091	-3.863163647	-3.22749104	-4.023630056	-2.345283513	-2.259369046	-2.733582243	-3.343505858	-3.996801664	-4.223283563	-4.03853091	-3.911483553	-3.864593227	-4.150793631	-2.38459066	-2.364081751	-2.594022238	-3.452670273	-3.979466963	-4.008407427	-3.957103842	-3.984276448	-3.115061015	-4.126385275	-2.201504617	-2.241128083	-3.174560049	-3.727526412	-3.985912734	-3.91026453	-4.17044611	-3.7776979	-3.907914797
P14907	Nucleoporin NSP1 OS=Saccharomyces cerevisiae (strain ATCC 204508 / S288c) GN=NSP1 PE=1 SV=1 - [NSP1_YEAST]	-3.177008214	-3.551430832	-3.657610802	-3.476170586	-3.243637394	-3.098526032	-2.943604205	-3.293159789	-3.43179962	-2.490476087	-2.770272974	-3.601741475	-3.550531358	-3.059489419	-2.536925024	-2.784099269	-2.791858243	-2.78498106	-3.192887995	-3.464387563	-2.935968424	-3.66663112	-3.601372067	-3.528623916	-3.149058041	-3.130736985	-3.015441195	-3.019935625	-3.293785762	-2.516833286	-3.056389215	-3.679571952	-3.640085887	-3.004485348	-2.592777005	-2.809942675	-2.782470943	-2.83832221	-2.888327355	-3.43461792
P14922	General transcriptional corepressor CYC8 OS=Saccharomyces cerevisiae (strain ATCC 204508 / S288c) GN=CYC8 PE=1 SV=2 - [CYC8_YEAST]	-2.449162285	-3.858101401	-3.709473047	-3.676794224	-3.548515007	-3.137264491	-3.053591776	-3.114642752	-3.004587287	-2.622145766	-1.887433668	-3.405758451	-3.801943671	-4.079307486	-3.449226052	-2.968041279	-2.820513939	-2.417235173	-2.874009839	-3.151398403	-2.024435504	-3.760929467	-3.554383843	-3.912522264	-3.162813521	-3.543975442	-3.111640137	-3.51570914	-3.345761832	-2.762656541	-2.067221464	-4.111676289	-3.859949859	-4.258217403	-4.002022355	-3.016051271	-2.644778261	-2.394632015	-2.75491722	-3.275573115
P15019	Transaldolase OS=Saccharomyces cerevisiae (strain ATCC 204508 / S288c) GN=TAL1 PE=1 SV=4 - [TAL1_YEAST]	-2.481273094	-4.022412574	-4.259866683	-3.878592953	-2.484255955	-2.319991864	-2.333766939	-2.53792352	-2.589674709	-4.015877252	-2.584191154	-3.89716845	-4.122802188	-3.240097604	-2.525313655	-2.49784903	-2.643681941	-2.673827707	-2.874009839	-3.544226287	-2.668959117	-3.736771172	-3.95092007	-3.597667517	-2.570392697	-2.401021741	-2.572468081	-2.772654252	-3.037222909	-3.799273049	-2.655285322	-3.952835566	-3.990687708	-3.154642337	-2.547931212	-2.498088661	-2.700562422	-2.779148737	-2.809013979	-3.566574106
P15108	ATP-dependent molecular chaperone HSC82 OS=Saccharomyces cerevisiae (strain ATCC 204508 / S288c) GN=HSC82 PE=1 SV=4 - [HSC82_YEAST]	-2.564823021	-3.988020548	-4.184560815	-3.878592953	-2.724629054	-2.331177404	-2.392789516	-2.500871593	-2.548656931	-3.919292676	-2.630468694	-3.969182698	-4.122802188	-3.316060671	-2.596426251	-2.440013714	-2.521026153	-2.54594131	-2.883909367	-3.614306984	-2.559465547	-4.087582062	-4.078044722	-3.727059608	-2.498856177	-2.318302307	-2.37190843	-2.617208625	-3.080604869	-3.938052716	-2.638303621	-4.011878982	-4.060781015	-2.969266421	-2.504437341	-2.431932551	-2.633875635	-2.733497292	-2.831233618	-3.622930404
P15180	Lysine--tRNA ligase, cytoplasmic OS=Saccharomyces cerevisiae (strain ATCC 204508 / S288c) GN=KRS1 PE=1 SV=2 - [SYKC_YEAST]	-2.859641649	-3.030101674	-3.055500225	-3.124651312	-3.268840627	-3.079539909	-2.943604205	-2.797660393	-2.735488131	-3.873319693	-2.399216906	-3.956928146	-4.122802188	-5.353751799	-5.110920296	-3.360101139	-2.544737339	-2.258399562	-2.406252151	-2.56792948	-2.132332565	-3.956280425	-4.045199167	-4.920482556	-4.301946658	-3.543975442	-2.876144788	-1.934604585	-2.0108767	-3.799273049	-2.716346352	-3.999875594	-4.018318144	-4.591172569	-4.161693193	-2.961699202	-2.460123861	-2.350888087	-2.424216057	-2.941038496
P15274	AMP deaminase OS=Saccharomyces cerevisiae (strain ATCC 204508 / S288c) GN=AMD1 PE=1 SV=2 - [AMPD_YEAST]	-3.314857334	-2.441797403	-2.42262381	-2.984833099	-3.677558175	-3.707637967	-3.845588883	-3.521439404	-3.382919573	-3.64371581	-3.066373315	-2.758777599	-2.985085998	-3.667584674	-4.174929026	-3.963838137	-4.043717997	-3.597108073	-3.418884401	-2.290385401	-2.841368236	-2.800576123	-2.686276444	-3.545577683	-4.051213714	-4.026431643	-3.98219659	-3.580525596	-2.463079174	-3.134195017	-2.789448861	-3.244692872	-3.384947601	-4.136080041	-4.341232618	-3.906784578	-3.73698646	-3.255675479	-3.142388758	-2.197100783
P15303	Protein transport protein SEC23 OS=Saccharomyces cerevisiae (strain ATCC 204508 / S288c) GN=SEC23 PE=1 SV=1 - [SEC23_YEAST]	-3.810463773	-3.52652999	-3.657610802	-3.909869563	-3.243637394	-2.700239222	-2.169935704	-2.044710209	-2.830617435	-3.541298459	-3.524154849	-3.582783696	-3.700938978	-3.240097604	-2.791240486	-2.341415902	-2.474741665	-2.770609538	-3.086184041	-3.07034704	-3.809020996	-3.535814922	-3.687471852	-3.399718525	-2.490158431	-2.199119568	-2.329968338	-2.99027229	-3.441482774	-3.617785187	-3.370090646	-3.417590188	-3.577079004	-3.367389403	-2.867948793	-2.527396975	-2.644778261	-2.850453769	-2.947773456	-3.187932044
P15367	Signal peptidase complex catalytic subunit SEC11 OS=Saccharomyces cerevisiae (strain ATCC 204508 / S288c) GN=SEC11 PE=1 SV=2 - [SEC11_YEAST]	-4.233928335	-2.424439435	-2.474040757	-2.698687857	-3.374299839	-3.707637967	-4.66698252	-4.053722999	-4.041291641	-3.0962424	-4.370883722	-2.365396466	-2.241517143	-2.775870793	-3.343505858	-4.065075646	-4.667468884	-4.47763429	-3.973529072	-3.899165188	-3.562742472	-2.709580949	-2.648768071	-3.133064638	-3.486862985	-3.668841104	-3.67876722	-3.394204419	-3.386010341	-3.023020997	-4.53378314	-2.428138448	-2.599792141	-3.257099205	-3.540234753	-3.7374495	-3.884200557	-4.264652176	-3.735189464	-3.850719022
P15424	ATP-dependent RNA helicase MSS116, mitochondrial OS=Saccharomyces cerevisiae (strain ATCC 204508 / S288c) GN=MSS116 PE=1 SV=1 - [MS116_YEAST]	-3.851831105	-3.352324088	-3.246633748	-3.161830069	-3.782523297	-3.737082004	-3.781106102	-4.018400225	-2.968074907	-2.218405092	-4.023630056	-3.233233533	-2.926869834	-3.285194017	-3.406004363	-3.780451763	-4.010336394	-3.342116096	-1.738620818	-3.571851636	-3.94011095	-2.832229308	-2.995911236	-2.919087872	-3.905379965	-4.203990594	-4.300561039	-3.957103842	-3.058750876	-2.296041947	-3.82809556	-2.866673493	-2.713804788	-3.058979787	-3.434427856	-3.856343196	-3.624827321	-3.390872609	-2.713054195	-3.321473785
P15436	DNA polymerase delta catalytic subunit OS=Saccharomyces cerevisiae (strain ATCC 204508 / S288c) GN=POL3 PE=1 SV=4 - [DPOD_YEAST]	-2.902477288	-3.083586839	-3.066732383	-3.598257101	-3.819278914	-3.650492481	-3.719380637	-3.521439404	-3.830030875	-2.330453348	-2.711057286	-3.611314555	-3.414327678	-3.792220492	-4.070039193	-4.83059377	-3.143536518	-3.002835646	-2.572412483	-2.174650836	-2.72698802	-3.588888651	-3.401017231	-3.980043528	-4.568463148	-3.650328149	-3.245566639	-3.081156709	-2.406777264	-2.475572729	-2.689860322	-3.577908225	-3.717247687	-3.672565824	-3.914060077	-3.43020532	-3.166417184	-2.744775465	-2.787131308	-2.537360416
P15454	Guanylate kinase OS=Saccharomyces cerevisiae (strain ATCC 204508 / S288c) GN=GUK1 PE=1 SV=2 - [KGUA_YEAST]	-2.522443397	-4.039920683	-4.136453073	-2.827193075	-2.330386755	-2.423927764	-2.46695933	-2.738958759	-3.004587287	-4.119387318	-2.517444139	-3.908924169	-3.763234117	-2.548078685	-2.382299346	-2.727650997	-2.879591194	-2.937164518	-3.418884401	-3.797837785	-2.436794166	-3.92865538	-3.792601893	-2.802404631	-2.405948489	-2.599867799	-2.673743994	-2.918676785	-3.499172693	-4.018699897	-2.486226461	-3.80974839	-3.661714496	-2.473578396	-2.352101452	-2.694634215	-2.934702308	-3.031963214	-3.213564996	-3.839546808
P15496	Isopentenyl-diphosphate Delta-isomerase OS=Saccharomyces cerevisiae (strain ATCC 204508 / S288c) GN=IDI1 PE=1 SV=2 - [IDI1_YEAST]	-2.626326794	-3.921600308	-3.877272646	-3.035690717	-2.343716202	-2.448077851	-2.572183566	-2.768011086	-2.897710051	-4.003444952	-2.694575466	-3.611314555	-3.737992589	-2.662434457	-2.414066916	-2.784099269	-2.835058052	-3.002835646	-3.2429682	-3.643320508	-2.605377857	-4.042475353	-3.935788393	-2.792250423	-2.389680609	-2.488773497	-2.622217664	-3.019935625	-3.441482774	-3.926890749	-2.798852678	-3.679571952	-3.672651547	-2.589131728	-2.526020399	-2.762707923	-2.746796495	-2.925466339	-3.087871972	-3.732336711
P15565-2	Isoform 2 of tRNA (guanine(26)-N(2))-dimethyltransferase, mitochondrial OS=Saccharomyces cerevisiae (strain ATCC 204508 / S288c) GN=TRM1 - [TRM1_YEAST]	-3.894418686	-2.308451152	-2.31825233	-2.9038615	-3.711705549	-3.861257686	-4.219886407	-3.950245511	-4.119187035	-3.309315956	-3.467060605	-2.78562759	-2.926869834	-3.446585135	-3.493782084	-3.197948878	-3.296140474	-3.089364215	-3.335021207	-3.06052836	-3.058337173	-2.813154198	-2.972553733	-3.281387917	-3.469665381	-3.397835742	-3.154915905	-3.145090515	-3.037222909	-3.19987177	-2.789448861	-3.302511342	-3.430636357	-3.76012714	-3.654415289	-3.760457841	-3.315218493	-2.850453769	-2.692569501	-2.704706317
P15624	Phenylalanine--tRNA ligase beta subunit OS=Saccharomyces cerevisiae (strain ATCC 204508 / S288c) GN=FRS1 PE=1 SV=3 - [SYFB_YEAST]	-2.175213234	-3.937921152	-4.001056193	-4.633367611	-4.200495551	-3.707637967	-3.131868644	-2.145952173	-1.603758268	-3.978896906	-2.327575642	-3.981542136	-4.05890999	-4.580483595	-4.454091413	-3.996801664	-3.072888105	-2.309426322	-2.250846325	-2.441483994	-2.09910787	-3.901548928	-3.997290377	-4.468932451	-4.213444438	-4.074975108	-3.596926974	-2.321054481	-1.544326129	-3.789130399	-2.441351442	-3.976164049	-4.004436846	-4.487967066	-4.341232618	-3.959052013	-3.247184054	-2.333755225	-2.212542633	-2.640262145
P15625	Phenylalanine--tRNA ligase alpha subunit OS=Saccharomyces cerevisiae (strain ATCC 204508 / S288c) GN=FRS2 PE=1 SV=3 - [SYFA_YEAST]	-2.175213234	-3.827369352	-3.877272646	-4.438447275	-4.300848981	-3.861257686	-3.131868644	-2.174842766	-1.64639892	-3.919292676	-2.302381711	-3.944776715	-4.139226833	-5.231347607	-5.256522998	-4.375895254	-3.180201511	-2.23848365	-2.231756336	-2.325232263	-2.029642957	-3.956280425	-3.981667579	-4.793711405	-4.682602668	-4.570714406	-3.834200224	-2.231564735	-1.455972316	-3.779058506	-2.448734359	-3.976164049	-3.977068242	-4.886889038	-4.89319255	-4.098649091	-3.368435311	-2.291792541	-2.120733194	-2.583226344
P15646	rRNA 2'-O-methyltransferase fibrillarin OS=Saccharomyces cerevisiae (strain ATCC 204508 / S288c) GN=NOP1 PE=1 SV=1 - [FBRL_YEAST]	-3.230578413	-3.288131735	-3.408675661	-3.598257101	-3.48807652	-3.542570779	-3.548617274	-3.623921786	-4.003864818	-2.35394635	-3.055809874	-3.020567134	-3.05351533	-3.571358335	-3.822693624	-3.696813009	-3.466809313	-3.452473957	-3.06350659	-2.500000498	-3.547726458	-3.323018047	-3.432537401	-4.075282399	-4.990220869	-4.406472675	-4.118283734	-3.820370068	-2.730393006	-1.978192199	-3.07912319	-3.202800125	-3.340660886	-4.097559513	-4.502882829	-3.856343196	-3.833442973	-3.355867605	-3.243048381	-2.016344512
P15700	Uridylate kinase OS=Saccharomyces cerevisiae (strain ATCC 204508 / S288c) GN=URA6 PE=1 SV=1 - [KCY_YEAST]	-2.514114821	-4.112156063	-4.044793135	-2.872703627	-2.191356892	-2.497625582	-2.505524786	-2.768011086	-2.968074907	-4.092806051	-2.503021638	-3.956928146	-3.750558189	-2.662434457	-2.361503006	-2.727650997	-2.879591194	-2.859067481	-3.2429682	-3.614306984	-2.693543454	-3.97029369	-3.674852988	-2.685030317	-2.265746903	-2.522054431	-2.817016407	-2.877364784	-3.441482774	-3.972065827	-2.572307522	-3.758282203	-3.597777226	-2.425049355	-2.371507344	-2.774372445	-2.989237032	-3.088311711	-3.087871972	-3.753151272
P15703	Glucan 1,3-beta-glucosidase OS=Saccharomyces cerevisiae (strain ATCC 204508 / S288c) GN=BGL2 PE=1 SV=1 - [BGL2_YEAST]	-3.467276737	-2.788900968	-2.847471065	-3.018538252	-2.833237613	-2.970587714	-3.015990061	-3.077802071	-3.18139102	-3.839775761	-3.120382481	-3.203966508	-3.262619006	-3.270004768	-2.937456283	-2.984482932	-3.038819948	-2.969626535	-2.955175509	-3.215321442	-3.227510321	-3.05312455	-3.07661851	-3.107661236	-2.777022371	-2.672744047	-2.652912146	-3.19497108	-3.413480072	-3.840571555	-3.045155137	-3.230593072	-3.280857404	-3.115613111	-2.800643187	-2.716970507	-2.75859025	-2.991100359	-2.865218082	-3.76367218
P15705	Heat shock protein STI1 OS=Saccharomyces cerevisiae (strain ATCC 204508 / S288c) GN=STI1 PE=1 SV=1 - [STI1_YEAST]	-2.481273094	-3.988020548	-4.089896099	-4.484769181	-3.611595103	-2.953202729	-2.265986273	-2.165148148	-2.14045145	-3.873319693	-2.841064315	-3.944776715	-4.106562216	-3.770686225	-3.135042906	-2.440013714	-2.418898873	-2.340931679	-2.69777629	-3.259566029	-2.710168841	-3.942401842	-3.981667579	-3.74652859	-2.864236866	-2.599867799	-2.441656362	-2.349020753	-2.696249842	-3.819774645	-2.916755221	-3.987971155	-4.018318144	-3.022422477	-2.650868329	-2.507792102	-2.509091872	-2.554139533	-2.776313172	-3.485962037
P15731	Ubiquitin-conjugating enzyme E2 4 OS=Saccharomyces cerevisiae (strain ATCC 204508 / S288c) GN=UBC4 PE=1 SV=1 - [UBC4_YEAST]	-2.63533103	-3.858101401	-3.819145404	-3.018538252	-2.384459714	-2.423927764	-2.558603171	-2.797660393	-3.14018699	-4.015877252	-2.37932296	-3.932726686	-3.664812666	-2.56651962	-2.468618393	-2.660061039	-2.910062298	-3.219943146	-3.348664361	-3.970896037	-2.375840446	-3.810493707	-3.687471852	-2.8126308	-2.464375422	-2.513661954	-2.817016407	-2.975666192	-3.60603456	-3.983583924	-2.588525719	-3.80974839	-3.618776558	-2.917999069	-2.451851263	-2.640260923	-2.499164417	-2.875027222	-3.156345939	-3.566574106
P15732	Ubiquitin-conjugating enzyme E2-16 kDa OS=Saccharomyces cerevisiae (strain ATCC 204508 / S288c) GN=UBC5 PE=1 SV=1 - [UBC5_YEAST]	-2.671920614	-3.988020548	-3.607547332	-2.47162977	-2.179357701	-2.319991864	-2.585892995	-2.906510658	-3.289861908	-4.260166815	-2.944446073	-3.482745644	-3.384640926	-3.126306349	-2.736664964	-2.784099269	-3.055753494	-3.036827039	-3.25576458	-3.364373107	-2.589910861	-3.689634559	-3.271865343	-2.792250423	-2.588845069	-2.654177023	-2.82864984	-3.03499913	-3.528906005	-3.840571555	-2.629887134	-3.370451972	-3.297692753	-2.366597007	-2.483172379	-2.922237804	-3.166417184	-3.132065665	-3.335294444	-3.931442922
P15790	Casein kinase II subunit alpha OS=Saccharomyces cerevisiae (strain ATCC 204508 / S288c) GN=CKA1 PE=1 SV=1 - [CSK21_YEAST]	-3.087794301	-2.986996806	-2.947740157	-3.300059978	-3.935517145	-4.270808119	-4.451070088	-3.705859782	-2.750913843	-2.675410275	-2.599452678	-3.225860946	-3.327038779	-4.308274377	-4.454091413	-3.996801664	-3.53639864	-3.071638452	-2.69777629	-2.422494244	-2.823170282	-3.114068214	-3.281399981	-4.125365463	-4.429070267	-4.642018158	-4.090021103	-3.229209097	-1.642503862	-3.096177393	-2.789448861	-3.202800125	-3.272512807	-4.538649059	-4.734239248	-4.319962248	-3.808718006	-2.887472679	-2.449773103	-2.541881954
P15807	Siroheme biosynthesis protein MET8 OS=Saccharomyces cerevisiae (strain ATCC 204508 / S288c) GN=MET8 PE=1 SV=1 - [MET8_YEAST]	-2.671920614	-3.431012188	-3.54338751	-3.385430838	-3.123828837	-2.821184774	-2.891602318	-2.97260786	-3.004587287	-3.26411014	-2.761663349	-3.680164928	-3.583875911	-3.609082676	-3.135042906	-2.755599118	-3.022082804	-2.687262554	-2.997537125	-2.975042955	-2.897380999	-3.785498904	-3.601372067	-3.239401038	-2.921550173	-2.729923139	-2.406360982	-2.698824493	-3.148225617	-3.401461228	-2.72528418	-3.728260729	-3.82293037	-3.590013173	-3.043575646	-2.61907263	-2.948143993	-2.722306588	-2.935686707	-3.052744756
P15873	Proliferating cell nuclear antigen OS=Saccharomyces cerevisiae (strain ATCC 204508 / S288c) GN=POL30 PE=1 SV=1 - [PCNA_YEAST]	-2.662685866	-4.039920683	-4.136453073	-3.430087753	-2.484255955	-2.308892372	-2.492554764	-2.696448435	-2.535239428	-3.884676443	-2.796414432	-3.981542136	-3.968077928	-2.864357975	-2.513794982	-2.545846643	-2.709155151	-2.828974937	-2.787843654	-3.814239524	-2.685302046	-3.942401842	-4.061528573	-3.225672543	-2.430699474	-2.377987517	-2.51494794	-2.850466229	-3.080604869	-3.926890749	-2.752434717	-4.023982976	-3.977068242	-3.004485348	-2.411120141	-2.587862394	-2.591070726	-2.667619034	-2.642595058	-3.784946836
P15891	Actin-binding protein OS=Saccharomyces cerevisiae (strain ATCC 204508 / S288c) GN=ABP1 PE=1 SV=4 - [ABP1_YEAST]	-2.870231938	-3.988020548	-3.857635735	-2.842204337	-2.469569746	-2.643367134	-2.745976088	-3.171729561	-3.223806147	-3.177736841	-2.896534386	-3.650254651	-3.327038779	-2.502981848	-2.341002159	-2.857914157	-2.957010456	-3.071638452	-3.418884401	-3.864593227	-2.744005562	-3.678087021	-3.42195401	-2.713490992	-2.525268494	-2.769341433	-2.963219005	-3.050221536	-3.499172693	-3.472732439	-2.655285322	-3.508223944	-3.331964311	-2.437029454	-2.381309052	-3.02996529	-3.104908124	-3.223766369	-3.36740157	-3.850719022
P15992	Heat shock protein 26 OS=Saccharomyces cerevisiae (strain ATCC 204508 / S288c) GN=HSP26 PE=1 SV=3 - [HSP26_YEAST]	-1.786207891	-3.873716254	-3.709473047	-3.941838666	-3.895722238	-3.595523289	-3.575711604	-3.425753324	-2.032825589	-3.514583096	-2.289947819	-3.944776715	-3.997724998	-4.580483595	-4.498767828	-4.136737974	-3.945802558	-3.702265933	-3.722036109	-1.392662098	-2.529649384	-3.942401842	-4.029052333	-4.436967787	-4.39622568	-4.570714406	-3.881866576	-3.671739288	-0.982333972	-3.654143039	-2.390702488	-4.023982976	-4.018318144	-4.538649059	-4.684912088	-4.665703699	-4.606293942	-4.17044611	-4.144027795	-1.46164334
P16120	Threonine synthase OS=Saccharomyces cerevisiae (strain ATCC 204508 / S288c) GN=THR4 PE=1 SV=1 - [THRC_YEAST]	-2.449162285	-4.039920683	-4.209229153	-3.847979494	-2.529233363	-2.400175249	-2.299478621	-2.601872872	-2.617682354	-4.106035536	-2.591801738	-3.932726686	-4.012779945	-3.167933748	-2.572330528	-2.558099739	-2.605778185	-2.660516797	-2.944776599	-3.585865134	-2.522290629	-3.888184166	-4.013084036	-3.545577683	-2.464375422	-2.416584755	-2.46870631	-2.686878618	-3.136733157	-3.960638875	-2.564266275	-3.929877974	-3.990687708	-3.174560049	-2.526020399	-2.507792102	-2.623054773	-2.700182229	-2.876726458	-3.58511614
P16140	V-type proton ATPase subunit B OS=Saccharomyces cerevisiae (strain ATCC 204508 / S288c) GN=VMA2 PE=1 SV=2 - [VATB_YEAST]	-2.870231938	-2.781515907	-2.790492157	-3.239190581	-3.48807652	-3.348281977	-3.236091518	-3.041878531	-2.720225584	-3.862051572	-3.246835945	-2.656111286	-2.746110368	-3.446585135	-3.713285755	-3.54280431	-3.512827445	-3.407313296	-3.376343776	-3.340416075	-3.640258997	-2.043440585	-2.174469341	-3.107661236	-3.952373626	-4.074975108	-3.931160377	-4.108151865	-3.559264698	-4.00689944	-3.753079595	-2.215323428	-2.373202745	-3.257099205	-3.858261092	-4.098649091	-4.077375186	-4.110890902	-3.913291521	-3.642215606
P16151	Protein ERD1 OS=Saccharomyces cerevisiae (strain ATCC 204508 / S288c) GN=ERD1 PE=1 SV=3 - [ERD1_YEAST]	-4.641836711	-3.419504951	-3.781654599	-4.077300501	-3.056444728	-2.286946311	-1.452633689	-2.117628746	-3.863163647	-3.743580876	-3.02457573	-3.611314555	-3.572675257	-3.647819404	-2.952926951	-2.279238823	-2.53283304	-2.570627851	-3.205246066	-3.204469037	-3.827035067	-3.46464489	-3.432537401	-3.384385665	-3.030825253	-2.296541888	-2.415104214	-3.019935625	-3.386010341	-3.297149629	-3.223604211	-3.273312584	-3.239608689	-3.236017654	-3.173784776	-2.975096505	-3.214332932	-3.600228879	-3.614694818	-2.492907655
P16370	DNA-directed RNA polymerase II subunit RPB3 OS=Saccharomyces cerevisiae (strain ATCC 204508 / S288c) GN=RPB3 PE=1 SV=2 - [RPB3_YEAST]	-2.129967338	-3.738913411	-3.800278313	-4.532624804	-4.587243958	-3.861257686	-4.263258302	-3.950245511	-3.830030875	-2.214815962	-2.353217324	-3.611314555	-3.6295684	-4.218106452	-4.800393088	-4.173948105	-4.428379212	-3.597108073	-3.722036109	-1.59395349	-2.343057844	-3.760929467	-3.765593005	-4.436967787	-4.077018116	-4.177249137	-3.906303136	-3.671739288	-1.856783781	-2.572298843	-2.369528492	-3.952835566	-4.018318144	-4.097559513	-4.161693193	-4.041181147	-3.120041359	-2.925466339	-3.36740157	-1.954755053
P16387	Pyruvate dehydrogenase E1 component subunit alpha, mitochondrial OS=Saccharomyces cerevisiae (strain ATCC 204508 / S288c) GN=PDA1 PE=1 SV=2 - [ODPA_YEAST]	-3.916192969	-3.385523674	-3.311955051	-3.199992025	-3.611595103	-3.737082004	-3.74991351	-4.244587631	-2.950159418	-2.207664376	-3.886325655	-3.248092668	-3.253646497	-3.196367756	-3.471332148	-4.100462403	-3.560361149	-3.475595466	-1.651479626	-3.53060938	-3.920639277	-3.030918267	-3.035700727	-2.99857512	-3.772933187	-3.956545245	-4.176524194	-3.69547259	-2.954185752	-2.264073308	-3.927702402	-2.736436209	-2.610270532	-2.986768443	-3.434427856	-3.881343633	-3.69107194	-3.445025347	-2.407426104	-3.701666965
P16451	Pyruvate dehydrogenase complex protein X component, mitochondrial OS=Saccharomyces cerevisiae (strain ATCC 204508 / S288c) GN=PDX1 PE=1 SV=1 - [ODPX_YEAST]	-3.983558021	-3.442611906	-3.352615736	-3.180784909	-3.611595103	-3.650492481	-4.05835519	-4.053722999	-2.735488131	-2.186419878	-3.867734633	-3.332670665	-3.141812921	-2.934476812	-3.563306177	-3.780451763	-3.740256661	-3.702265933	-1.698754738	-3.658048915	-4.150793631	-3.202303646	-3.093316102	-3.046042881	-3.731353289	-4.002758392	-4.035102795	-3.986075941	-3.102794911	-2.088954544	-3.867117664	-2.807916144	-2.573924317	-2.836404502	-3.225810396	-3.7374495	-3.69107194	-3.482289908	-2.538388556	-3.539200138
P16467	Pyruvate decarboxylase isozyme 2 OS=Saccharomyces cerevisiae (strain ATCC 204508 / S288c) GN=PDC5 PE=1 SV=4 - [PDC5_YEAST]	-2.394632575	-3.724683665	-3.452197445	-5.280284808	-4.300848981	-3.516805598	-2.979343303	-2.071624646	-2.267810857	-3.615055471	-2.419388988	-3.806417165	-4.027993491	-4.543519265	-4.174929026	-3.034962678	-2.323524928	-2.288798565	-2.654766718	-3.031466904	-2.605377857	-3.66663112	-3.876799212	-4.436967787	-3.711003966	-2.820178587	-2.338259395	-2.172068771	-2.847291393	-3.53918114	-2.524718823	-3.929877974	-3.990687708	-3.821598206	-3.107212141	-2.672638421	-2.75859025	-2.656925918	-2.682435187	-3.112017309
P16474	78 kDa glucose-regulated protein homolog OS=Saccharomyces cerevisiae (strain ATCC 204508 / S288c) GN=KAR2 PE=1 SV=1 - [GRP78_YEAST]	-3.894418686	-2.525682325	-2.519619464	-2.658276023	-3.268840627	-3.595523289	-3.94805688	-3.763188467	-3.931801185	-3.234740904	-4.065383228	-2.470394866	-2.498121004	-2.702659798	-3.245003983	-3.724157712	-3.945802558	-3.971277254	-3.757988931	-3.864593227	-4.084300578	-2.491726069	-2.513392619	-2.657120167	-3.277848801	-3.526987588	-3.596926974	-3.873520092	-3.904175901	-3.147093428	-4.057075835	-2.357483073	-2.355465972	-2.951974132	-3.414166368	-3.606606457	-3.76050319	-4.110890902	-3.735189464	-3.850719022
P16521	Elongation factor 3A OS=Saccharomyces cerevisiae (strain ATCC 204508 / S288c) GN=YEF3 PE=1 SV=4 - [EF3A_YEAST]	-2.671920614	-3.812245198	-3.838262311	-3.974531594	-3.294491827	-2.774634201	-2.392789516	-2.441157407	-2.469962011	-3.596259903	-2.805234564	-3.8739403	-3.997724998	-4.277588866	-3.636349056	-2.595496002	-2.386402017	-2.36232405	-2.663266684	-2.99360688	-2.796296564	-3.901548928	-4.078044722	-4.375084218	-3.386622978	-2.682117928	-2.305377252	-2.180419457	-2.529161255	-3.53918114	-2.968874024	-3.929877974	-4.004436846	-4.097559513	-3.518443784	-2.507792102	-2.422111884	-2.448937839	-2.613420638	-3.112017309
P16547	Mitochondrial outer membrane protein OM45 OS=Saccharomyces cerevisiae (strain ATCC 204508 / S288c) GN=OM45 PE=1 SV=2 - [OM45_YEAST]	-4.078563767	-3.408088733	-3.352615736	-3.407586589	-3.677558175	-3.797835244	-4.020645274	-3.314429946	-2.830617435	-2.222003173	-4.044355757	-3.255580003	-3.077065695	-2.958627918	-3.152797715	-3.617755759	-3.444338988	-3.385252037	-1.885036332	-3.749721774	-3.959848781	-3.350253393	-3.310387766	-2.772153893	-2.534181144	-2.938755032	-3.557683517	-3.580525596	-3.399679856	-2.747843689	-4.302345107	-2.89976088	-2.759723165	-2.413167909	-2.559012667	-3.46758473	-3.520757852	-3.663020479	-2.923700355	-3.711817989
P16550	Protein APA1 OS=Saccharomyces cerevisiae (strain ATCC 204508 / S288c) GN=APA1 PE=1 SV=4 - [APA1_YEAST]	-2.441245013	-4.022412574	-4.136453073	-3.279483607	-2.426387271	-2.435952281	-2.368889979	-2.563164179	-2.830617435	-4.119387318	-2.561597332	-3.944776715	-3.953479561	-2.875810381	-2.491029884	-2.533696726	-2.763760556	-2.799497161	-3.217710876	-3.643320508	-2.478909233	-3.956280425	-3.862420922	-3.253261382	-2.490158431	-2.50531801	-2.63237678	-2.824059926	-3.319539831	-3.872339611	-2.580393834	-3.85228446	-3.786836387	-2.820624987	-2.504437341	-2.629627885	-2.746796495	-2.790790894	-3.061366936	-3.539200138
P16603	NADPH--cytochrome P450 reductase OS=Saccharomyces cerevisiae (strain ATCC 204508 / S288c) GN=NCP1 PE=1 SV=3 - [NCPR_YEAST]	-3.830999291	-2.681907705	-2.682870117	-2.797631068	-3.123828837	-3.394457711	-3.575711604	-3.449086751	-3.508370998	-3.220277413	-3.983050194	-2.51913056	-2.446082731	-2.652550929	-3.083052659	-3.592337064	-3.796059896	-3.845494877	-3.739900604	-3.864593227	-3.94011095	-2.607459097	-2.612210072	-2.85427598	-3.176701375	-3.322616503	-3.464003312	-3.671739288	-3.809921104	-3.108738979	-3.948475678	-2.408162389	-2.474855267	-3.174560049	-3.374477232	-3.545379267	-3.561489773	-3.728668016	-3.653752771	-3.76367218
P16622	Ferrochelatase, mitochondrial OS=Saccharomyces cerevisiae (strain ATCC 204508 / S288c) GN=HEM15 PE=1 SV=1 - [HEMH_YEAST]	-3.894418686	-3.267353458	-3.246633748	-3.199992025	-3.644199902	-3.797835244	-3.74991351	-4.417806803	-2.897710051	-2.34607277	-3.710382669	-3.046310036	-3.101006772	-3.182080725	-3.323260309	-3.669976647	-3.357800659	-3.36352292	-2.081791692	-3.628740855	-3.809020996	-2.904411353	-2.926943237	-2.843751466	-3.277848801	-3.460967592	-3.743343683	-3.69547259	-3.255996383	-2.620956233	-3.990940822	-2.716647285	-2.702549937	-2.759177886	-3.140114611	-3.525534037	-3.481143867	-3.239632737	-2.713054195	-3.774270321
P16639	Arginyl-tRNA--protein transferase 1 OS=Saccharomyces cerevisiae (strain ATCC 204508 / S288c) GN=ATE1 PE=1 SV=2 - [ATE1_YEAST]	-2.891648578	-3.477981107	-3.467001303	-3.57299973	-3.548515007	-2.9881847	-2.685689267	-2.406480239	-2.267810857	-3.634099	-2.392555067	-3.795464063	-3.828338923	-4.437980019	-3.822693624	-2.935709519	-2.77774101	-2.451213778	-2.689071204	-2.624673466	-1.983438989	-4.087582062	-4.013084036	-3.82714123	-3.905379965	-3.209869099	-2.782668483	-2.406633983	-2.499417198	-3.363335823	-2.734277715	-3.516752713	-3.751622792	-3.85334389	-3.414166368	-3.00227013	-2.549499164	-2.554139533	-2.575416933	-3.052744756
P16649	General transcriptional corepressor TUP1 OS=Saccharomyces cerevisiae (strain ATCC 204508 / S288c) GN=TUP1 PE=1 SV=2 - [TUP1_YEAST]	-2.662685866	-3.873716254	-3.979674628	-3.78863364	-2.724629054	-2.671522997	-2.492554764	-2.724649044	-2.897710051	-3.420651491	-2.510214868	-3.806417165	-3.896518645	-3.182080725	-2.710132244	-2.646914838	-2.68260831	-2.78498106	-3.086184041	-3.413514202	-2.605377857	-3.588888651	-3.73908013	-3.545577683	-2.76648207	-2.820178587	-2.794027187	-2.785335005	-3.372469077	-3.193167951	-2.471112515	-4.023982976	-3.847504268	-3.0776117	-2.800643187	-2.774372445	-2.700562422	-2.744775465	-2.744337051	-3.443049437
P16661	Chitobiosyldiphosphodolichol beta-mannosyltransferase OS=Saccharomyces cerevisiae (strain ATCC 204508 / S288c) GN=ALG1 PE=1 SV=1 - [ALG1_YEAST]	-3.960752034	-2.538074142	-2.466582345	-2.698687857	-3.458780535	-3.678782478	-4.136863941	-4.053722999	-3.797641408	-3.170767083	-3.886325655	-2.398171995	-2.366538533	-2.529870465	-3.283601796	-3.900086094	-4.720425256	-4.302142177	-3.704389978	-3.934585251	-4.220495918	-2.263128266	-2.353985371	-2.611770429	-3.435872951	-4.074975108	-3.98219659	-4.1403541	-4.091085342	-3.233866086	-3.342326955	-2.818422873	-2.939615723	-3.322257009	-3.727526412	-3.714802105	-3.442588116	-3.27189856	-3.142388758	-2.798972516
P16664	Guanine nucleotide exchange factor subunit RGP1 OS=Saccharomyces cerevisiae (strain ATCC 204508 / S288c) GN=RGP1 PE=1 SV=2 - [RGP1_YEAST]	-3.258128139	-3.710592809	-3.958605033	-4.307774737	-3.895722238	-3.260139384	-2.417091605	-2.265156682	-1.863968907	-3.220277413	-3.308194234	-3.650254651	-3.583875911	-4.002010275	-3.364039448	-2.700233931	-2.205438387	-2.395019328	-2.825506003	-2.975042955	-3.39210545	-3.556810828	-3.577686769	-4.177247692	-3.176701375	-2.820178587	-2.389031875	-2.675030831	-2.567224874	-3.370880761	-3.288352219	-3.679571952	-3.763265485	-4.136080041	-3.540234753	-2.650972901	-2.385075679	-2.412507809	-2.44120369	-3.020838001
P16861	ATP-dependent 6-phosphofructokinase subunit alpha OS=Saccharomyces cerevisiae (strain ATCC 204508 / S288c) GN=PFK1 PE=1 SV=1 - [PFKA1_YEAST]	-1.643114394	-3.66912713	-3.607547332	-3.523773365	-3.611595103	-3.418111649	-3.348431017	-3.211081887	-3.160641955	-3.577705926	-2.359699586	-3.817453998	-3.882622712	-4.002010275	-4.036702988	-3.780451763	-3.584728175	-3.36352292	-3.635886454	-1.719674445	-2.082778098	-3.760929467	-3.700201992	-3.597667517	-3.354699201	-3.196375407	-3.02879747	-2.891004458	-2.847291393	-3.370880761	-2.572307522	-3.918534617	-3.885167567	-3.885803279	-3.702742347	-3.585907491	-3.386619418	-3.192547544	-3.351258727	-2.074116513
P16862	ATP-dependent 6-phosphofructokinase subunit beta OS=Saccharomyces cerevisiae (strain ATCC 204508 / S288c) GN=PFK2 PE=1 SV=4 - [PFKA2_YEAST]	-1.550775007	-3.602559463	-3.481958569	-3.623964289	-3.819278914	-3.650492481	-3.660186463	-3.425753324	-3.456874759	-3.5503146	-2.353217324	-3.82857585	-3.896518645	-4.50747653	-4.28803571	-4.100462403	-4.010336394	-3.547268959	-3.652709995	-1.569375996	-1.909575756	-3.810493707	-3.73908013	-3.766263713	-3.539720491	-3.49360016	-3.184504618	-2.946890172	-2.713220438	-3.254653792	-2.564266275	-3.896111783	-3.897943528	-3.85334389	-3.727526412	-3.64891667	-3.603404528	-3.288306079	-3.433841424	-2.019494093
P16892	Mitogen-activated protein kinase FUS3 OS=Saccharomyces cerevisiae (strain ATCC 204508 / S288c) GN=FUS3 PE=1 SV=2 - [FUS3_YEAST]	-3.329395027	-3.589606526	-3.709473047	-3.320933958	-2.796119005	-2.523052453	-2.46695933	-2.696448435	-2.914982216	-3.198850385	-3.246835945	-3.380982334	-3.475598274	-2.934476812	-2.684078612	-2.570457781	-2.695820681	-2.728334344	-3.01919358	-3.438726754	-3.446773306	-3.525430394	-3.475664499	-3.310073516	-2.841934099	-2.424429667	-2.612129576	-2.628589181	-3.114019211	-3.513903049	-2.916755221	-3.6232335	-3.650859685	-3.215239627	-2.723813328	-2.598190978	-2.644778261	-2.667619034	-2.798031162	-3.409614927
P16965	ATPase-stabilizing factor 15 kDa protein OS=Saccharomyces cerevisiae (strain ATCC 204508 / S288c) GN=STF2 PE=1 SV=2 - [STF2_YEAST]	-3.027286294	-3.564044213	-3.394455225	-2.842204337	-2.484255955	-2.57529125	-2.627820594	-2.58885425	-3.042047546	-3.862051572	-3.778209195	-3.731435153	-3.51793972	-2.485330508	-2.658487078	-2.289417373	-3.072888105	-3.054127778	-4.566062719	-2.661306149	-3.656274628	-3.556810828	-3.42195401	-3.070375418	-2.645661755	-2.682117928	-2.572468081	-2.651623167	-3.231342221	-3.370880761	-3.734919198	-3.604932257	-3.48744323	-2.629801682	-2.662772611	-2.975096505	-2.782470943	-3.004593151	-3.128565271	-2.888269179
P17064	Purine-cytosine permease FCY2 OS=Saccharomyces cerevisiae (strain ATCC 204508 / S288c) GN=FCY2 PE=1 SV=2 - [FCY2_YEAST]	-4.503647202	-2.723757886	-2.67425369	-2.645053071	-2.724629054	-2.9881847	-2.943604205	-2.768011086	-3.704617188	-3.850870708	-3.983050194	-2.691219607	-2.758750457	-2.433636274	-2.968565279	-3.034962678	-3.378953679	-3.429717005	-4.038360578	-3.672929143	-3.882466382	-2.973319752	-2.60620612	-2.105002284	-2.588845069	-3.251124099	-3.538454759	-3.494734695	-3.984276448	-3.926890749	-3.96955216	-3.090310544	-2.605021825	-2.039917758	-2.411120141	-3.072530876	-3.135334973	-3.239632737	-3.961474693	-3.76367218
P17065	Rab guanine nucleotide exchange factor SEC2 OS=Saccharomyces cerevisiae (strain ATCC 204508 / S288c) GN=SEC2 PE=1 SV=1 - [SEC2_YEAST]	-3.419837461	-3.267353458	-3.196425265	-3.088406377	-2.971230845	-3.079539909	-2.979343303	-2.874563788	-2.371297159	-3.532338287	-2.905990304	-3.41411258	-3.561560845	-3.363634863	-2.907003815	-2.842846008	-2.695820681	-2.714513442	-2.733131506	-3.401071184	-2.935968424	-3.001831652	-3.162108262	-3.384385665	-3.233629128	-3.105295343	-2.888266869	-2.785335005	-2.696249842	-3.729726804	-2.968874024	-3.182301127	-3.340660886	-3.322257009	-3.355034577	-2.948425138	-2.806753518	-2.826291795	-2.911812749	-3.368882354
P17076	60S ribosomal protein L8-A OS=Saccharomyces cerevisiae (strain ATCC 204508 / S288c) GN=RPL8A PE=1 SV=4 - [RL8A_YEAST]	-3.419837461	-2.614746749	-2.937393852	-2.968271217	-3.48807652	-4.35957293	-4.5549995	-3.763188467	-4.244522022	-2.741004108	-3.831255662	-2.666055372	-3.200952261	-3.254973717	-3.687181935	-3.869235438	-4.473137975	-4.03853091	-3.911483553	-2.009685993	-4.062799517	-2.721387166	-2.805032394	-3.415216021	-4.643546573	-4.406472675	-4.268539248	-3.744142797	-4.091085342	-1.992672389	-4.034692626	-3.058827913	-3.12249717	-3.672565824	-4.09569197	-4.041181147	-4.407691901	-4.140361586	-4.259736092	-1.825099215
P17106	Centromere-binding protein 1 OS=Saccharomyces cerevisiae (strain ATCC 204508 / S288c) GN=CBF1 PE=1 SV=2 - [CBF1_YEAST]	-2.969213629	-4.039920683	-3.857635735	-3.259196481	-2.529233363	-2.562053176	-2.572183566	-2.890448815	-3.10012683	-3.242027372	-2.770272974	-3.67012582	-3.496613745	-2.898991531	-2.536925024	-2.798563255	-2.722613998	-3.16252823	-3.205246066	-3.503754985	-2.926224401	-3.724841949	-3.613362065	-3.384385665	-2.981234326	-2.916458257	-3.184504618	-3.081156709	-3.069636503	-2.777623036	-2.937377407	-3.799307335	-3.650859685	-2.68587531	-2.472656281	-2.846411945	-2.806753518	-2.802527748	-3.009774078	-3.337104246
P17121	GTPase-activating protein SAC7 OS=Saccharomyces cerevisiae (strain ATCC 204508 / S288c) GN=SAC7 PE=1 SV=2 - [SAC7_YEAST]	-4.054220005	-2.319104543	-2.298254382	-2.6850911	-3.374299839	-3.894045162	-4.136863941	-3.917337656	-4.003864818	-3.387955412	-3.568508205	-2.593093327	-2.797348974	-3.379847909	-3.152797715	-3.360101139	-3.796059896	-3.385252037	-3.335021207	-3.270842414	-3.608751137	-2.663299	-2.832804539	-2.792250423	-3.354699201	-3.596172554	-3.657868084	-3.453678597	-3.51396279	-3.034959077	-3.034007839	-2.956650436	-2.813190547	-2.868490824	-2.924149121	-3.627606555	-3.991403963	-3.27189856	-3.558020641	-3.15292956
P17157	Cyclin-dependent protein kinase PHO85 OS=Saccharomyces cerevisiae (strain ATCC 204508 / S288c) GN=PHO85 PE=1 SV=2 - [PHO85_YEAST]	-2.859641649	-3.797277834	-3.877272646	-3.452945264	-2.724629054	-2.510283008	-2.518612454	-2.628267887	-3.042047546	-3.420651491	-2.48165464	-3.700455045	-3.688796145	-3.331745136	-2.777401873	-2.608179951	-2.849750252	-3.107310418	-3.168484866	-3.376502416	-2.701832203	-3.760929467	-3.834086889	-3.562732947	-2.819970804	-2.488773497	-2.562720739	-2.550748238	-3.091657239	-3.456587477	-2.638303621	-3.820265502	-3.810798506	-3.300209265	-2.723813328	-2.557312976	-2.519088104	-2.604617658	-3.061366936	-3.376937423
P17255	V-type proton ATPase catalytic subunit A OS=Saccharomyces cerevisiae (strain ATCC 204508 / S288c) GN=VMA1 PE=1 SV=3 - [VATA_YEAST]	-2.935459692	-2.803785457	-2.86697523	-3.300059978	-3.644199902	-3.466615235	-3.279983663	-3.114642752	-2.705122788	-3.692784974	-3.10941773	-2.758777599	-2.955684359	-3.628321109	-3.880672332	-3.317823362	-3.316402571	-3.20054993	-3.25576458	-3.226256074	-3.547726458	-2.100115618	-2.256726907	-3.253261382	-3.928685631	-4.002758392	-3.765527426	-3.957103842	-3.413480072	-3.926890749	-3.517533893	-2.369021301	-2.479650451	-3.413978796	-3.914060077	-3.831768285	-3.833442973	-3.797443519	-3.69389695	-3.512335651
P17423	Homoserine kinase OS=Saccharomyces cerevisiae (strain ATCC 204508 / S288c) GN=THR1 PE=1 SV=4 - [KHSE_YEAST]	-2.402297491	-3.827369352	-3.937838444	-4.307774737	-3.40191427	-2.685809674	-2.392789516	-2.57595204	-2.646244425	-3.605627096	-2.333943468	-3.316919586	-3.997724998	-3.814080819	-3.100175467	-2.686718311	-2.77774101	-2.53375464	-2.864177764	-3.328585053	-2.369224067	-3.998734894	-3.997290377	-3.980043528	-2.921550173	-2.573460989	-2.450616783	-2.561614555	-2.974501395	-3.635849651	-2.383609908	-4.098817942	-4.104530274	-3.730346031	-3.059223626	-2.422724514	-2.519088104	-2.614928707	-2.809013979	-3.460061686
P17442	Phosphate system positive regulatory protein PHO81 OS=Saccharomyces cerevisiae (strain ATCC 204508 / S288c) GN=PHO81 PE=1 SV=2 - [PHO81_YEAST]	-2.767672106	-3.431012188	-3.497072457	-3.57299973	-3.48807652	-3.238919902	-2.808891957	-2.724649044	-2.968074907	-3.249350815	-2.719369336	-3.518326106	-3.561560845	-3.516558354	-3.384869391	-2.904086326	-2.77774101	-2.714513442	-3.156436321	-3.293662996	-2.916545733	-3.535814922	-3.726004072	-3.446719335	-3.190724175	-2.95003396	-2.782668483	-2.747622246	-3.080604869	-3.289979524	-2.663851713	-3.58686014	-3.640085887	-3.486810043	-3.091038008	-2.883826875	-2.746796495	-2.875027222	-2.888327355	-3.344983418
P17505	Malate dehydrogenase, mitochondrial OS=Saccharomyces cerevisiae (strain ATCC 204508 / S288c) GN=MDH1 PE=1 SV=2 - [MDHM_YEAST]	-3.601977523	-3.442611906	-3.380373533	-3.259196481	-3.517979455	-3.650492481	-3.845588883	-3.597611046	-2.814320622	-2.410298323	-3.568508205	-3.465279002	-3.39446882	-3.270004768	-3.563306177	-3.518661086	-3.336953189	-3.107310418	-1.685707138	-3.585865134	-3.827035067	-3.270042362	-3.197774457	-3.212073413	-3.632359293	-3.847096259	-3.857836707	-3.580525596	-2.894900529	-2.215710861	-3.808973004	-2.792298117	-2.759723165	-3.022422477	-3.140114611	-3.43020532	-3.500814964	-3.408698718	-2.366286614	-3.711817989
P17536	Tropomyosin-1 OS=Saccharomyces cerevisiae (strain ATCC 204508 / S288c) GN=TPM1 PE=1 SV=1 - [TPM1_YEAST]	-2.807825605	-4.005114182	-3.838262311	-2.56816332	-2.215658863	-2.523052453	-2.558603171	-2.843308907	-2.932463628	-4.119387318	-2.841064315	-3.851079919	-3.444637882	-2.604123972	-2.186707255	-2.713877346	-2.864593586	-3.125482609	-3.268675437	-4.008143456	-2.677107444	-3.861820125	-3.577686769	-2.567802687	-2.498856177	-2.739677221	-2.950453497	-2.891004458	-3.413480072	-3.926890749	-2.734277715	-3.799307335	-3.458760341	-2.134293199	-2.129278629	-3.072530876	-2.948143993	-3.018213293	-3.213564996	-3.955360771
P17555	Adenylyl cyclase-associated protein OS=Saccharomyces cerevisiae (strain ATCC 204508 / S288c) GN=SRV2 PE=1 SV=1 - [CAP_YEAST]	-2.590861442	-3.889501822	-3.819145404	-3.650137594	-3.3206072	-3.157030783	-2.926061195	-2.682552156	-2.234901636	-3.242027372	-2.614877349	-3.806417165	-3.868859238	-3.88172073	-3.636349056	-2.95178485	-2.544737339	-2.395019328	-2.580439581	-3.07034704	-2.471804134	-3.713010492	-3.779034291	-3.957183835	-3.632359293	-3.382475009	-2.888266869	-2.426361213	-2.313244717	-3.663377406	-2.580393834	-3.80974839	-3.82293037	-3.987803493	-3.607653822	-3.116390243	-2.75859025	-2.403542229	-2.390829285	-3.10530996
P17649	4-aminobutyrate aminotransferase OS=Saccharomyces cerevisiae (strain ATCC 204508 / S288c) GN=UGA1 PE=1 SV=2 - [GABAT_YEAST]	-2.22872225	-3.76780071	-3.781654599	-4.438447275	-4.106663025	-3.238919902	-2.558603171	-2.296562843	-2.213371907	-3.828765423	-2.412633577	-3.839784041	-4.043369012	-4.657373964	-4.070039193	-2.595496002	-2.44097732	-2.406084493	-2.637915544	-3.012412733	-2.285863217	-3.748799788	-3.848184403	-4.535063859	-3.469665381	-3.019624016	-2.363422316	-2.358464614	-2.590554542	-3.644967367	-2.478649699	-3.941311147	-4.060781015	-4.345784312	-4.002022355	-2.661764997	-2.412763326	-2.412507809	-2.484568958	-3.216558424
P17695	Glutaredoxin-2, mitochondrial OS=Saccharomyces cerevisiae (strain ATCC 204508 / S288c) GN=GRX2 PE=1 SV=3 - [GLRX2_YEAST]	-3.125355591	-3.206755421	-3.285470706	-2.726271882	-2.639976648	-2.821184774	-3.072766548	-3.272198562	-3.35908663	-3.445668981	-2.877806435	-3.240643977	-3.085002004	-2.712893825	-2.513794982	-2.919811298	-3.316402571	-3.259529344	-3.507922608	-3.970896037	-2.796296564	-3.23577561	-3.11020916	-2.675666821	-2.655352581	-3.130736985	-3.140345979	-3.282139025	-3.670849157	-3.489060036	-2.72528418	-3.168795125	-3.056536457	-2.437029454	-2.547931212	-3.087003059	-3.230665021	-3.390872609	-3.433841424	-3.839546808
P17709	Glucokinase-1 OS=Saccharomyces cerevisiae (strain ATCC 204508 / S288c) GN=GLK1 PE=1 SV=1 - [HXKG_YEAST]	-2.031584781	-3.69663816	-3.781654599	-4.226794968	-4.106663025	-3.542570779	-3.015990061	-2.441157407	-2.080753653	-3.785544981	-2.510214868	-3.944776715	-4.05890999	-4.47231064	-4.28803571	-3.360101139	-3.00553756	-2.486011898	-2.580439581	-2.27895433	-2.343057844	-3.861820125	-3.981667579	-4.100106859	-3.651622453	-3.092740768	-2.727178671	-2.16376614	-2.313244717	-3.682025265	-2.646769489	-3.863117205	-3.847504268	-4.21634701	-3.702742347	-2.935272067	-2.633875635	-2.412507809	-2.493400635	-2.989621485
P17883	Superkiller protein 3 OS=Saccharomyces cerevisiae (strain ATCC 204508 / S288c) GN=SKI3 PE=1 SV=2 - [SKI3_YEAST]	-3.203544763	-2.737982097	-2.77198844	-3.001587272	-3.430067361	-3.650492481	-3.845588883	-3.734239577	-3.765962652	-2.89905379	-3.153785633	-3.133294864	-3.235867115	-3.412830828	-3.493782084	-3.276748885	-3.489634994	-3.279737217	-3.230284285	-2.441483994	-3.239526064	-3.161526713	-3.281399981	-3.212073413	-3.469665381	-3.183006715	-3.519478792	-3.128839567	-2.406777264	-2.953395027	-3.056389215	-3.560169243	-3.640085887	-4.175656073	-3.702742347	-3.525534037	-3.280800411	-2.733497292	-2.632804563	-2.55096776
P17891	Clathrin light chain OS=Saccharomyces cerevisiae (strain ATCC 204508 / S288c) GN=CLC1 PE=1 SV=1 - [CLC1_YEAST]	-2.32742127	-3.682817111	-3.640729327	-3.78863364	-3.819278914	-3.707637967	-3.279983663	-2.58885425	-2.192158728	-3.605627096	-2.569089365	-3.660156045	-3.652968711	-4.027319096	-3.539757438	-3.360101139	-2.763760556	-2.570627851	-2.525165669	-2.826206735	-2.050662778	-3.901548928	-3.905992589	-4.468932451	-4.429070267	-4.536339224	-3.519478792	-2.114929343	-1.761028438	-3.582320617	-2.509198436	-3.595867917	-3.54657774	-3.701166872	-3.335850362	-3.448774024	-3.07510958	-2.524679127	-2.672371554	-2.923233448
P17898	Cholinephosphotransferase 1 OS=Saccharomyces cerevisiae (strain ATCC 204508 / S288c) GN=CPT1 PE=1 SV=3 - [CPT1_YEAST]	-4.103324895	-2.477152648	-2.444435677	-2.698687857	-3.430067361	-3.767139079	-3.74991351	-3.792729728	-4.159768935	-3.11618864	-3.645600331	-2.945984215	-2.823667128	-2.910723266	-3.066130638	-2.741557393	-3.237007057	-3.622688136	-3.43334788	-3.53060938	-4.106126566	-2.813154198	-2.988083319	-2.919087872	-2.798336803	-2.617744707	-2.642607932	-3.648389868	-3.984276448	-3.424829435	-4.442596684	-2.489781628	-2.636804339	-3.154642337	-3.140114611	-2.834152823	-2.921384677	-3.663020479	-3.889789749	-3.967469914
P17967	Protein disulfide-isomerase OS=Saccharomyces cerevisiae (strain ATCC 204508 / S288c) GN=PDI1 PE=1 SV=2 - [PDI_YEAST]	-3.916192969	-2.538074142	-2.527357884	-2.645053071	-3.243637394	-3.542570779	-3.94805688	-3.763188467	-3.863163647	-3.25671161	-3.943579558	-2.51913056	-2.482311516	-2.744038759	-3.152797715	-3.809443909	-3.854107009	-3.971277254	-3.704389978	-3.734032982	-3.901426688	-2.585714483	-2.654952147	-2.732781508	-3.176701375	-3.526987588	-3.699973364	-3.744142797	-3.721444258	-3.19987177	-3.734919198	-2.448394959	-2.503868365	-2.852358481	-3.298230396	-3.505957957	-3.540980143	-3.821116529	-3.576665885	-3.839546808
P18239	ADP,ATP carrier protein 2 OS=Saccharomyces cerevisiae (strain ATCC 204508 / S288c) GN=PET9 PE=1 SV=2 - [ADT2_YEAST]	-3.916192969	-3.288131735	-3.259463627	-3.053049514	-3.579710509	-3.894045162	-4.177778799	-4.28598476	-2.880642184	-2.197003026	-4.152695102	-3.065923132	-3.030343133	-3.072607599	-3.471332148	-4.173948105	-3.854107009	-3.5229802	-1.703130292	-3.934585251	-4.106126566	-2.911155989	-2.919479703	-2.802404631	-3.386622978	-3.745362491	-3.98219659	-3.820370068	-3.268483222	-2.451371123	-4.150247753	-2.594239409	-2.52353969	-2.917999069	-3.208259306	-3.807604666	-3.668650931	-3.600228879	-2.72340664	-3.81745843
P18414	ER lumen protein-retaining receptor OS=Saccharomyces cerevisiae (strain ATCC 204508 / S288c) GN=ERD2 PE=3 SV=1 - [ERD2_YEAST]	-4.103324895	-3.442611906	-3.607547332	-3.476170586	-2.77791173	-2.615750183	-1.976942625	-1.983796159	-3.797641408	-3.712889373	-3.760951491	-3.518326106	-3.384640926	-2.383730242	-2.271459722	-2.171772269	-2.568844695	-3.597108073	-3.704389978	-3.703157799	-4.370880567	-3.378012585	-3.411447657	-2.82292996	-2.229103628	-2.133351549	-2.094063617	-3.282139025	-4.23064462	-4.104118488	-4.771991681	-3.80974839	-3.810798506	-2.17384252	-1.529755392	-1.949612638	-2.279350847	-3.641785016	-4.290171529	-4.148610358
P18544	Acetylornithine aminotransferase, mitochondrial OS=Saccharomyces cerevisiae (strain ATCC 204508 / S288c) GN=ARG8 PE=1 SV=1 - [ARGD_YEAST]	-3.601977523	-3.454305602	-3.591238049	-3.106415057	-3.268840627	-3.516805598	-3.395935223	-3.950245511	-2.766506246	-2.322706591	-3.1879803	-3.41411258	-3.39446882	-3.300544827	-3.364039448	-3.33880745	-3.296140474	-3.219943146	-1.920260204	-3.517119731	-3.672469938	-3.244266324	-3.206830456	-3.869200734	-3.135432438	-3.706594847	-3.410581329	-3.246637601	-2.654676564	-2.459393305	-3.647393646	-2.839668662	-2.652962034	-3.134995785	-3.140114611	-3.606606457	-3.442588116	-3.088311711	-2.511227836	-3.622930404
P18562	Uracil phosphoribosyltransferase OS=Saccharomyces cerevisiae (strain ATCC 204508 / S288c) GN=FUR1 PE=1 SV=2 - [UPP_YEAST]	-2.505834043	-3.873716254	-4.022759097	-3.320933958	-2.469569746	-2.472639045	-2.441810039	-2.682552156	-2.968074907	-3.931018323	-2.54672897	-3.795464063	-3.776022328	-2.852995747	-2.479780625	-2.686718311	-2.77774101	-2.969626535	-3.230284285	-3.600016011	-2.559465547	-3.956280425	-3.862420922	-3.046042881	-2.389680609	-2.456242939	-2.642607932	-2.932714527	-3.427413513	-3.893913391	-2.463614499	-3.896111783	-3.835165038	-2.836404502	-2.504437341	-2.608594029	-2.794561152	-2.862688187	-3.022500398	-3.661761941
P18759	Vesicular-fusion protein SEC18 OS=Saccharomyces cerevisiae (strain ATCC 204508 / S288c) GN=SEC18 PE=1 SV=2 - [SEC18_YEAST]	-3.138096462	-3.267353458	-3.233916921	-3.279483607	-2.950691047	-2.902270209	-2.730666603	-2.858851727	-3.245490528	-3.22749104	-2.944446073	-3.203966508	-3.227058892	-3.210797642	-2.984374939	-2.857914157	-2.925542586	-2.889800975	-3.205246066	-3.426065426	-3.112554211	-3.270042362	-3.162108262	-3.185253657	-2.853042394	-2.729923139	-2.760215847	-2.837202674	-3.455690529	-3.599943992	-2.927029475	-3.182301127	-3.199506243	-2.986768443	-2.938547992	-2.762707923	-2.948143993	-3.045845409	-3.243048381	-3.613383566
P18851	Guanine nucleotide-binding protein subunit beta OS=Saccharomyces cerevisiae (strain ATCC 204508 / S288c) GN=STE4 PE=1 SV=2 - [GBB_YEAST]	-3.674354994	-2.896468401	-2.80923624	-3.070619664	-3.3206072	-3.157030783	-2.961363114	-2.812716677	-3.312569879	-3.428942567	-3.905159171	-2.661074762	-2.864066872	-3.140049163	-3.264173859	-2.935709519	-3.00553756	-3.20054993	-3.952549618	-3.376502416	-4.128287443	-2.506971769	-2.513392619	-3.046042881	-3.469665381	-3.055719364	-2.864123693	-3.081156709	-4.091085342	-3.464637385	-4.057075835	-2.603295419	-2.647556007	-3.322257009	-3.47582461	-3.072530876	-2.934702308	-3.045845409	-3.79943087	-3.732336711
P18852	Guanine nucleotide-binding protein subunit gamma OS=Saccharomyces cerevisiae (strain ATCC 204508 / S288c) GN=STE18 PE=1 SV=1 - [GBG_YEAST]	-3.960752034	-2.441797403	-2.401136771	-2.888198469	-3.294491827	-3.516805598	-3.193494973	-2.843308907	-4.201524011	-3.702802176	-2.488741873	-2.461708011	-2.557617855	-3.196367756	-3.032870508	-3.197948878	-3.038819948	-3.475595466	-4.10623979	-3.628740855	-3.882466382	-2.543184316	-2.502199723	-3.022113835	-3.292894991	-2.799628305	-2.925256352	-3.03499913	-3.963830923	-3.819774645	-4.102910627	-2.630809554	-2.594581343	-3.040585372	-3.394185379	-3.101621848	-2.689231723	-3.177187783	-3.69389695	-3.955360771
P18899	Stress protein DDR48 OS=Saccharomyces cerevisiae (strain ATCC 204508 / S288c) GN=DDR48 PE=1 SV=4 - [DDR48_YEAST]	-2.349478984	-4.130793864	-4.112987006	-3.703952352	-2.560016592	-2.423927764	-2.254992726	-2.52546686	-2.690176432	-4.202198538	-2.503021638	-3.89716845	-3.868859238	-2.995629794	-2.502367536	-2.660061039	-2.656541067	-2.921203312	-3.144487535	-3.672929143	-2.375840446	-3.942401842	-3.862420922	-3.384385665	-2.516410559	-2.608778567	-2.450616783	-2.663279533	-3.195133127	-3.938052716	-2.69863509	-3.874031838	-3.810798506	-2.729408524	-2.504437341	-2.650972901	-2.655763894	-2.678391986	-2.947773456	-3.806539684
P18900	Hexaprenyl pyrophosphate synthase, mitochondrial OS=Saccharomyces cerevisiae (strain ATCC 204508 / S288c) GN=COQ1 PE=1 SV=1 - [COQ1_YEAST]	-3.983558021	-3.288131735	-3.272408586	-3.199992025	-3.458780535	-3.894045162	-4.177778799	-4.127070931	-2.814320622	-2.307336751	-3.727042903	-3.660156045	-3.815080979	-3.571358335	-3.449226052	-3.360101139	-3.512827445	-2.660516797	-2.182051089	-3.270842414	-3.593251406	-2.917932298	-2.934445574	-3.324632994	-3.976456693	-3.868332403	-3.857836707	-3.580525596	-3.016011385	-2.496055526	-3.927702402	-2.603295419	-2.753902818	-3.462122364	-4.546287083	-2.883826875	-3.858598735	-3.728668016	-2.374421207	-3.512335651
P18962	Dipeptidyl aminopeptidase B OS=Saccharomyces cerevisiae (strain ATCC 204508 / S288c) GN=DAP2 PE=1 SV=2 - [DAP2_YEAST]	-3.549980654	-2.390337676	-2.451780194	-2.984833099	-3.746680238	-3.797835244	-3.94805688	-3.472803594	-3.797641408	-3.624545832	-3.760951491	-2.252461923	-2.596798103	-3.285194017	-3.941076878	-3.963838137	-4.519327129	-3.875928235	-3.794860004	-3.814239524	-3.94011095	-2.058337581	-2.183380879	-2.85427598	-3.859867647	-4.026431643	-4.090021103	-4.276861062	-4.005015605	-3.938052716	-3.96955216	-2.246908332	-2.204944016	-3.215239627	-3.778408687	-3.959052013	-4.44528916	-4.110890902	-4.036904937	-3.774270321
P18963	Inhibitory regulator protein IRA1 OS=Saccharomyces cerevisiae (strain ATCC 204508 / S288c) GN=IRA1 PE=1 SV=2 - [IRA1_YEAST]	-3.750553661	-2.407287809	-2.444435677	-2.9038615	-3.819278914	-3.595523289	-3.913086673	-3.623921786	-3.61722604	-3.309315956	-3.778209195	-2.564911133	-2.721157597	-3.085846123	-3.207411626	-3.448563786	-3.660398895	-3.571973427	-3.871553182	-3.477391099	-3.251642689	-2.476639775	-2.507785318	-3.198601234	-3.370572827	-3.847096259	-3.857836707	-3.112769585	-3.638078123	-3.311597596	-3.198497061	-3.015875164	-3.056536457	-3.215239627	-3.47582461	-3.072530876	-3.350477461	-3.161989779	-3.156345939	-3.008270245
P19073	Cell division control protein 42 OS=Saccharomyces cerevisiae (strain ATCC 204508 / S288c) GN=CDC42 PE=1 SV=2 - [CDC42_YEAST]	-3.584436295	-2.588733884	-2.607114197	-2.857373404	-3.294491827	-3.568804234	-3.60332424	-3.380188516	-3.561772639	-3.692784974	-3.727042903	-2.818521306	-2.642918301	-2.94650184	-2.937456283	-2.88853087	-3.143536518	-3.143886551	-3.973529072	-3.970896037	-4.084300578	-2.151101824	-2.304536793	-2.772153893	-3.435872951	-3.477191657	-3.657868084	-4.108151865	-4.440543084	-3.809487457	-4.150247753	-2.170887871	-2.233008393	-3.040585372	-3.47582461	-3.46758473	-3.713846672	-4.140361586	-4.716361675	-4.068181933
P19097	Fatty acid synthase subunit alpha OS=Saccharomyces cerevisiae (strain ATCC 204508 / S288c) GN=FAS2 PE=1 SV=2 - [FAS2_YEAST]	-1.741770297	-3.642130598	-3.640729327	-3.909869563	-4.249801087	-4.070175786	-3.845588883	-3.650720999	-1.790395557	-3.723047548	-2.638328002	-3.710708056	-3.801943671	-4.218106452	-4.327795148	-4.212142163	-4.301863944	-3.875928235	-4.10623979	-1.291568102	-3.326559724	-3.689634559	-3.806298206	-4.315742243	-4.157318446	-4.345668445	-3.810944463	-4.045824437	-0.939265657	-3.672671225	-3.067711435	-3.788941245	-3.936963992	-4.538649059	-4.591034876	-4.755213589	-4.694060213	-4.331051857	-4.675635604	-1.346421437
P19145	General amino-acid permease GAP1 OS=Saccharomyces cerevisiae (strain ATCC 204508 / S288c) GN=GAP1 PE=1 SV=2 - [GAP1_YEAST]	-4.18026184	-2.849382928	-2.700258886	-2.888198469	-2.871336313	-3.005998923	-2.943604205	-2.782759588	-3.765962652	-3.605627096	-4.370883722	-2.666055372	-2.684519327	-2.594630607	-3.016523565	-2.904086326	-3.489634994	-3.475595466	-4.016425095	-3.797837785	-3.863751827	-3.129714939	-3.206830456	-2.292655294	-2.787640232	-2.599867799	-2.477836838	-3.211988557	-3.943670839	-3.960638875	-4.199188918	-3.090310544	-2.719465307	-2.153932351	-2.536934215	-2.694634215	-2.921384677	-3.373263985	-4.036904937	-3.839546808
P19158	Inhibitory regulator protein IRA2 OS=Saccharomyces cerevisiae (strain ATCC 204508 / S288c) GN=IRA2 PE=1 SV=2 - [IRA2_YEAST]	-3.872967886	-2.525682325	-2.566685041	-2.951897262	-3.48807652	-3.516805598	-3.74991351	-3.650720999	-3.797641408	-3.348100147	-3.45313307	-2.487927066	-2.739831605	-3.300544827	-3.539757438	-3.518661086	-3.316402571	-3.675249644	-3.43334788	-3.172393047	-3.863751827	-2.311385376	-2.280433829	-3.415216021	-3.435872951	-4.437861866	-4.090021103	-3.794511206	-3.88482628	-3.023020997	-3.328642855	-2.792298117	-2.906955937	-3.278493274	-3.540234753	-3.985912734	-3.481143867	-3.408698718	-3.69389695	-2.831814609
P19262	Dihydrolipoyllysine-residue succinyltransferase component of 2-oxoglutarate dehydrogenase complex, mitochondrial OS=Saccharomyces cerevisiae (strain ATCC 204508 / S288c) GN=KGD2 PE=1 SV=2 - [ODO2_YEAST]	-3.693030931	-3.442611906	-3.338934498	-3.239190581	-3.611595103	-3.218007899	-3.983895034	-3.792729728	-2.914982216	-2.499180954	-3.795675686	-3.301338554	-3.166862195	-3.126306349	-3.427453426	-3.780451763	-3.740256661	-3.054127778	-1.807614453	-3.797837785	-4.128287443	-2.966278939	-2.972553733	-2.919087872	-3.5945874	-3.979466963	-4.547099249	-4.076651961	-3.125331496	-2.182132579	-4.079811416	-2.776847324	-2.652962034	-2.986768443	-3.298230396	-3.692504512	-3.461737256	-3.620857414	-2.529278056	-3.642215606
P19358	S-adenosylmethionine synthase 2 OS=Saccharomyces cerevisiae (strain ATCC 204508 / S288c) GN=SAM2 PE=1 SV=3 - [METK2_YEAST]	-2.356907133	-3.988020548	-3.958605033	-3.180784909	-2.639976648	-2.629492586	-2.545149402	-2.57595204	-2.705122788	-3.991118768	-2.607144402	-3.817453998	-3.618008971	-2.922551164	-2.697046625	-2.857914157	-2.849750252	-2.969626535	-3.04118	-3.352344883	-2.493225264	-3.835928853	-3.687471852	-3.058157864	-2.607536479	-2.582209671	-2.771398495	-2.918676785	-3.306605351	-3.926890749	-2.621519455	-3.679571952	-3.629391903	-2.836404502	-2.627350413	-2.871247131	-2.989237032	-2.938356492	-3.087871972	-3.58511614
P19414	Aconitate hydratase, mitochondrial OS=Saccharomyces cerevisiae (strain ATCC 204508 / S288c) GN=ACO1 PE=1 SV=2 - [ACON_YEAST]	-3.655917587	-3.538926716	-3.481958569	-3.363610059	-3.579710509	-3.707637967	-3.74991351	-3.822888091	-2.766506246	-2.243782149	-3.425674807	-3.500426244	-3.424360521	-3.347601924	-3.303294836	-3.381713699	-3.296140474	-3.16252823	-1.798222435	-3.571851636	-3.722175399	-3.368700073	-3.271865343	-3.058157864	-3.308099696	-3.413361715	-3.519478792	-3.413758104	-3.136733157	-2.358430725	-3.647393646	-2.861231945	-2.765567084	-2.884805566	-3.173784776	-3.43020532	-3.461737256	-3.373263985	-2.547556946	-3.711817989
P19454	Casein kinase II subunit alpha' OS=Saccharomyces cerevisiae (strain ATCC 204508 / S288c) GN=CKA2 PE=1 SV=2 - [CSK22_YEAST]	-3.125355591	-2.970109033	-2.906792717	-3.124651312	-3.374299839	-3.707637967	-3.719380637	-3.40279112	-2.880642184	-2.904824975	-2.841064315	-3.263106385	-3.289876162	-3.707946078	-3.687181935	-3.724157712	-3.256450222	-2.986135561	-2.806551955	-2.68374065	-2.850554005	-3.218942589	-3.084943156	-3.727059608	-4.301946658	-4.099872732	-3.721495664	-3.019935625	-1.934259167	-3.140629812	-2.916755221	-3.142156505	-3.314726807	-4.21634701	-4.460743935	-3.881343633	-3.405035551	-2.826291795	-2.566070372	-2.669648398
P19524	Myosin-2 OS=Saccharomyces cerevisiae (strain ATCC 204508 / S288c) GN=MYO2 PE=1 SV=1 - [MYO2_YEAST]	-3.087794301	-3.092696983	-3.147904997	-3.407586589	-3.611595103	-3.418111649	-3.325252668	-3.059728521	-2.814320622	-3.006640468	-3.034912177	-3.046310036	-3.000014557	-3.182080725	-3.343505858	-3.381713699	-3.237007057	-3.071638452	-3.18063485	-3.161857547	-2.701832203	-3.494717686	-3.42195401	-3.528623916	-3.576065739	-3.49360016	-3.169634431	-2.837202674	-2.293967211	-3.166659811	-2.613200023	-3.362743135	-3.39397038	-3.617009549	-3.562359738	-3.146388323	-2.975408922	-2.689245975	-2.82008103	-3.052744756
P19657	Plasma membrane ATPase 2 OS=Saccharomyces cerevisiae (strain ATCC 204508 / S288c) GN=PMA2 PE=1 SV=3 - [PMA2_YEAST]	-3.960752034	-2.501213465	-2.22092422	-2.872703627	-3.194514112	-3.542570779	-3.236091518	-4.464562182	-4.159768935	-3.532338287	-3.553571812	-2.492343606	-2.714986249	-3.270004768	-3.18897639	-3.617755759	-3.512827445	-3.407313296	-3.390385127	-3.765582933	-3.251642689	-2.37990489	-2.995911236	-3.239401038	-3.292894991	-3.805538642	-3.577171888	-3.536992867	-3.559264698	-3.416997919	-3.262103416	-2.945091684	-2.753902818	-2.934886612	-3.107212141	-3.044014776	-3.18221299	-3.355867605	-3.539613169	-3.575815351
P19658	Exocyst complex component EXO70 OS=Saccharomyces cerevisiae (strain ATCC 204508 / S288c) GN=EXO70 PE=1 SV=1 - [EXO70_YEAST]	-3.419837461	-3.298634141	-3.078052653	-3.124651312	-3.123828837	-3.157030783	-3.236091518	-3.211081887	-3.382919573	-2.945882766	-3.385442691	-3.133294864	-3.0929822	-3.112693175	-3.264173859	-3.178903275	-3.090228613	-2.986135561	-3.07480077	-3.183006026	-3.30115282	-3.23577561	-3.135925417	-3.095125284	-3.108561212	-3.251124099	-3.002207407	-2.651623167	-3.114019211	-3.186495129	-3.17381925	-3.103098459	-3.056536457	-3.134995785	-3.140114611	-3.02996529	-2.843961195	-2.875027222	-3.048294766	-3.393183697
P19659	Mediator of RNA polymerase II transcription subunit 15 OS=Saccharomyces cerevisiae (strain ATCC 204508 / S288c) GN=GAL11 PE=1 SV=3 - [MED15_YEAST]	-3.435477945	-3.408088733	-3.437543884	-3.320933958	-2.930439511	-2.837041439	-2.808891957	-3.133421888	-3.43179962	-2.887580206	-3.176491817	-3.389193873	-3.299077491	-3.254973717	-2.877180739	-2.570457781	-2.53283304	-2.799497161	-3.144487535	-3.130704815	-3.227510321	-3.797942217	-3.215943641	-3.034028759	-3.056274786	-3.117960099	-2.925256352	-3.178151934	-3.399679856	-3.046996741	-3.288352219	-3.287838122	-3.468258113	-2.449109857	-2.982627265	-2.935272067	-3.350477461	-3.239632737	-3.351258727	-2.899830058
P19807	Choline transport protein OS=Saccharomyces cerevisiae (strain ATCC 204508 / S288c) GN=HNM1 PE=1 SV=1 - [HNM1_YEAST]	-4.006729964	-2.695723336	-2.55873339	-2.812336368	-3.194514112	-3.11776528	-3.111897788	-3.077802071	-3.407152683	-3.712889373	-4.370883722	-2.58363797	-2.552106526	-2.56651962	-2.907003815	-3.178903275	-3.161752577	-3.815689774	-4.534561958	-3.970896037	-3.863751827	-2.580329149	-2.805032394	-2.620727068	-3.20488457	-3.043586988	-2.937799928	-3.494734695	-3.70438144	-3.830135655	-4.199188918	-2.635446687	-2.52353969	-2.536629116	-2.854234178	-3.131311339	-3.08993194	-3.50128929	-4.144027795	-3.955360771
P19812	E3 ubiquitin-protein ligase UBR1 OS=Saccharomyces cerevisiae (strain ATCC 204508 / S288c) GN=UBR1 PE=1 SV=1 - [UBR1_YEAST]	-2.277227964	-3.52652999	-3.512346278	-4.007981852	-4.200495551	-3.568804234	-3.548617274	-3.077802071	-2.457253579	-2.893305595	-2.591801738	-3.422515346	-3.52872204	-3.836277227	-3.587245469	-3.317823362	-3.400421336	-3.054127778	-2.706534212	-2.467198803	-2.471804134	-3.261399096	-3.370170736	-3.615457052	-3.794181003	-3.613999624	-3.500749059	-3.229209097	-2.339355377	-3.220172122	-2.556269594	-3.778649053	-3.835165038	-4.097559513	-3.804538498	-3.627606555	-3.18221299	-2.700182229	-2.538388556	-2.528359627
P19880	AP-1-like transcription factor YAP1 OS=Saccharomyces cerevisiae (strain ATCC 204508 / S288c) GN=YAP1 PE=1 SV=2 - [YAP1_YEAST]	-2.590861442	-3.76780071	-3.591238049	-2.935707019	-2.707296602	-2.837041439	-2.67100307	-2.753411806	-3.004587287	-3.743580876	-2.744596697	-3.640420708	-3.31765803	-2.830536222	-2.736664964	-3.160105751	-3.038819948	-3.23960052	-3.321505815	-3.080232984	-3.30115282	-3.33203951	-3.11020916	-3.107661236	-3.386622978	-3.805538642	-3.309326792	-3.264279153	-1.964419714	-3.115061015	-2.613200023	-3.458083286	-3.340660886	-3.134995785	-3.059223626	-3.411872474	-3.060437918	-3.018213293	-3.288434531	-3.35290584
P19881	4-nitrophenylphosphatase OS=Saccharomyces cerevisiae (strain ATCC 204508 / S288c) GN=PHO13 PE=1 SV=2 - [PNPP_YEAST]	-2.449162285	-3.797277834	-3.838262311	-3.78863364	-2.871336313	-2.548935455	-2.441810039	-2.488729413	-2.660740314	-4.06670516	-2.333943468	-4.01926809	-4.189651989	-3.516558354	-2.819322344	-2.451396802	-2.48617434	-2.634257787	-2.976200877	-3.401071184	-2.464733852	-3.861820125	-3.891322122	-3.912522264	-2.76648207	-2.464307078	-2.415104214	-2.640060212	-3.047946748	-3.926890749	-2.441351442	-3.952835566	-4.060781015	-3.511927336	-2.895775371	-2.459914587	-2.612314456	-2.646311463	-2.776313172	-3.512335651
P19882	Heat shock protein 60, mitochondrial OS=Saccharomyces cerevisiae (strain ATCC 204508 / S288c) GN=HSP60 PE=1 SV=1 - [HSP60_YEAST]	-3.711951646	-3.442611906	-3.380373533	-3.219458222	-3.644199902	-3.678782478	-3.74991351	-3.822888091	-2.735488131	-2.32657477	-3.743897646	-3.41411258	-3.308337859	-3.270004768	-3.66154176	-4.716483103	-3.76788868	-3.648729677	-1.569303258	-3.012412733	-3.827035067	-3.12187037	-3.127302313	-3.185253657	-3.794181003	-4.150993746	-4.366815649	-4.076651961	-2.783172086	-2.159084262	-3.82809556	-2.731463477	-2.652962034	-2.917999069	-3.434427856	-4.220935697	-4.137670831	-3.845184168	-2.632804563	-3.202174256
P19955	37S ribosomal protein YMR-31, mitochondrial OS=Saccharomyces cerevisiae (strain ATCC 204508 / S288c) GN=YMR31 PE=1 SV=1 - [RT31_YEAST]	-3.499791896	-3.442611906	-3.352615736	-3.363610059	-3.711705549	-3.997126168	-4.263258302	-4.464562182	-2.646244425	-2.179407328	-3.58360077	-3.240643977	-3.31765803	-3.347601924	-3.66154176	-3.996801664	-3.489634994	-3.23960052	-1.945957244	-3.07034704	-4.196886145	-3.075677894	-2.988083319	-3.295659448	-3.952373626	-4.231236428	-4.268539248	-3.928701604	-3.005521409	-2.142843724	-4.102910627	-2.721569131	-2.594581343	-2.820624987	-3.394185379	-3.7374495	-3.69107194	-3.540055181	-2.744337051	-3.494699807
P20049	Prephenate dehydrogenase [NADP(+)] OS=Saccharomyces cerevisiae (strain ATCC 204508 / S288c) GN=TYR1 PE=1 SV=2 - [TYR1_YEAST]	-1.727256802	-4.005114182	-4.001056193	-4.986076936	-4.790986567	-4.270808119	-3.325252668	-2.099050715	-1.915188459	-3.712889373	-2.176881584	-3.611314555	-3.882622712	-4.618417781	-4.692708938	-3.617755759	-2.910062298	-2.660516797	-2.646316532	-2.581907644	-2.522290629	-3.202303646	-3.44319897	-3.446719335	-3.613349806	-4.026431643	-3.376034489	-2.377539823	-2.514212584	-3.326191663	-2.149046811	-3.999875594	-4.046487552	-4.954043332	-4.546287083	-3.78383881	-3.031534648	-2.325264486	-2.302809983	-2.815300129
P20051	Dihydroorotase OS=Saccharomyces cerevisiae (strain ATCC 204508 / S288c) GN=URA4 PE=1 SV=2 - [PYRC_YEAST]	-2.582129654	-3.905461874	-4.022759097	-3.106415057	-2.317179324	-2.319991864	-2.545149402	-2.682552156	-2.932463628	-4.028417508	-2.569089365	-3.851079919	-3.924718252	-2.887354407	-2.446549694	-2.646914838	-2.736199564	-2.828974937	-3.156436321	-3.643320508	-2.507684761	-3.97029369	-3.966211989	-3.133064638	-2.310983769	-2.440248624	-2.487025513	-2.877364784	-3.413480072	-3.995194628	-2.540407972	-3.885029606	-3.847504268	-2.714751035	-2.411120141	-2.5472719	-2.782470943	-2.875027222	-3.074558603	-3.603899453
P20053	U4/U6 small nuclear ribonucleoprotein PRP4 OS=Saccharomyces cerevisiae (strain ATCC 204508 / S288c) GN=PRP4 PE=1 SV=1 - [PRP4_YEAST]	-3.230578413	-3.309213534	-3.408675661	-3.180784909	-3.194514112	-3.11776528	-3.60332424	-3.705859782	-3.561772639	-2.525615161	-2.446731434	-3.112751052	-2.823667128	-2.922551164	-4.036702988	-3.809443909	-4.428379212	-3.702265933	-3.308115815	-2.877002512	-2.718553925	-3.244266324	-3.370170736	-4.405694793	-3.859867647	-2.872872389	-3.577171888	-3.394204419	-2.679476522	-2.860176839	-2.846813608	-3.6232335	-3.705968834	-3.537489454	-3.243577562	-3.27303441	-3.135334973	-3.117333123	-3.303886064	-2.454038453
P20081	FK506-binding protein 1 OS=Saccharomyces cerevisiae (strain ATCC 204508 / S288c) GN=FPR1 PE=1 SV=2 - [FKBP_YEAST]	-2.441245013	-3.858101401	-3.800278313	-3.001587272	-2.455031516	-2.700239222	-2.545149402	-2.753411806	-2.950159418	-4.028417508	-2.569089365	-3.773804036	-3.652968711	-2.529870465	-2.414066916	-2.813173694	-3.055753494	-3.125482609	-3.404564423	-3.643320508	-2.389164927	-3.874941973	-3.601372067	-2.703941591	-2.498856177	-2.729923139	-2.876144788	-3.03499913	-3.621967431	-4.00689944	-2.369528492	-3.778649053	-3.577079004	-2.437029454	-2.258804096	-2.871247131	-3.045913922	-3.192547544	-3.303886064	-3.753151272
P20107	Zinc/cadmium resistance protein OS=Saccharomyces cerevisiae (strain ATCC 204508 / S288c) GN=ZRC1 PE=1 SV=2 - [ZRC1_YEAST]	-3.039186629	-2.418699542	-2.39404495	-2.872703627	-3.856994736	-3.516805598	-3.74991351	-3.425753324	-3.10012683	-3.873319693	-3.481123841	-2.578933425	-2.708841184	-3.300544827	-3.406004363	-3.617755759	-3.686530371	-3.648729677	-3.669731913	-3.517119731	-3.203774858	-2.715471983	-2.861121705	-2.908081714	-3.248218992	-3.352235456	-2.912820874	-3.433580338	-3.399679856	-3.883086208	-3.647393646	-2.523767517	-2.594581343	-3.174560049	-3.518443784	-3.606606457	-3.624827321	-3.706452153	-3.576665885	-3.494699807
P20424	Signal recognition particle subunit SRP54 OS=Saccharomyces cerevisiae (strain ATCC 204508 / S288c) GN=SRP54 PE=1 SV=2 - [SRP54_YEAST]	-3.358917235	-3.309213534	-3.338934498	-3.018538252	-2.930439511	-3.042300997	-2.997550353	-3.425753324	-3.704617188	-2.788227587	-3.13143118	-3.573397362	-3.496613745	-2.712893825	-2.633341535	-2.904086326	-2.820513939	-3.143886551	-3.230284285	-3.204469037	-3.180423459	-3.632798988	-3.520119993	-3.107661236	-2.725074335	-2.749497687	-2.749119197	-3.06560623	-3.243616656	-3.147093428	-3.137576167	-3.632471873	-3.608238707	-2.714751035	-2.483172379	-2.640260923	-2.711982801	-2.900026409	-2.997159012	-3.451530497
P20433	DNA-directed RNA polymerase II subunit RPB4 OS=Saccharomyces cerevisiae (strain ATCC 204508 / S288c) GN=RPB4 PE=1 SV=1 - [RPB4_YEAST]	-2.473178147	-3.628819328	-3.591238049	-4.077300501	-3.856994736	-3.516805598	-3.371987686	-3.521439404	-3.561772639	-2.439321725	-2.753104791	-3.920776383	-3.924718252	-3.977137374	-3.245003983	-3.034962678	-2.879591194	-2.634257787	-3.144487535	-2.267613111	-2.850554005	-3.956280425	-4.061528573	-3.295659448	-2.993473205	-3.143628005	-2.864123693	-2.975666192	-2.326240983	-2.870836234	-2.856600097	-3.9644527	-3.92383966	-3.821598206	-3.043575646	-2.705759141	-2.908188832	-2.722306588	-2.947773456	-2.5238802
P20434	DNA-directed RNA polymerases I, II, and III subunit RPABC1 OS=Saccharomyces cerevisiae (strain ATCC 204508 / S288c) GN=RPB5 PE=1 SV=1 - [RPAB1_YEAST]	-2.608485157	-3.363305981	-3.497072457	-3.974531594	-4.018556272	-3.650492481	-3.781106102	-4.127070931	-3.897074616	-2.197003026	-2.48165464	-3.509348428	-3.550531358	-3.858820203	-3.51658672	-4.465301066	-4.428379212	-3.907016883	-3.492696233	-1.696677313	-2.78744874	-3.66663112	-3.601372067	-3.980043528	-4.364111005	-3.805538642	-3.393204548	-3.580525596	-2.114158709	-2.384925505	-2.734277715	-3.569011485	-3.516707676	-3.821598206	-3.858261092	-4.041181147	-3.91026453	-3.663020479	-3.866664383	-1.822346273
P20435	DNA-directed RNA polymerases I, II, and III subunit RPABC2 OS=Saccharomyces cerevisiae (strain ATCC 204508 / S288c) GN=RPO26 PE=1 SV=1 - [RPAB2_YEAST]	-2.644391809	-3.642130598	-3.575110979	-3.650137594	-3.548515007	-3.62274625	-3.445056319	-3.885163089	-3.589233069	-2.410298323	-2.599452678	-3.592231464	-3.539585509	-3.552859548	-3.117503884	-3.141549928	-3.53639864	-3.300232063	-3.492696233	-2.435126267	-2.597623635	-3.689634559	-3.662343474	-3.399718525	-3.338998261	-3.668841104	-3.410581329	-3.900847261	-2.319728217	-2.616464405	-2.672469265	-3.595867917	-3.458760341	-2.934886612	-2.854234178	-3.448774024	-3.350477461	-3.355867605	-3.170439425	-2.597275327
P20436	DNA-directed RNA polymerases I, II, and III subunit RPABC3 OS=Saccharomyces cerevisiae (strain ATCC 204508 / S288c) GN=RPB8 PE=1 SV=1 - [RPAB3_YEAST]	-2.599646392	-3.75328481	-3.727182924	-3.499775745	-2.871336313	-2.9881847	-2.979343303	-3.597611046	-3.43179962	-2.690284818	-2.439847093	-3.806417165	-3.688796145	-2.786639457	-2.710132244	-3.001114079	-3.256450222	-3.407313296	-3.538865859	-2.68374065	-2.589910861	-3.643988496	-3.820125693	-3.495302325	-3.149058041	-3.080294473	-3.464003312	-3.536992867	-2.463079174	-2.777623036	-2.638303621	-3.614053876	-3.82293037	-2.986768443	-2.787550756	-3.240315818	-3.350477461	-3.208072542	-3.351258727	-2.793570778
P20447	ATP-dependent RNA helicase DBP3 OS=Saccharomyces cerevisiae (strain ATCC 204508 / S288c) GN=DBP3 PE=1 SV=2 - [DBP3_YEAST]	-3.419837461	-3.576768786	-3.559162097	-3.106415057	-2.930439511	-2.837041439	-2.841409438	-3.041878531	-3.382919573	-2.76180176	-3.29571211	-3.710708056	-3.583875911	-3.331745136	-2.907003815	-2.686718311	-2.593361683	-2.700823667	-2.955175509	-3.100210393	-3.419180568	-3.701275212	-3.674852988	-3.597667517	-3.323466292	-3.223490149	-2.888266869	-2.850466229	-3.33259128	-2.36972611	-3.223604211	-3.698850862	-3.705968834	-2.969266421	-2.827189906	-2.587862394	-2.666833809	-2.733497292	-2.972254977	-3.052744756
P20449	ATP-dependent RNA helicase DBP5 OS=Saccharomyces cerevisiae (strain ATCC 204508 / S288c) GN=DBP5 PE=1 SV=2 - [DBP5_YEAST]	-2.902477288	-3.842653611	-3.745112755	-3.124651312	-2.484255955	-2.485078227	-2.531819922	-2.782759588	-2.847100407	-3.753958105	-2.944446073	-3.885507667	-3.841719739	-2.830536222	-2.479780625	-2.545846643	-2.695820681	-2.728334344	-2.9656499	-3.464387563	-2.995856097	-3.942401842	-3.862420922	-3.295659448	-2.54314919	-2.424429667	-2.524376799	-2.723017097	-3.005521409	-3.729726804	-2.990260297	-3.830859787	-3.897943528	-2.852358481	-2.526020399	-2.478875381	-2.655763894	-2.711202005	-2.900022273	-3.443049437
P20459	Eukaryotic translation initiation factor 2 subunit alpha OS=Saccharomyces cerevisiae (strain ATCC 204508 / S288c) GN=SUI2 PE=1 SV=1 - [IF2A_YEAST]	-2.671920614	-3.724683665	-3.745112755	-3.239190581	-2.77791173	-2.805500463	-2.700526481	-2.696448435	-2.508773031	-3.64371581	-2.99400333	-3.806417165	-3.924718252	-3.254973717	-2.922149719	-2.88853087	-2.941190745	-2.814160777	-3.01919358	-2.493380231	-2.887893243	-3.915038549	-3.891322122	-3.145936023	-2.63603558	-2.635845882	-2.70556677	-2.837202674	-2.529161255	-3.682025265	-3.067711435	-3.85228446	-3.936963992	-3.278493274	-3.059223626	-3.087003059	-3.060437918	-2.925466339	-2.947773456	-2.37526658
P20484	Protein MAK11 OS=Saccharomyces cerevisiae (strain ATCC 204508 / S288c) GN=MAK11 PE=1 SV=1 - [MAK11_YEAST]	-3.655917587	-2.978528215	-3.011425951	-3.259196481	-4.865818017	-3.767139079	-3.983895034	-4.614650321	-4.159768935	-2.247444156	-3.439338644	-2.807473208	-2.708841184	-3.770686225	-3.587245469	-3.780451763	-3.88402982	-3.622688136	-3.602816389	-2.50665128	-3.239526064	-3.305142553	-3.453939879	-4.569299742	-4.130052615	-4.050499428	-3.743343683	-3.494734695	-2.559531396	-2.149318019	-3.288352219	-3.508223944	-3.536552215	-3.919009177	-3.885891061	-3.714802105	-3.561489773	-3.338678416	-3.485758645	-1.881290809
P20485	Choline kinase OS=Saccharomyces cerevisiae (strain ATCC 204508 / S288c) GN=CKI1 PE=1 SV=1 - [KICH_YEAST]	-2.489413711	-3.812245198	-3.800278313	-4.007981852	-3.3206072	-2.869287282	-2.479700292	-2.31788662	-2.371297159	-3.839775761	-2.719369336	-3.885507667	-3.953479561	-3.836277227	-3.18897639	-2.595496002	-2.556740671	-2.608468128	-2.787843654	-3.237274188	-2.44372853	-3.942401842	-4.045199167	-3.615457052	-2.745629674	-2.472416541	-2.51494794	-2.456467186	-2.894900529	-3.926890749	-2.486226461	-3.999875594	-4.004436846	-3.462122364	-2.867948793	-2.469363839	-2.559780307	-2.667619034	-2.82008103	-3.460061686
P20486	Cyclin-dependent kinases regulatory subunit OS=Saccharomyces cerevisiae (strain ATCC 204508 / S288c) GN=CKS1 PE=1 SV=1 - [CKS1_YEAST]	-2.582129654	-3.873716254	-3.763268066	-2.872703627	-2.455031516	-2.562053176	-2.613708925	-2.797660393	-3.042047546	-3.991118768	-2.678279786	-3.956928146	-3.595164156	-2.775870793	-2.351216172	-2.633887329	-2.894746317	-2.647327558	-3.418884401	-3.585865134	-2.636818305	-3.701275212	-3.432537401	-2.886318081	-2.490158431	-2.710610585	-2.852201915	-2.850466229	-3.455690529	-3.779058506	-2.638303621	-3.698850862	-3.516707676	-2.449109857	-2.276987171	-2.751136938	-3.060437918	-3.018213293	-3.199046144	-3.711817989
P20604	Serine/threonine-protein phosphatase PP1-1 OS=Saccharomyces cerevisiae (strain ATCC 204508 / S288c) GN=SIT4 PE=1 SV=1 - [PP11_YEAST]	-2.013862224	-3.873716254	-3.937838444	-4.393563991	-4.106663025	-3.442159707	-2.857947164	-2.234419605	-1.995597449	-3.806993479	-2.576620502	-3.885507667	-3.910549609	-4.106020725	-3.941076878	-2.700233931	-2.722613998	-2.53375464	-2.742107345	-2.753216149	-2.478909233	-3.678087021	-3.95092007	-4.003270918	-3.469665381	-3.156635215	-2.716332259	-2.396870599	-2.256168102	-3.599943992	-2.621519455	-3.885029606	-3.936963992	-4.258217403	-3.654415289	-2.961699202	-2.53929076	-2.614928707	-2.566070372	-3.027163164
P20606	Small COPII coat GTPase SAR1 OS=Saccharomyces cerevisiae (strain ATCC 204508 / S288c) GN=SAR1 PE=1 SV=1 - [SAR1_YEAST]	-3.38905595	-3.466094811	-3.366427905	-2.812336368	-2.591470907	-2.548935455	-2.715517847	-2.922753296	-3.267505701	-3.532338287	-2.702792843	-3.491558872	-3.299077491	-2.864357975	-2.596426251	-2.904086326	-2.957010456	-2.969626535	-3.294848903	-3.68796435	-2.90693155	-3.42549835	-3.380379825	-2.752333415	-2.507606672	-2.682117928	-2.805476015	-3.128839567	-3.638078123	-3.720059569	-2.827437528	-3.244692872	-3.297692753	-2.852358481	-2.723813328	-2.871247131	-2.948143993	-3.117333123	-3.273146675	-3.622930404
P20676	Nucleoporin NUP1 OS=Saccharomyces cerevisiae (strain ATCC 204508 / S288c) GN=NUP1 PE=1 SV=1 - [NUP1_YEAST]	-2.859641649	-3.782464044	-3.691977795	-2.968271217	-2.742172237	-2.744414396	-2.857947164	-3.231167902	-3.645772604	-3.089654451	-2.719369336	-3.69027434	-3.496613745	-2.613680211	-2.671226109	-3.001114079	-2.835058052	-3.143886551	-3.230284285	-3.557972875	-2.878467463	-3.474599699	-3.411447657	-3.399718525	-2.886889762	-3.043586988	-2.98909388	-3.246637601	-3.528906005	-2.976232441	-2.548316987	-3.378202204	-3.306184649	-2.389694569	-2.451851263	-3.00227013	-3.247184054	-3.177187783	-3.288434531	-3.850719022
P20795	Vacuolar protein sorting-associated protein 33 OS=Saccharomyces cerevisiae (strain ATCC 204508 / S288c) GN=VPS33 PE=1 SV=1 - [VPS33_YEAST]	-3.790216249	-2.34608733	-2.39404495	-2.888198469	-3.347203849	-3.371185187	-3.781106102	-3.678027151	-3.797641408	-3.733277707	-3.661525414	-2.492343606	-2.53026934	-3.059489419	-3.493782084	-3.360101139	-3.686530371	-3.499093395	-3.704389978	-3.585865134	-4.084300578	-2.263128266	-2.359024729	-2.567802687	-3.108561212	-3.706594847	-3.765527426	-4.045824437	-4.2803304	-3.626789162	-3.82809556	-2.369021301	-2.346678686	-3.040585372	-3.414166368	-3.692504512	-3.936807632	-4.297470614	-3.7776979	-3.722040896
P20967	2-oxoglutarate dehydrogenase, mitochondrial OS=Saccharomyces cerevisiae (strain ATCC 204508 / S288c) GN=KGD1 PE=1 SV=2 - [ODO1_YEAST]	-3.56710567	-3.454305602	-3.380373533	-3.300059978	-3.48807652	-3.678782478	-3.660186463	-3.678027151	-2.79820581	-2.389919038	-3.760951491	-3.293610667	-3.218304103	-3.167933748	-3.493782084	-3.617755759	-3.660398895	-3.452473957	-1.752158121	-3.585865134	-3.94011095	-3.068120881	-2.972553733	-2.930178622	-3.671146143	-4.125207086	-4.008407427	-4.045824437	-3.125331496	-2.296041947	-3.867117664	-2.771733607	-2.730853399	-2.917999069	-3.355034577	-3.627606555	-3.713846672	-3.445025347	-2.556783967	-3.521235041
P21147	Acyl-CoA desaturase 1 OS=Saccharomyces cerevisiae (strain ATCC 204508 / S288c) GN=OLE1 PE=1 SV=2 - [ACO1_YEAST]	-3.851831105	-2.595193267	-2.615337764	-2.658276023	-3.347203849	-3.516805598	-3.913086673	-3.496916659	-3.830030875	-3.205957439	-3.598852805	-2.569570105	-2.309632163	-2.898991531	-3.283601796	-3.931610312	-4.185540184	-4.261408212	-4.038360578	-3.438726754	-4.268905538	-2.356701618	-2.324113334	-2.732781508	-3.402853623	-3.9117653	-3.857836707	-4.108151865	-4.026056943	-3.179853018	-4.034692626	-2.519475244	-2.494132367	-3.004485348	-3.335850362	-3.670546086	-3.461737256	-3.894557499	-3.46824459	-3.575815351
P21182	S-adenosylmethionine decarboxylase proenzyme OS=Saccharomyces cerevisiae (strain ATCC 204508 / S288c) GN=SPE2 PE=1 SV=1 - [DCAM_YEAST]	-2.522443397	-4.022412574	-4.044793135	-3.499775745	-2.529233363	-2.376807429	-2.518612454	-2.57595204	-2.863773839	-3.991118768	-2.561597332	-3.752464173	-3.9390273	-3.020835552	-2.560431901	-2.755599118	-2.749914258	-2.986135561	-3.168484866	-3.293662996	-2.652799221	-3.567424426	-3.44319897	-3.384385665	-2.63603558	-2.547528785	-2.663290476	-3.128839567	-3.33259128	-3.76905639	-2.532542073	-3.885029606	-3.810798506	-3.236017654	-2.639061457	-2.498088661	-2.677989307	-2.76759976	-2.865218082	-3.53018964
P21242	Probable proteasome subunit alpha type-7 OS=Saccharomyces cerevisiae (strain ATCC 204508 / S288c) GN=PRE10 PE=1 SV=2 - [PSA7_YEAST]	-2.008002754	-3.66912713	-3.591238049	-3.407586589	-3.430067361	-3.418111649	-3.445056319	-3.705859782	-3.482393235	-2.881877445	-2.678279786	-3.69027434	-3.815080979	-3.928641068	-3.851391977	-4.100462403	-4.148757921	-3.907016883	-4.27825271	-1.395745393	-2.589910861	-3.588888651	-3.649941431	-3.495302325	-3.370572827	-3.543975442	-3.500749059	-3.769107358	-2.053466295	-2.930913416	-2.876374473	-3.660547117	-3.82293037	-3.919009177	-4.002022355	-4.069629303	-4.233113438	-4.140361586	-4.385524531	-1.582207471
P21243	Proteasome subunit alpha type-1 OS=Saccharomyces cerevisiae (strain ATCC 204508 / S288c) GN=SCL1 PE=1 SV=1 - [PSA1_YEAST]	-2.111002328	-3.782464044	-3.781654599	-3.548176711	-3.218866754	-3.11776528	-3.193494973	-3.546385983	-3.674895086	-2.939945359	-2.702792843	-3.89716845	-4.043369012	-3.728557984	-3.493782084	-3.643630079	-3.796059896	-3.648729677	-3.931870604	-1.414384834	-2.471804134	-3.888184166	-3.848184403	-3.478925625	-3.233629128	-3.117960099	-3.154915905	-3.19497108	-2.249963417	-3.089937367	-2.927029475	-3.896111783	-3.835165038	-3.701166872	-3.702742347	-3.7374495	-3.991403963	-3.821116529	-4.116493066	-1.673524557
P21264	Phosphoribosylaminoimidazole carboxylase OS=Saccharomyces cerevisiae (strain ATCC 204508 / S288c) GN=ADE2 PE=1 SV=1 - [PUR6_YEAST]	-1.436186523	-3.782464044	-3.727182924	-3.941838666	-4.408696223	-4.033189153	-3.983895034	-3.650720999	-2.267810857	-3.624545832	-2.088092005	-3.89716845	-3.953479561	-4.697408599	-5.043259698	-4.560603817	-4.384965052	-3.648729677	-3.492696233	-1.465300436	-1.729309791	-3.810493707	-3.862420922	-4.151073649	-4.157318446	-3.745362491	-3.765527426	-3.536992867	-2.102932129	-3.268680496	-2.301111905	-3.896111783	-3.963576025	-4.439002058	-4.161693193	-3.7374495	-3.646572833	-3.373263985	-2.923700355	-2.041735806
P21269-3	Isoform Cytoplasmic+nuclear 2 of CCA tRNA nucleotidyltransferase, mitochondrial OS=Saccharomyces cerevisiae (strain ATCC 204508 / S288c) GN=CCA1 - [CCA1_YEAST]	-2.980642704	-3.514238825	-3.497072457	-3.143120966	-2.656514479	-2.744414396	-2.715517847	-2.782759588	-2.814320622	-3.497043657	-2.474602049	-3.710708056	-3.828338923	-4.404445975	-4.070039193	-2.904086326	-2.474741665	-2.406084493	-2.689071204	-2.975042955	-2.255041533	-3.760929467	-3.726004072	-4.003270918	-3.504267967	-2.95003396	-2.738107233	-2.231564735	-2.606319886	-3.530705828	-2.540407972	-3.708587732	-3.87250366	-4.301337574	-3.654415289	-2.728269666	-2.666833809	-2.486311549	-2.594293669	-3.132328457
P21304	Periodic tryptophan protein 1 OS=Saccharomyces cerevisiae (strain ATCC 204508 / S288c) GN=PWP1 PE=1 SV=1 - [PWP1_YEAST]	-3.051185917	-3.76780071	-3.819145404	-3.81800167	-2.833237613	-2.643367134	-2.322246723	-2.51311682	-2.508773031	-3.5503146	-3.02457573	-3.806417165	-3.924718252	-3.140049163	-2.658487078	-2.633887329	-2.749914258	-2.634257787	-2.806551955	-3.426065426	-3.101546624	-3.797942217	-3.966211989	-3.384385665	-2.561254254	-2.513661954	-2.612129576	-2.686878618	-2.837955199	-3.530705828	-3.137576167	-3.918534617	-3.990687708	-2.901306875	-2.411120141	-2.661764997	-2.559780307	-2.646311463	-2.702775497	-3.460061686
P21306	ATP synthase subunit epsilon, mitochondrial OS=Saccharomyces cerevisiae (strain ATCC 204508 / S288c) GN=ATP15 PE=1 SV=2 - [ATP5E_YEAST]	-4.261528201	-3.330607851	-3.437543884	-3.452945264	-3.677558175	-4.909957419	-4.920879522	-5.113223826	-3.14018699	-1.827336204	-3.727042903	-3.175281232	-3.101006772	-3.363634863	-3.406004363	-3.752030372	-3.584728175	-3.5229802	-1.807614453	-3.658048915	-3.809020996	-2.966278939	-3.144600357	-3.281387917	-3.576065739	-4.287319829	-4.626017824	-3.69547259	-3.005521409	-2.281746145	-3.96955216	-2.927925324	-2.636804339	-4.060039708	-3.1568515	-3.46758473	-3.263894357	-3.355867605	-2.733833895	-3.884763908
P21373	NAD(+) kinase OS=Saccharomyces cerevisiae (strain ATCC 204508 / S288c) GN=UTR1 PE=1 SV=2 - [UTR1_YEAST]	-3.216998289	-3.309213534	-3.136025606	-3.300059978	-3.430067361	-3.491492272	-3.214636092	-3.171729561	-3.10012683	-2.720501966	-3.223004891	-2.869312041	-2.877788776	-3.112693175	-3.152797715	-3.360101139	-3.53639864	-3.622688136	-3.570487002	-2.769120195	-2.935968424	-3.185854356	-3.17983118	-3.295659448	-3.056274786	-3.293593198	-3.277094635	-3.050221536	-3.319539831	-2.844333947	-3.07912319	-3.40962613	-3.439950262	-3.115613111	-2.997624732	-3.044014776	-2.921384677	-2.951362829	-3.273146675	-2.899830058
P21375	Fumarate reductase 2 OS=Saccharomyces cerevisiae (strain ATCC 204508 / S288c) GN=OSM1 PE=1 SV=3 - [OSM1_YEAST]	-3.750553661	-2.77416845	-2.828227017	-2.9038615	-3.268840627	-3.238919902	-3.015990061	-3.211081887	-3.482393235	-3.26411014	-4.086721375	-2.656111286	-2.69662901	-2.910723266	-3.066130638	-2.660061039	-3.256450222	-3.597108073	-3.794860004	-3.734032982	-3.979860141	-2.966278939	-2.89731796	-3.046042881	-3.018266839	-2.591011723	-2.51494794	-3.374912106	-3.828286243	-3.409208668	-3.301657845	-3.135572978	-3.000333314	-3.194756509	-3.140114611	-2.608594029	-2.782470943	-3.46353737	-3.485758645	-3.722040896
P21524	Ribonucleoside-diphosphate reductase large chain 1 OS=Saccharomyces cerevisiae (strain ATCC 204508 / S288c) GN=RNR1 PE=1 SV=2 - [RIR1_YEAST]	-2.505834043	-3.642130598	-3.709473047	-3.759851108	-3.40191427	-3.042300997	-2.572183566	-2.441157407	-2.482783371	-3.702802176	-2.678279786	-3.763094677	-3.841719739	-3.792220492	-3.406004363	-2.727650997	-2.45214454	-2.59574412	-2.815997858	-3.130704815	-2.78744874	-3.632798988	-3.63764503	-3.295659448	-2.898350978	-2.663430671	-2.663290476	-2.436326902	-2.944134188	-3.76905639	-2.866453412	-3.788941245	-3.859949859	-3.322257009	-2.982627265	-2.661764997	-2.549499164	-2.574119376	-2.72340664	-3.35290584
P21538	DNA-binding protein REB1 OS=Saccharomyces cerevisiae (strain ATCC 204508 / S288c) GN=REB1 PE=1 SV=2 - [REB1_YEAST]	-2.797681993	-3.782464044	-3.691977795	-3.199992025	-2.742172237	-2.714814527	-2.808891957	-3.15244862	-3.267505701	-3.089654451	-2.896534386	-3.650254651	-3.4548844	-2.819436204	-2.560431901	-2.713877346	-2.835058052	-3.107310418	-3.294848903	-3.68796435	-2.744005562	-3.494717686	-3.411447657	-2.897158868	-2.819970804	-2.96140174	-3.125921684	-3.282139025	-3.386010341	-2.999437097	-2.734277715	-3.542645614	-3.35821284	-2.401383505	-2.515188515	-3.00227013	-3.003198935	-3.146950162	-3.142388758	-3.613383566
P21560	Protein CBP3, mitochondrial OS=Saccharomyces cerevisiae (strain ATCC 204508 / S288c) GN=CBP3 PE=1 SV=1 - [CBP3_YEAST]	-3.711951646	-3.374372076	-3.233916921	-3.161830069	-3.711705549	-3.516805598	-3.689480171	-4.0899314	-2.880642184	-2.262185842	-3.45313307	-3.285923939	-2.992530973	-2.958627918	-2.968565279	-3.297140005	-3.256450222	-3.452473957	-2.283235219	-3.517119731	-3.640258997	-2.924740578	-2.957189495	-3.562732947	-2.830910664	-3.080294473	-2.937799928	-4.641301828	-3.125331496	-2.849595608	-3.847474787	-2.635446687	-2.696955261	-2.951974132	-3.454977827	-3.585907491	-3.858598735	-3.408698718	-2.613420638	-3.53018964
P21576	Vacuolar protein sorting-associated protein 1 OS=Saccharomyces cerevisiae (strain ATCC 204508 / S288c) GN=VPS1 PE=1 SV=2 - [VPS1_YEAST]	-3.872967886	-2.340650253	-2.451780194	-2.872703627	-3.268840627	-3.466615235	-3.74991351	-3.650720999	-3.704617188	-3.672956714	-4.152695102	-2.546424236	-2.57987613	-2.808420922	-3.18897639	-3.643630079	-3.740256661	-3.757864261	-3.722036109	-3.643320508	-4.150793631	-2.674731061	-2.588342721	-2.550583995	-3.005816774	-3.308031895	-3.577171888	-3.7196026	-3.470039529	-3.472732439	-4.126385275	-2.89419336	-2.771434768	-2.820624987	-3.107212141	-3.192588051	-3.247184054	-3.390872609	-3.383727012	-3.202174256
P21734	Ubiquitin-conjugating enzyme E2 1 OS=Saccharomyces cerevisiae (strain ATCC 204508 / S288c) GN=UBC1 PE=1 SV=1 - [UBC1_YEAST]	-2.617378399	-3.812245198	-3.979674628	-2.842204337	-2.291121716	-2.388444032	-2.572183566	-2.890448815	-3.10012683	-4.160199566	-2.510214868	-3.862464867	-3.737992589	-2.613680211	-2.382299346	-2.713877346	-2.957010456	-2.874352407	-3.390385127	-3.814239524	-2.644786639	-3.621695549	-3.625452488	-2.602869045	-2.570392697	-2.547528785	-2.82864984	-3.145090515	-3.574686889	-3.926890749	-2.564266275	-3.728260729	-3.587391017	-2.657566126	-2.332953105	-2.762707923	-2.895112566	-2.977732561	-3.213564996	-3.711817989
P21801	Succinate dehydrogenase [ubiquinone] iron-sulfur subunit, mitochondrial OS=Saccharomyces cerevisiae (strain ATCC 204508 / S288c) GN=SDH2 PE=1 SV=1 - [SDHB_YEAST]	-3.851831105	-3.267353458	-3.298652129	-3.259196481	-3.711705549	-4.108134575	-4.05835519	-3.763188467	-2.968074907	-2.151693075	-3.849379945	-2.989021158	-3.038025929	-3.099207218	-3.739870284	-4.419906915	-3.88402982	-3.622688136	-1.57330279	-3.881775738	-3.979860141	-2.973319752	-2.949568288	-2.85427598	-3.469665381	-3.650328149	-3.931160377	-3.744142797	-3.080604869	-2.50018721	-4.057075835	-2.701981682	-2.685830569	-3.004485348	-3.434427856	-3.448774024	-3.668650931	-3.46353737	-2.713054195	-3.613383566
P21825	Translocation protein SEC62 OS=Saccharomyces cerevisiae (strain ATCC 204508 / S288c) GN=SEC62 PE=1 SV=2 - [SEC62_YEAST]	-3.960752034	-2.447630109	-2.481537924	-2.606096091	-3.430067361	-3.894045162	-4.263258302	-3.917337656	-3.897074616	-3.205957439	-4.152695102	-2.317588243	-2.371383616	-2.970856758	-3.303294836	-4.375895254	-4.148757921	-4.302142177	-3.813654769	-3.797837785	-4.000152712	-2.38459066	-2.379360038	-2.723104014	-3.435872951	-3.561165609	-3.98219659	-3.957103842	-3.773877135	-3.254653792	-3.734919198	-2.297457365	-2.373202745	-3.278493274	-3.804538498	-3.670546086	-3.808718006	-4.025923754	-3.653752771	-3.67163526
P21827	Guanine nucleotide exchange factor SRM1 OS=Saccharomyces cerevisiae (strain ATCC 204508 / S288c) GN=SRM1 PE=1 SV=1 - [RCC1_YEAST]	-3.051185917	-3.288131735	-3.423037599	-3.57299973	-4.408696223	-3.927594484	-3.395935223	-4.0899314	-4.587749603	-2.182909343	-3.412139112	-3.168198125	-2.977679237	-3.300544827	-2.968565279	-3.381713699	-3.560361149	-3.019731261	-2.864177764	-3.07034704	-3.739131608	-3.474599699	-3.554383843	-3.580094551	-4.077018116	-4.099872732	-4.008407427	-3.928701604	-3.441482774	-1.69638839	-3.356142042	-3.209698344	-3.160488096	-3.537489454	-3.678376599	-3.43020532	-3.297906855	-2.951362829	-2.997159012	-2.597275327
P21951	DNA polymerase epsilon catalytic subunit A OS=Saccharomyces cerevisiae (strain ATCC 204508 / S288c) GN=POL2 PE=1 SV=1 - [DPOE_YEAST]	-3.216998289	-3.148599664	-3.159882987	-3.499775745	-4.200495551	-3.861257686	-4.020645274	-3.678027151	-3.645772604	-2.262185842	-3.3463017	-3.255580003	-3.038025929	-3.254973717	-3.51658672	-4.030535233	-4.077889482	-3.300232063	-3.13263687	-2.342976465	-2.995856097	-3.261399096	-3.542871951	-3.74652859	-3.452670273	-4.259006006	-3.342295271	-3.355874274	-2.687838809	-2.491935638	-2.916755221	-3.370451972	-3.223433745	-3.511927336	-3.434427856	-2.871247131	-3.368435311	-3.102749464	-3.087871972	-2.679578332
P21954	Isocitrate dehydrogenase [NADP], mitochondrial OS=Saccharomyces cerevisiae (strain ATCC 204508 / S288c) GN=IDP1 PE=1 SV=1 - [IDHP_YEAST]	-3.770248756	-3.489966099	-3.394455225	-3.279483607	-3.677558175	-3.829198249	-3.660186463	-3.885163089	-2.847100407	-2.307336751	-3.481123841	-3.389193873	-3.308337859	-3.463762997	-3.636349056	-3.724157712	-3.357800659	-3.23960052	-1.647257721	-3.477391099	-3.722175399	-3.185854356	-3.068341611	-3.172028401	-3.690937501	-3.956545245	-3.765527426	-3.873520092	-2.904613794	-2.212317648	-3.597317323	-2.761560223	-2.759723165	-3.115613111	-3.47582461	-3.627606555	-3.603404528	-3.408698718	-2.458393715	-3.622930404
P21957	Transcriptional repressor OPI1 OS=Saccharomyces cerevisiae (strain ATCC 204508 / S288c) GN=OPI1 PE=1 SV=1 - [OPI1_YEAST]	-3.790216249	-2.912511287	-2.88674664	-2.645053071	-3.123828837	-3.348281977	-3.522022162	-3.40279112	-3.645772604	-2.957831377	-3.372277399	-3.046310036	-2.912675504	-2.786639457	-2.922149719	-3.001114079	-3.237007057	-3.23960052	-3.376343776	-3.643320508	-3.809020996	-2.781912227	-2.853990146	-2.82292996	-2.704807708	-2.769341433	-4.75310976	-3.51570914	-4.440543084	-2.844333947	-2.798852678	-3.202800125	-3.183772168	-2.389694569	-2.58143421	-3.016051271	-3.280800411	-3.161989779	-3.450940508	-3.651955691
P21965	Protein kinase MCK1 OS=Saccharomyces cerevisiae (strain ATCC 204508 / S288c) GN=MCK1 PE=1 SV=1 - [MCK1_YEAST]	-3.039186629	-3.442611906	-3.437543884	-3.161830069	-2.742172237	-2.700239222	-2.745976088	-2.843308907	-3.18139102	-3.445668981	-2.973975739	-3.573397362	-3.486067762	-3.020835552	-2.671226109	-2.755599118	-2.820513939	-2.828974937	-3.192887995	-3.376502416	-3.090622364	-3.5462747	-3.464761316	-3.12030704	-2.665108932	-2.50531801	-2.782668483	-2.99027229	-3.306605351	-3.59110541	-2.866453412	-3.58686014	-3.608238707	-3.0776117	-2.662772611	-2.57760722	-2.711982801	-2.779148737	-3.061366936	-3.468643599
P22007	Protein farnesyltransferase subunit beta OS=Saccharomyces cerevisiae (strain ATCC 204508 / S288c) GN=RAM1 PE=1 SV=2 - [FNTB_YEAST]	-2.104735653	-3.954428575	-3.819145404	-4.226794968	-3.677558175	-3.197394593	-2.380790264	-2.296562843	-2.15064572	-3.785544981	-2.474602049	-3.806417165	-3.9390273	-4.18925916	-3.941076878	-2.341415902	-2.386402017	-2.608468128	-2.654766718	-3.151398403	-2.450696382	-3.689634559	-3.625452488	-4.177247692	-3.043493918	-2.739677221	-2.289212996	-2.539963143	-3.026578174	-3.654143039	-2.761599621	-3.577908225	-3.536552215	-3.537489454	-3.059223626	-2.786132031	-2.794561152	-2.711202005	-2.809013979	-3.275573115
P22023	Killer toxin-resistance protein 5 OS=Saccharomyces cerevisiae (strain ATCC 204508 / S288c) GN=KRE5 PE=1 SV=2 - [KRE5_YEAST]	-3.983558021	-2.519526098	-2.527357884	-2.593340709	-3.1705656	-3.542570779	-4.097076196	-3.763188467	-3.704617188	-3.249350815	-3.943579558	-2.523643803	-2.541146622	-2.819436204	-3.226085406	-3.54280431	-3.584728175	-3.815689774	-3.619256723	-3.797837785	-3.959848781	-2.506971769	-2.485571516	-2.685030317	-3.262957859	-3.477191657	-3.857836707	-3.928701604	-3.721444258	-3.233866086	-3.613817164	-2.440258197	-2.528499714	-3.236017654	-3.47582461	-3.486643826	-3.520757852	-3.663020479	-3.383727012	-3.6325408
P22108	5',5'''-P-1,P-4-tetraphosphate phosphorylase 2 OS=Saccharomyces cerevisiae (strain ATCC 204508 / S288c) GN=APA2 PE=1 SV=1 - [APA2_YEAST]	-2.757805922	-3.602559463	-3.877272646	-2.698687857	-2.240377187	-2.342450338	-2.599733932	-2.97260786	-3.223806147	-4.053829496	-2.630468694	-3.78459343	-3.896518645	-2.786639457	-2.536925024	-2.673328116	-2.941190745	-2.905416724	-2.944776599	-3.401071184	-2.567016862	-3.861820125	-3.73908013	-3.212073413	-2.464375422	-2.663430671	-2.760215847	-2.904774289	-3.148225617	-3.76905639	-2.556269594	-3.80974839	-3.728615353	-3.096487322	-2.615733654	-2.587862394	-2.623054773	-2.814360851	-3.035339949	-3.30601079
P22133	Malate dehydrogenase, cytoplasmic OS=Saccharomyces cerevisiae (strain ATCC 204508 / S288c) GN=MDH2 PE=1 SV=2 - [MDHC_YEAST]	-3.435477945	-2.970109033	-2.83781696	-2.645053071	-2.77791173	-3.260139384	-3.575711604	-3.496916659	-3.35908663	-3.437281544	-2.686404621	-3.263106385	-3.3748795	-3.42960931	-3.245003983	-2.968041279	-2.941190745	-3.219943146	-2.893877279	-3.215321442	-3.460770041	-3.261399096	-3.07661851	-2.986948199	-3.149058041	-3.183006715	-2.950453497	-3.005027739	-3.281079042	-3.046996741	-3.161636807	-2.910960779	-2.837604959	-3.617009549	-3.518443784	-3.101621848	-2.882153732	-3.031963214	-3.128565271	-3.557391649
P22137	Clathrin heavy chain OS=Saccharomyces cerevisiae (strain ATCC 204508 / S288c) GN=CHC1 PE=1 SV=1 - [CLH_YEAST]	-2.079937648	-3.69663816	-3.727182924	-4.226794968	-4.587243958	-3.997126168	-3.63147539	-2.361503556	-1.950373744	-3.505786736	-2.340339522	-3.839784041	-3.882622712	-4.738582937	-4.745549318	-3.809443909	-2.864593586	-2.36232405	-2.413403925	-2.653904832	-2.061288653	-3.82315527	-3.820125693	-4.436967787	-4.722742734	-4.259006006	-3.519478792	-2.131025299	-1.944242791	-3.401461228	-2.3280905	-3.74820552	-3.798767735	-4.702314599	-4.684912088	-3.807604666	-3.003198935	-2.333755225	-2.366286614	-2.804394551
P22138	DNA-directed RNA polymerase I subunit RPA135 OS=Saccharomyces cerevisiae (strain ATCC 204508 / S288c) GN=RPA135 PE=1 SV=1 - [RPA2_YEAST]	-3.258128139	-3.074533847	-3.124243206	-3.523773365	-3.856994736	-3.707637967	-3.8789434	-3.763188467	-3.561772639	-2.357899311	-3.308194234	-2.742904194	-2.843725618	-3.300544827	-3.687181935	-3.752030372	-3.584728175	-3.571973427	-3.447957763	-2.729684002	-3.16888794	-3.305142553	-3.432537401	-3.890699034	-4.24234694	-4.050499428	-3.810944463	-3.494734695	-2.638376941	-2.085846412	-2.958298582	-3.40962613	-3.49713227	-3.617009549	-3.678376599	-3.411872474	-3.247184054	-3.161989779	-3.199046144	-2.37526658
P22139	DNA-directed RNA polymerases I, II, and III subunit RPABC5 OS=Saccharomyces cerevisiae (strain ATCC 204508 / S288c) GN=RPB10 PE=1 SV=2 - [RPAB5_YEAST]	-2.522443397	-3.341425125	-3.408675661	-4.077300501	-4.152817495	-4.108134575	-4.020645274	-3.546385983	-2.950159418	-2.675410275	-2.426176177	-3.41411258	-3.51793972	-4.002010275	-4.104163076	-4.065075646	-3.945802558	-3.597108073	-3.2429682	-1.870213943	-2.805198975	-3.621695549	-3.234344489	-3.957183835	-4.000948219	-3.745362491	-3.857836707	-3.51570914	-2.306790221	-2.39258567	-2.613200023	-3.708587732	-3.798767735	-4.175656073	-4.032575467	-3.64891667	-3.350477461	-2.802527748	-3.009774078	-2.218657352
P22141	Proteasome subunit beta type-4 OS=Saccharomyces cerevisiae (strain ATCC 204508 / S288c) GN=PRE1 PE=1 SV=2 - [PSB4_YEAST]	-2.11729634	-3.419504951	-3.408675661	-3.342114277	-3.243637394	-3.281675518	-3.348431017	-3.449086751	-3.765962652	-3.057158421	-2.503021638	-3.817453998	-3.750558189	-3.792220492	-3.794554605	-3.617755759	-4.043717997	-3.648729677	-4.177467086	-1.484866778	-2.336589767	-3.848816454	-3.820125693	-3.430881728	-3.162813521	-3.308031895	-3.154915905	-3.51570914	-2.281257161	-2.970489114	-2.770823108	-3.830859787	-3.950208705	-3.952996699	-3.858261092	-3.807604666	-4.077375186	-4.140361586	-3.961474693	-1.69602597
P22146	1,3-beta-glucanosyltransferase GAS1 OS=Saccharomyces cerevisiae (strain ATCC 204508 / S288c) GN=GAS1 PE=1 SV=2 - [GAS1_YEAST]	-3.916192969	-2.390337676	-2.31825233	-2.618965237	-3.218866754	-3.62274625	-4.05835519	-3.571771297	-3.967383518	-3.682836801	-3.867734633	-2.474757984	-2.654682426	-2.852995747	-3.18897639	-3.617755759	-3.584728175	-3.845494877	-4.016425095	-3.749721774	-3.901426688	-2.171201875	-2.324113334	-2.952619169	-3.576065739	-3.706594847	-3.881866576	-3.769107358	-4.005015605	-3.720059569	-3.948475678	-2.357483073	-2.441727916	-3.040585372	-3.47582461	-3.606606457	-3.58229502	-3.728668016	-3.756287236	-3.850719022
P22147	5'-3' exoribonuclease 1 OS=Saccharomyces cerevisiae (strain ATCC 204508 / S288c) GN=XRN1 PE=1 SV=1 - [XRN1_YEAST]	-3.533056427	-2.803785457	-2.83781696	-2.951897262	-3.458780535	-3.62274625	-3.913086673	-3.792729728	-3.589233069	-2.660687506	-3.439338644	-2.686151529	-2.752416572	-3.153924107	-3.449226052	-3.869235438	-3.854107009	-3.815689774	-3.586561189	-2.737485487	-3.419180568	-2.95229954	-2.988083319	-3.339340846	-3.794181003	-3.847096259	-3.956453024	-3.873520092	-2.662895947	-2.525228897	-3.328642855	-2.89419336	-3.014180221	-3.79053554	-3.972102282	-3.856343196	-3.936807632	-3.971934936	-3.735189464	-2.175861549
P22202	Heat shock protein SSA4 OS=Saccharomyces cerevisiae (strain ATCC 204508 / S288c) GN=SSA4 PE=1 SV=3 - [HSP74_YEAST]	-2.626326794	-3.842653611	-3.958605033	-3.78863364	-2.833237613	-2.602137429	-2.404889396	-2.601872872	-2.617682354	-3.672956714	-2.727729545	-3.78459343	-3.868859238	-3.347601924	-2.684078612	-2.608179951	-2.68260831	-2.700823667	-2.976200877	-3.413514202	-2.628893734	-3.797942217	-3.752275707	-3.786272352	-2.76648207	-2.729923139	-2.727178671	-2.710870093	-2.810303674	-3.582320617	-2.817846189	-3.788941245	-3.740073241	-3.022422477	-2.650868329	-2.557312976	-2.746796495	-2.779148737	-2.798031162	-3.53018964
P22203	V-type proton ATPase subunit E OS=Saccharomyces cerevisiae (strain ATCC 204508 / S288c) GN=VMA4 PE=1 SV=4 - [VATE_YEAST]	-3.00377605	-2.702681075	-2.762824809	-3.143120966	-3.294491827	-3.303537895	-3.257870735	-3.041878531	-2.646244425	-4.092806051	-3.308194234	-2.62668372	-2.596798103	-3.412830828	-3.51658672	-3.669976647	-3.634732047	-3.571973427	-3.492696233	-3.376502416	-3.624419104	-2.065844159	-2.143705404	-3.12030704	-3.952373626	-4.002758392	-3.906303136	-4.1403541	-3.499172693	-4.00689944	-3.771471344	-2.198070496	-2.295050016	-3.154642337	-3.858261092	-4.12826393	-4.200593513	-4.110890902	-3.961474693	-3.722040896
P22204	Cell cycle protein kinase DBF2 OS=Saccharomyces cerevisiae (strain ATCC 204508 / S288c) GN=DBF2 PE=1 SV=3 - [DBF2_YEAST]	-3.286214021	-3.012704916	-2.818700387	-3.548176711	-3.294491827	-3.218007899	-3.131868644	-3.171729561	-3.14018699	-3.150057526	-3.481123841	-2.555638077	-2.919755216	-2.910723266	-3.66154176	-3.052189443	-3.256450222	-3.071638452	-3.619256723	-3.749721774	-3.640258997	-2.361312516	-2.148060295	-3.12030704	-3.082181205	-4.099872732	-3.956453024	-3.625412116	-3.756187077	-3.779058506	-3.161636807	-2.829006666	-2.979808941	-3.300209265	-3.414166368	-3.016051271	-3.350477461	-3.192547544	-3.319504816	-3.313721579
P22211	Nitrogen permease reactivator protein OS=Saccharomyces cerevisiae (strain ATCC 204508 / S288c) GN=NPR1 PE=1 SV=2 - [NPR1_YEAST]	-3.851831105	-2.507291888	-2.55082532	-2.6850911	-3.3206072	-3.281675518	-3.522022162	-3.763188467	-4.334558722	-3.340259481	-3.234871229	-2.769457717	-2.771502251	-3.112693175	-3.100175467	-3.017939136	-3.19888935	-3.107310418	-3.813654769	-3.451500133	-3.532865046	-2.607459097	-2.825811231	-3.225672543	-3.043493918	-3.706594847	-3.245566639	-3.433580338	-3.372469077	-3.166659811	-3.090625907	-3.40962613	-3.375980876	-3.134995785	-2.711396858	-2.883826875	-3.031534648	-2.756142484	-3.142388758	-3.417901226
P22213	Protein SLY1 OS=Saccharomyces cerevisiae (strain ATCC 204508 / S288c) GN=SLY1 PE=1 SV=1 - [SLY1_YEAST]	-3.07548803	-3.514238825	-3.575110979	-3.407586589	-2.871336313	-2.700239222	-2.656464845	-2.710479847	-2.914982216	-3.332461181	-2.877806435	-3.545599112	-3.595164156	-3.285194017	-2.922149719	-2.545846643	-2.618302463	-2.673827707	-2.955175509	-3.413514202	-2.926224401	-3.567424426	-3.531451145	-3.511866968	-2.853042394	-2.564765033	-2.46870631	-2.735267226	-3.125331496	-3.432703676	-2.734277715	-3.417590188	-3.516707676	-3.344646796	-2.982627265	-2.608594029	-2.689231723	-2.814360851	-2.923700355	-3.53018964
P22214	Protein transport protein SEC22 OS=Saccharomyces cerevisiae (strain ATCC 204508 / S288c) GN=SEC22 PE=1 SV=1 - [SEC22_YEAST]	-3.601977523	-3.454305602	-3.527783452	-3.385430838	-2.814558959	-2.423927764	-2.070214639	-2.307185339	-3.61722604	-3.577705926	-3.69391251	-3.741911375	-3.6295684	-2.64273464	-2.223761817	-1.978230262	-2.556740671	-3.20054993	-3.586561189	-3.672929143	-4.220495918	-3.848816454	-4.128757545	-3.070375418	-2.151621717	-1.986757796	-1.802647111	-2.904774289	-4.412576896	-4.030597573	-4.174511074	-3.670028194	-3.740073241	-2.183901594	-2.048968083	-2.170711285	-2.469785415	-3.223766369	-3.913291521	-3.850719022
P22215	Uncharacterized transporter SLY41 OS=Saccharomyces cerevisiae (strain ATCC 204508 / S288c) GN=SLY41 PE=1 SV=2 - [SLY41_YEAST]	-3.750553661	-2.826404092	-3.03329483	-3.018538252	-2.724629054	-3.238919902	-2.730666603	-2.57595204	-3.508370998	-3.445668981	-3.495325448	-3.026959935	-3.271647646	-2.692497845	-2.847961572	-2.741557393	-2.749914258	-3.452473957	-3.619256723	-3.388734522	-4.062799517	-3.296287151	-3.339969731	-3.133064638	-2.607536479	-2.289360739	-2.297272488	-3.178151934	-3.88482628	-3.573588964	-3.056389215	-3.142156505	-3.650859685	-3.058979787	-2.58143421	-2.469363839	-3.18221299	-3.177187783	-3.273146675	-3.477276844
P22216	Serine/threonine-protein kinase RAD53 OS=Saccharomyces cerevisiae (strain ATCC 204508 / S288c) GN=RAD53 PE=1 SV=1 - [RAD53_YEAST]	-2.992163021	-3.724683665	-3.897180305	-3.320933958	-2.910468259	-2.615750183	-2.9087289	-2.939180846	-3.160641955	-3.170767083	-2.744596697	-3.052818161	-3.253646497	-3.099207218	-3.083052659	-2.727650997	-3.00553756	-3.089364215	-3.554589844	-3.718512852	-3.058337173	-3.406316164	-3.589480839	-2.975414209	-2.864236866	-2.92756358	-3.154915905	-3.005027739	-2.847291393	-3.363335823	-2.876374473	-3.58686014	-3.587391017	-2.986768443	-2.639061457	-2.728269666	-2.794561152	-2.76759976	-3.009774078	-3.417901226
P22217	Thioredoxin-1 OS=Saccharomyces cerevisiae (strain ATCC 204508 / S288c) GN=TRX1 PE=1 SV=3 - [TRX1_YEAST]	-2.617378399	-3.937921152	-3.800278313	-2.726271882	-2.384459714	-2.423927764	-2.572183566	-2.874563788	-3.202442765	-4.160199566	-2.561597332	-3.78459343	-3.550531358	-2.613680211	-2.271459722	-2.700233931	-3.00553756	-3.036827039	-3.477628805	-3.881775738	-2.544480451	-3.701275212	-3.542871951	-2.886318081	-2.552173325	-2.691553104	-2.840377826	-3.019935625	-3.48453261	-3.799273049	-2.456155247	-3.670028194	-3.439950262	-2.425049355	-2.332953105	-2.762707923	-3.017297243	-3.161989779	-3.319504816	-3.850719022
P22219	Serine/threonine-protein kinase VPS15 OS=Saccharomyces cerevisiae (strain ATCC 204508 / S288c) GN=VPS15 PE=1 SV=4 - [VPS15_YEAST]	-3.790216249	-2.34608733	-2.451780194	-2.812336368	-3.294491827	-3.62274625	-3.8789434	-3.792729728	-3.897074616	-3.723047548	-3.983050194	-2.275113517	-2.286568008	-3.099207218	-3.794554605	-3.869235438	-4.077889482	-4.261408212	-4.129594123	-3.672929143	-3.882466382	-2.151101824	-2.100864527	-2.657120167	-3.557778725	-3.706594847	-3.834200224	-4.241506121	-4.047409389	-3.861672407	-4.102910627	-2.246908332	-2.154229904	-2.969266421	-3.518443784	-4.013282561	-4.233113438	-4.436748363	-4.229928616	-3.69158682
P22224	Exocyst complex component SEC15 OS=Saccharomyces cerevisiae (strain ATCC 204508 / S288c) GN=SEC15 PE=1 SV=2 - [SEC15_YEAST]	-3.150950821	-3.419504951	-3.437543884	-3.219458222	-3.611595103	-3.281675518	-2.979343303	-2.738958759	-2.863773839	-2.975941873	-3.1879803	-3.099215875	-3.150114462	-3.300544827	-3.170773684	-3.236811125	-2.820513939	-2.905416724	-2.997537125	-3.237274188	-3.378756004	-3.525430394	-3.390661642	-3.68889204	-3.219185285	-3.322616503	-2.82864984	-2.275615906	-2.638376941	-3.326191663	-3.210996038	-3.295156084	-3.215413751	-3.76012714	-3.584829132	-2.961699202	-2.711982801	-2.574119376	-2.75491722	-3.275573115
P22276	DNA-directed RNA polymerase III subunit RPC2 OS=Saccharomyces cerevisiae (strain ATCC 204508 / S288c) GN=RET1 PE=1 SV=2 - [RPC2_YEAST]	-2.653509845	-3.408088733	-3.437543884	-3.452945264	-4.300848981	-3.829198249	-3.548617274	-3.822888091	-3.335640856	-2.207664376	-2.859318434	-3.168198125	-3.218304103	-3.254973717	-3.851391977	-3.494915057	-3.660398895	-3.547268959	-3.447957763	-2.13804761	-3.016383998	-3.252807286	-3.349966679	-3.934680388	-3.521885387	-4.026431643	-3.500749059	-3.282139025	-2.281257161	-2.57665506	-2.846813608	-3.670028194	-3.672651547	-3.952996699	-3.630845218	-3.565501145	-3.461737256	-3.355867605	-3.319504816	-2.01320179
P22336	Replication factor A protein 1 OS=Saccharomyces cerevisiae (strain ATCC 204508 / S288c) GN=RFA1 PE=1 SV=1 - [RFA1_YEAST]	-2.155648141	-4.022412574	-4.022759097	-5.200949117	-4.587243958	-3.325736547	-2.454329891	-2.184602965	-2.14045145	-3.672956714	-2.503021638	-3.817453998	-3.896518645	-4.404445975	-4.004118951	-2.827933583	-2.44097732	-2.4284727	-2.689071204	-2.834549493	-2.752590191	-3.359447262	-3.370170736	-3.399718525	-3.469665381	-3.237240984	-2.888266869	-2.572563328	-2.721781175	-3.311597596	-2.752434717	-3.533962936	-3.516707676	-3.821598206	-3.540234753	-2.858776109	-2.655763894	-2.614928707	-2.776313172	-3.15292956
P22434	3',5'-cyclic-nucleotide phosphodiesterase 1 OS=Saccharomyces cerevisiae (strain ATCC 204508 / S288c) GN=PDE1 PE=1 SV=2 - [PDE1_YEAST]	-2.402297491	-3.69663816	-3.937838444	-4.15011459	-3.294491827	-2.629492586	-2.599733932	-2.601872872	-2.589674709	-3.454105443	-2.488741873	-3.932726686	-3.539585509	-3.316060671	-3.427453426	-2.570457781	-2.709155151	-2.921203312	-3.06350659	-3.120468243	-2.44372853	-3.984444275	-3.920813639	-3.225672543	-3.043493918	-2.672744047	-2.363422316	-2.508083275	-2.974501395	-3.789130399	-2.780105932	-3.449893274	-3.608238707	-3.590013173	-3.173784776	-2.774372445	-2.882153732	-2.83832221	-2.842473075	-3.008270245
P22470	Protein SAN1 OS=Saccharomyces cerevisiae (strain ATCC 204508 / S288c) GN=SAN1 PE=1 SV=1 - [SAN1_YEAST]	-2.738273657	-3.988020548	-4.067168558	-3.001587272	-2.514084576	-2.497625582	-2.492554764	-3.041878531	-3.10012683	-3.471127756	-3.087735038	-3.839784041	-3.572675257	-3.020835552	-2.392811012	-2.595496002	-2.749914258	-2.728334344	-3.07480077	-3.49051285	-2.701832203	-3.556810828	-3.554383843	-3.12030704	-2.552173325	-2.779366589	-2.694881007	-2.918676785	-3.159810333	-3.582320617	-2.780105932	-3.708587732	-3.536552215	-3.215239627	-2.26786699	-2.79798824	-2.975408922	-3.018213293	-3.558020641	-3.065707645
P22515	Ubiquitin-activating enzyme E1 1 OS=Saccharomyces cerevisiae (strain ATCC 204508 / S288c) GN=UBA1 PE=1 SV=2 - [UBA1_YEAST]	-2.235552595	-3.921600308	-3.958605033	-4.741657575	-4.106663025	-3.218007899	-2.380790264	-2.174842766	-2.061390957	-3.942839966	-2.392555067	-3.920776383	-4.172647265	-4.738582937	-4.036702988	-2.660061039	-2.407985061	-2.36232405	-2.564429795	-3.06052836	-2.317357712	-3.97029369	-4.094751929	-4.231063007	-3.731353289	-2.905437747	-2.46870631	-2.197267237	-2.365947277	-3.749257673	-2.516937761	-4.023982976	-4.104530274	-4.487967066	-3.914060077	-2.672638421	-2.422111884	-2.421529448	-2.493400635	-3.15292956
P22517	Calcium/calmodulin-dependent protein kinase II OS=Saccharomyces cerevisiae (strain ATCC 204508 / S288c) GN=CMK2 PE=1 SV=2 - [KCC2_YEAST]	-2.870231938	-3.682817111	-3.624042989	-3.143120966	-2.656514479	-2.671522997	-2.656464845	-2.843308907	-2.986215619	-3.488353219	-2.81410894	-3.545599112	-3.561560845	-2.864357975	-2.608626708	-2.741557393	-2.879591194	-2.921203312	-3.25576458	-3.585865134	-2.805198975	-3.567424426	-3.649941431	-3.058157864	-2.54314919	-2.62676691	-2.694881007	-2.891004458	-3.372469077	-3.599943992	-2.672469265	-3.64176975	-3.516707676	-2.852358481	-2.761716968	-2.672638421	-2.794561152	-2.814360851	-2.984653271	-3.642215606
P22543	Phosphatidylinositol 3-kinase VPS34 OS=Saccharomyces cerevisiae (strain ATCC 204508 / S288c) GN=VPS34 PE=1 SV=1 - [VPS34_YEAST]	-3.637712695	-2.319104543	-2.39404495	-2.768662559	-3.374299839	-3.516805598	-3.8789434	-3.623921786	-3.765962652	-3.796229401	-3.849379945	-2.286574082	-2.405762544	-3.140049163	-3.713285755	-3.617755759	-3.977709014	-4.145675077	-4.083257086	-3.585865134	-4.0207345	-2.237471012	-2.183380879	-2.703941591	-3.613349806	-3.725848542	-3.931160377	-4.467907307	-3.984276448	-3.739459211	-4.012651041	-2.342240912	-2.337944592	-2.969266421	-3.47582461	-4.098649091	-4.523551267	-4.400650389	-4.089473443	-3.539200138
P22579	Transcriptional regulatory protein SIN3 OS=Saccharomyces cerevisiae (strain ATCC 204508 / S288c) GN=SIN3 PE=1 SV=2 - [SIN3_YEAST]	-3.051185917	-3.782464044	-3.877272646	-3.279483607	-2.759931335	-2.759445188	-2.777091142	-3.293159789	-3.482393235	-3.031678393	-2.599452678	-3.773804036	-3.507237347	-3.085846123	-2.620931206	-2.984482932	-2.989179866	-2.969626535	-3.308115815	-3.557972875	-2.985700625	-3.713010492	-3.554383843	-3.145936023	-3.162813521	-3.223490149	-3.445975391	-3.06560623	-2.984767487	-2.897834388	-2.689860322	-3.660547117	-3.618776558	-3.537489454	-3.140114611	-2.975096505	-3.198183602	-3.031963214	-3.184671904	-3.027163164
P22696	Peptidyl-prolyl cis-trans isomerase ESS1 OS=Saccharomyces cerevisiae (strain ATCC 204508 / S288c) GN=ESS1 PE=1 SV=3 - [ESS1_YEAST]	-3.015483294	-3.589606526	-3.437543884	-2.872703627	-2.560016592	-2.700239222	-2.627820594	-2.827931721	-3.120017908	-3.624545832	-3.02457573	-3.67012582	-3.486067762	-2.775870793	-2.584328092	-2.660061039	-2.749914258	-2.889800975	-3.168484866	-3.451500133	-3.058337173	-3.578116643	-3.486650671	-2.8126308	-2.598160508	-2.654177023	-2.794027187	-2.946890172	-3.386010341	-3.573588964	-3.034007839	-3.651127902	-3.477818796	-2.549576756	-2.441560181	-2.716970507	-2.921384677	-2.925466339	-3.128565271	-3.43461792
P22768	Argininosuccinate synthase OS=Saccharomyces cerevisiae (strain ATCC 204508 / S288c) GN=ARG1 PE=1 SV=3 - [ASSY_YEAST]	-2.013862224	-3.858101401	-3.917366276	-4.582118971	-4.408696223	-3.861257686	-3.257870735	-2.108309828	-1.880840858	-3.873319693	-2.49586409	-3.752464173	-3.924718252	-4.869640962	-4.454091413	-3.403654821	-2.656541067	-2.288798565	-2.457075388	-2.624673466	-1.909575756	-4.042475353	-4.111654662	-5.108871665	-4.942066535	-4.203990594	-3.245566639	-1.838964307	-1.890168548	-3.720059569	-2.383609908	-4.086073059	-4.119412888	-5.02446406	-4.838245187	-3.545379267	-2.666833809	-2.180401868	-2.2494702	-2.859765825
P22803	Thioredoxin-2 OS=Saccharomyces cerevisiae (strain ATCC 204508 / S288c) GN=TRX2 PE=1 SV=3 - [TRX2_YEAST]	-2.69998486	-3.812245198	-3.745112755	-2.726271882	-2.398300633	-2.423927764	-2.613708925	-2.827931721	-3.245490528	-4.003444952	-2.488741873	-3.839784041	-3.539585509	-2.520851803	-2.361503006	-2.88853087	-2.894746317	-3.125482609	-3.492696233	-3.864593227	-2.402613606	-3.713010492	-3.565988282	-2.762209623	-2.498856177	-2.599867799	-2.727178671	-3.005027739	-3.638078123	-4.00689944	-2.493843221	-3.64176975	-3.477818796	-2.562641633	-2.371507344	-2.786132031	-2.989237032	-3.117333123	-3.383727012	-3.76367218
P22804	Protein transport protein BET1 OS=Saccharomyces cerevisiae (strain ATCC 204508 / S288c) GN=BET1 PE=1 SV=1 - [BET1_YEAST]	-2.880900526	-3.782464044	-3.691977795	-3.81800167	-2.707296602	-2.562053176	-2.244082311	-2.441157407	-3.023195867	-3.624545832	-3.509668173	-3.364698097	-3.31765803	-2.529870465	-2.205115584	-2.521648264	-2.973005519	-3.475595466	-3.931870604	-3.749721774	-3.547726458	-3.643988496	-3.589480839	-3.010296483	-2.588845069	-2.303758957	-2.203408466	-3.19497108	-3.54400554	-3.599943992	-3.867117664	-3.58686014	-3.717247687	-2.256350009	-2.381309052	-2.217714959	-2.440992698	-3.223766369	-3.756287236	-3.451530497
P22855	Alpha-mannosidase OS=Saccharomyces cerevisiae (strain ATCC 204508 / S288c) GN=AMS1 PE=1 SV=2 - [MAN1_YEAST]	-3.750553661	-2.220939232	-2.366021182	-3.001587272	-3.856994736	-4.070175786	-4.354115073	-4.204343753	-4.079714254	-3.234740904	-3.645600331	-2.361351383	-2.61392089	-3.42960931	-3.713285755	-3.869235438	-4.043717997	-4.302142177	-4.129594123	-2.903087065	-3.656274628	-2.1039743	-2.290026751	-3.107661236	-4.000948219	-3.979466963	-4.237211829	-4.313102915	-3.865732537	-3.505574445	-3.412764001	-2.275576288	-2.528499714	-3.537489454	-4.063788956	-4.12826393	-4.048145767	-4.331051857	-4.036904937	-3.059211645
P22936	DNA-(apurinic or apyrimidinic site) lyase 1 OS=Saccharomyces cerevisiae (strain ATCC 204508 / S288c) GN=APN1 PE=1 SV=4 - [APN1_YEAST]	-3.039186629	-3.236736407	-3.246633748	-3.385430838	-3.579710509	-3.491492272	-3.395935223	-3.678027151	-3.312569879	-2.490476087	-2.654176221	-3.650254651	-3.776022328	-3.904990325	-3.539757438	-2.813173694	-2.763760556	-2.660516797	-2.671817018	-2.877002512	-3.180423459	-3.643988496	-3.820125693	-3.324632994	-3.539720491	-3.055719364	-2.37190843	-2.617208625	-2.819462099	-2.908776692	-2.689860322	-3.660547117	-3.717247687	-4.345784312	-3.702742347	-2.871247131	-2.723494289	-2.722306588	-2.798031162	-2.730279661
P22943	12 kDa heat shock protein OS=Saccharomyces cerevisiae (strain ATCC 204508 / S288c) GN=HSP12 PE=1 SV=1 - [HSP12_YEAST]	-2.617378399	-3.782464044	-3.591238049	-2.645053071	-2.252896986	-2.497625582	-2.656464845	-2.989616292	-3.312569879	-4.106035536	-2.622651962	-3.660156045	-3.3459852	-2.57582923	-2.281191485	-2.727650997	-2.973005519	-3.36352292	-3.652709995	-3.970896037	-2.457698046	-3.46464489	-3.188774932	-2.742524346	-2.63603558	-2.851563409	-3.02879747	-3.112769585	-3.738711157	-3.861672407	-2.540407972	-3.209698344	-3.107576483	-2.437029454	-2.421195634	-3.208322576	-3.198183602	-3.42674775	-3.69389695	-3.873326188
P23180	Probable oxidoreductase AIM17 OS=Saccharomyces cerevisiae (strain ATCC 204508 / S288c) GN=AIM17 PE=1 SV=2 - [AIM17_YEAST]	-4.103324895	-3.454305602	-3.512346278	-3.452945264	-3.644199902	-3.62274625	-3.781106102	-3.885163089	-2.766506246	-2.068365767	-3.120382481	-3.324773638	-3.595164156	-3.858820203	-3.766953548	-2.798563255	-3.296140474	-3.143886551	-1.935623441	-3.2822076	-3.39210545	-3.145533172	-3.17983118	-2.963971679	-3.521885387	-3.745362491	-3.42816987	-3.337084298	-3.058750876	-2.563625667	-3.597317323	-2.916593496	-2.85619073	-3.437849858	-3.47582461	-3.7374495	-2.975408922	-3.27189856	-2.415796658	-3.329267856
P23201	Protein SPA2 OS=Saccharomyces cerevisiae (strain ATCC 204508 / S288c) GN=SPA2 PE=1 SV=1 - [SPA2_YEAST]	-3.138096462	-3.454305602	-3.259463627	-2.812336368	-2.759931335	-2.902270209	-2.874676626	-2.989616292	-3.10012683	-3.396060255	-3.055809874	-3.316919586	-3.117191034	-2.652550929	-2.633341535	-2.968041279	-3.055753494	-3.16252823	-3.308115815	-3.643320508	-2.985700625	-3.41587539	-3.349966679	-2.762209623	-2.798336803	-2.92756358	-2.950453497	-2.946890172	-3.345761832	-3.355830121	-2.8964236	-3.302511342	-3.255966976	-2.868490824	-2.711396858	-2.948425138	-2.989237032	-2.964487461	-3.074558603	-3.613383566
P23202	Transcriptional regulator URE2 OS=Saccharomyces cerevisiae (strain ATCC 204508 / S288c) GN=URE2 PE=1 SV=1 - [URE2_YEAST]	-2.838691427	-3.873716254	-3.838262311	-3.703952352	-2.759931335	-2.902270209	-2.051071612	-2.328667865	-2.79820581	-3.702802176	-2.654176221	-3.817453998	-3.953479561	-3.316060671	-2.907003815	-2.558099739	-2.669515824	-2.647327558	-3.097657818	-3.237274188	-2.582239096	-3.835928853	-3.935788393	-3.354200126	-2.830910664	-2.408782265	-2.602111529	-2.617208625	-3.219171301	-3.69144031	-2.580393834	-3.874031838	-3.92383966	-3.300209265	-2.867948793	-2.587862394	-2.509091872	-2.554139533	-2.888327355	-3.460061686
P23248	40S ribosomal protein S1-B OS=Saccharomyces cerevisiae (strain ATCC 204508 / S288c) GN=RPS1B PE=1 SV=3 - [RS3A2_YEAST]	-3.230578413	-2.441797403	-2.53513803	-2.827193075	-3.746680238	-4.228390382	-4.920879522	-4.372516745	-4.430580686	-2.893305595	-3.924241585	-2.676068465	-2.637072012	-3.446585135	-4.139112717	-4.560603817	-4.667468884	-4.387225973	-4.566062719	-1.815513899	-3.739131608	-2.564292704	-2.69262374	-3.324632994	-4.429070267	-4.469947933	-4.268539248	-4.108151865	-4.005015605	-2.092069386	-3.90722374	-2.950859487	-3.130015766	-4.439002058	-5.009769443	-5.062689893	-5.110573721	-4.90788181	-5.146004347	-1.516210535
P23254	Transketolase 1 OS=Saccharomyces cerevisiae (strain ATCC 204508 / S288c) GN=TKL1 PE=1 SV=4 - [TKT1_YEAST]	-1.708129831	-4.057643652	-4.184560815	-7.16452255	-8.087878337	-4.406087565	-3.172659089	-2.044710209	-1.986438594	-3.379895826	-2.283770825	-3.908924169	-3.982825382	-5.353751799	-4.857397677	-3.178903275	-2.48617434	-2.288798565	-2.502110033	-2.631925978	-2.040114588	-3.97029369	-3.834086889	-4.793711405	-4.24234694	-3.706594847	-3.140345979	-2.075457958	-2.365947277	-3.355830121	-2.3280905	-4.036189276	-4.119412888	-4.822712477	-4.419798836	-3.27303441	-2.666833809	-2.316823421	-2.382601922	-2.929144087
P23285	Peptidyl-prolyl cis-trans isomerase B OS=Saccharomyces cerevisiae (strain ATCC 204508 / S288c) GN=CPR2 PE=1 SV=1 - [CYPB_YEAST]	-3.619734532	-2.961738687	-3.011425951	-2.827193075	-2.690169878	-3.042300997	-2.642071641	-2.724649044	-3.645772604	-3.586953105	-3.760951491	-2.98279388	-3.01509917	-2.875810381	-2.819322344	-2.451396802	-2.749914258	-3.475595466	-3.404564423	-3.916766616	-3.94011095	-3.270042362	-3.271865343	-2.833303158	-2.552173325	-2.440248624	-2.487025513	-2.904774289	-3.88482628	-3.644967367	-3.948475678	-3.116000706	-2.919931284	-2.549576756	-2.73633757	-2.517561242	-2.689231723	-3.355867605	-3.714395577	-3.622930404
P23287	Serine/threonine-protein phosphatase 2B catalytic subunit A1 OS=Saccharomyces cerevisiae (strain ATCC 204508 / S288c) GN=CNA1 PE=1 SV=2 - [PP2B1_YEAST]	-2.653509845	-3.812245198	-3.838262311	-3.731631198	-3.194514112	-2.805500463	-2.417091605	-2.53792352	-2.675383311	-3.514583096	-2.539351852	-3.885507667	-3.828338923	-3.590097274	-3.135042906	-2.406393555	-2.593361683	-2.714513442	-2.944776599	-3.293662996	-2.859798625	-3.724841949	-3.765593005	-3.399718525	-2.853042394	-2.841025773	-2.82864984	-2.760083968	-3.125331496	-3.564909811	-2.743327656	-3.698850862	-3.661714496	-3.344646796	-2.895775371	-2.728269666	-2.601653495	-2.756142484	-2.923700355	-3.417901226
P23291	Casein kinase I homolog 1 OS=Saccharomyces cerevisiae (strain ATCC 204508 / S288c) GN=YCK1 PE=1 SV=1 - [KC11_YEAST]	-3.960752034	-2.608199435	-2.519619464	-2.698687857	-3.078558327	-3.348281977	-3.522022162	-3.40279112	-4.003864818	-3.437281544	-3.905159171	-2.466044901	-2.471867279	-2.922551164	-3.427453426	-3.54280431	-3.609513604	-3.729797465	-4.016425095	-3.881775738	-4.0207345	-2.289250048	-2.436806659	-2.886318081	-3.308099696	-3.613999624	-3.577171888	-3.69547259	-4.159180175	-3.53918114	-4.249846502	-2.396308171	-2.508761111	-3.154642337	-3.607653822	-3.486643826	-3.405035551	-3.482289908	-4.036904937	-3.661761941
P23292	Casein kinase I homolog 2 OS=Saccharomyces cerevisiae (strain ATCC 204508 / S288c) GN=YCK2 PE=1 SV=1 - [KC12_YEAST]	-3.916192969	-2.614746749	-2.489074249	-2.698687857	-3.147008026	-3.542570779	-3.845588883	-3.472803594	-3.645772604	-3.462591506	-4.108379507	-2.578933425	-2.477079947	-2.682406958	-3.226085406	-3.518661086	-3.378953679	-3.729797465	-4.177467086	-3.600016011	-4.084300578	-2.361312516	-2.34395915	-2.732781508	-3.292894991	-3.543975442	-3.637267198	-3.318535811	-4.113428808	-3.556282532	-4.199188918	-2.448394959	-2.404776624	-3.174560049	-3.562359738	-3.670546086	-3.540980143	-3.520542098	-4.062950026	-3.35290584
P23301	Eukaryotic translation initiation factor 5A-1 OS=Saccharomyces cerevisiae (strain ATCC 204508 / S288c) GN=HYP2 PE=1 SV=3 - [IF5A1_YEAST]	-3.344080647	-3.31987105	-3.325381733	-2.919696412	-2.707296602	-2.805500463	-2.891602318	-2.827931721	-2.782268981	-3.532338287	-3.3463017	-3.439469073	-3.289876162	-2.712893825	-2.560431901	-2.919811298	-2.957010456	-3.107310418	-3.404564423	-3.110303771	-3.405579522	-3.535814922	-3.411447657	-2.752333415	-2.561254254	-2.663430671	-2.760215847	-2.946890172	-3.33259128	-3.564909811	-3.548920096	-3.466320036	-3.272512807	-2.498469047	-2.650868329	-2.909320222	-2.989237032	-2.964487461	-3.273146675	-3.231087403
P23337	Glycogen [starch] synthase isoform 1 OS=Saccharomyces cerevisiae (strain ATCC 204508 / S288c) GN=GSY1 PE=1 SV=3 - [GYS1_YEAST]	-1.746640755	-3.905461874	-3.467001303	-4.113248749	-3.935517145	-3.238919902	-3.81298753	-3.314429946	-2.482783371	-3.428942567	-2.308639071	-3.601741475	-3.465204179	-3.687624325	-4.104163076	-3.963838137	-3.609513604	-3.547268959	-3.13263687	-2.228606501	-1.933779094	-3.701275212	-3.432537401	-4.050877426	-3.976456693	-3.308031895	-3.67876722	-3.06560623	-2.671162419	-3.127788787	-2.191768159	-3.728260729	-3.717247687	-3.885803279	-4.032575467	-3.714802105	-3.442588116	-2.964487461	-2.865218082	-2.449783586
P23542	Aspartate aminotransferase, cytoplasmic OS=Saccharomyces cerevisiae (strain ATCC 204508 / S288c) GN=AAT2 PE=1 SV=3 - [AATC_YEAST]	-3.435477945	-3.074533847	-3.011425951	-2.631950196	-2.35716994	-2.853074289	-3.236091518	-3.314429946	-3.407152683	-3.605627096	-2.841064315	-3.45662431	-3.384640926	-3.240097604	-2.847961572	-2.741557393	-2.820513939	-2.799497161	-3.030144917	-3.517119731	-2.841368236	-3.33203951	-3.330041553	-3.399718525	-3.043493918	-2.799628305	-2.760215847	-2.863852831	-3.195133127	-3.370880761	-2.827437528	-3.16208923	-3.183772168	-3.511927336	-3.316917806	-2.809942675	-2.895112566	-2.900026409	-2.923700355	-3.575815351
P23561	Serine/threonine-protein kinase STE11 OS=Saccharomyces cerevisiae (strain ATCC 204508 / S288c) GN=STE11 PE=1 SV=3 - [STE11_YEAST]	-3.619734532	-3.083586839	-2.623608469	-3.106415057	-4.790986567	-2.629492586	-2.685689267	-3.853689868	-3.534824876	-3.000448282	-3.142565123	-3.554805841	-3.4548844	-3.814080819	-3.972253921	-2.935709519	-2.722613998	-2.673827707	-2.778579682	-2.801464026	-3.058337173	-3.444938908	-3.380379825	-2.919087872	-2.993473205	-2.916458257	-2.380444751	-2.456467186	-3.102794911	-3.926890749	-3.137576167	-3.525332174	-3.458760341	-3.701166872	-2.967784063	-2.834152823	-2.794561152	-2.862688187	-3.022500398	-3.027163164
P23585	High-affinity glucose transporter HXT2 OS=Saccharomyces cerevisiae (strain ATCC 204508 / S288c) GN=HXT2 PE=1 SV=1 - [HXT2_YEAST]	-3.938300632	-2.582303288	-2.55082532	-2.698687857	-3.294491827	-3.418111649	-3.63147539	-3.546385983	-3.765962652	-3.615055471	-4.221826918	-2.222802586	-2.395856122	-2.797489091	-3.226085406	-3.900086094	-3.977709014	-4.302142177	-4.38659967	-4.085650441	-3.882466382	-2.29365003	-2.570697773	-2.886318081	-3.469665381	-3.933981694	-3.956453024	-3.128839567	-3.943670839	-3.729726804	-4.102910627	-2.432167063	-2.312055127	-3.154642337	-3.654415289	-3.714802105	-3.646572833	-4.140361586	-4.036904937	-3.74270648
P23594	Serine/threonine-protein phosphatase PP2A-1 catalytic subunit OS=Saccharomyces cerevisiae (strain ATCC 204508 / S288c) GN=PPH21 PE=1 SV=1 - [PP2A1_YEAST]	-2.653509845	-3.489966099	-3.452197445	-3.279483607	-2.950691047	-2.821184774	-2.656464845	-2.843308907	-2.79820581	-3.404210869	-2.727729545	-3.67012582	-3.855225724	-3.396245154	-2.984374939	-2.49784903	-2.509315097	-2.54594131	-2.844712337	-3.305210046	-2.668959117	-3.748799788	-3.674852988	-3.415216021	-2.798336803	-2.513661954	-2.572468081	-2.466643742	-3.219171301	-3.710456638	-2.979527542	-3.6232335	-3.49713227	-2.901306875	-2.881795008	-2.858776109	-2.711982801	-2.722306588	-2.865218082	-3.43461792
P23595	Serine/threonine-protein phosphatase PP2A-2 catalytic subunit OS=Saccharomyces cerevisiae (strain ATCC 204508 / S288c) GN=PPH22 PE=1 SV=1 - [PP2A2_YEAST]	-2.849128517	-3.21668004	-3.54338751	-3.143120966	-2.871336313	-2.774634201	-2.730666603	-2.97260786	-2.617682354	-3.577705926	-2.81410894	-3.8739403	-3.776022328	-3.331745136	-3.18897639	-2.417513458	-2.630936402	-2.647327558	-2.760228281	-3.376502416	-2.916545733	-3.736771172	-3.73908013	-2.930178622	-2.787640232	-3.031555763	-3.002207407	-2.426361213	-2.819462099	-3.720059569	-2.846813608	-3.651127902	-3.640085887	-3.134995785	-2.909892508	-2.728269666	-2.53929076	-2.604617658	-2.997159012	-3.260591666
P23615	Transcription elongation factor SPT6 OS=Saccharomyces cerevisiae (strain ATCC 204508 / S288c) GN=SPT6 PE=1 SV=1 - [SPT6_YEAST]	-2.270197936	-3.858101401	-3.958605033	-4.438447275	-4.408696223	-3.861257686	-3.470258331	-3.314429946	-2.847100407	-2.33434238	-2.49586409	-3.885507667	-3.9390273	-4.964107689	-4.745549318	-3.297140005	-2.695820681	-2.62130534	-2.680418321	-2.201376466	-2.559465547	-3.861820125	-3.905992589	-4.436967787	-3.928685631	-3.765143823	-3.169634431	-2.446361903	-2.237633525	-2.634516233	-2.663851713	-3.907279675	-4.018318144	-4.439002058	-4.195860299	-3.224230543	-2.75859025	-2.564094872	-2.556783967	-2.537360416
P23638	Proteasome subunit alpha type-3 OS=Saccharomyces cerevisiae (strain ATCC 204508 / S288c) GN=PRE9 PE=1 SV=1 - [PSA3_YEAST]	-1.917349895	-3.971126886	-3.979674628	-3.342114277	-3.013208883	-3.137264491	-3.131868644	-3.521439404	-3.61722604	-3.038006347	-2.614877349	-3.969182698	-4.027993491	-3.628321109	-3.493782084	-3.518661086	-3.686530371	-3.452473957	-4.27825271	-1.534976045	-2.375840446	-3.760929467	-3.726004072	-3.324632994	-2.969098377	-3.265142064	-3.140345979	-3.413758104	-2.345957547	-3.127788787	-2.72528418	-3.874031838	-3.847504268	-3.537489454	-3.316917806	-3.714802105	-3.991403963	-3.919892051	-4.229928616	-1.808659807
P23639	Proteasome subunit alpha type-2 OS=Saccharomyces cerevisiae (strain ATCC 204508 / S288c) GN=PRE8 PE=1 SV=1 - [PSA2_YEAST]	-1.922851849	-3.710592809	-3.781654599	-3.623964289	-3.40191427	-3.418111649	-3.279983663	-3.449086751	-3.897074616	-2.904824975	-2.662166087	-3.82857585	-3.997724998	-3.836277227	-3.851391977	-3.900086094	-4.010336394	-3.815689774	-4.038360578	-1.335297747	-2.450696382	-3.689634559	-3.726004072	-3.478925625	-3.370572827	-3.444923868	-3.464003312	-3.51570914	-2.154154275	-2.936501068	-2.734277715	-3.941311147	-3.936963992	-3.885803279	-3.885891061	-4.12826393	-4.371047996	-4.232562702	-4.523314891	-1.538628709
P23641	Mitochondrial phosphate carrier protein OS=Saccharomyces cerevisiae (strain ATCC 204508 / S288c) GN=MIR1 PE=1 SV=1 - [MPCP_YEAST]	-3.711951646	-3.330607851	-3.311955051	-3.180784909	-3.579710509	-3.767139079	-3.913086673	-4.244587631	-3.004587287	-2.247444156	-4.044355757	-3.052818161	-3.158464034	-3.099207218	-3.611588482	-4.173948105	-3.560361149	-3.622688136	-1.761254076	-3.847612789	-3.656274628	-2.806851455	-3.043791993	-2.620727068	-3.308099696	-3.9117653	-3.788057363	-4.076651961	-3.243616656	-2.625462089	-4.012651041	-2.673090215	-2.563705657	-2.934886612	-3.316917806	-3.7374495	-3.520757852	-3.520542098	-2.692569501	-3.681576573
P23642	Mannan polymerase I complex VAN1 subunit OS=Saccharomyces cerevisiae (strain ATCC 204508 / S288c) GN=VAN1 PE=1 SV=3 - [VAN1_YEAST]	-3.750553661	-3.167725699	-3.272408586	-3.598257101	-3.268840627	-2.821184774	-2.180297626	-2.57595204	-3.061148759	-3.462591506	-4.269823957	-3.065923132	-3.200952261	-3.020835552	-2.658487078	-2.003142593	-2.593361683	-3.107310418	-3.635886454	-3.864593227	-3.827035067	-3.494717686	-3.565988282	-3.478925625	-2.694780149	-1.975188274	-1.972929138	-3.096876584	-3.904175901	-3.819774645	-4.034692626	-3.244692872	-3.152809479	-3.096487322	-3.028095526	-2.045292733	-2.412763326	-3.255675479	-3.7776979	-3.753151272
P23643	Vacuolar protein sorting-associated protein 3 OS=Saccharomyces cerevisiae (strain ATCC 204508 / S288c) GN=VPS3 PE=1 SV=1 - [VPS3_YEAST]	-3.499791896	-2.641237201	-2.574680755	-2.888198469	-3.013208883	-3.218007899	-3.420286813	-3.272198562	-3.561772639	-3.682836801	-3.645600331	-2.541839285	-2.57987613	-3.126306349	-3.364039448	-3.567358233	-3.977709014	-3.342116096	-3.851994602	-3.451500133	-3.809020996	-2.663299	-2.329049256	-2.525135206	-3.069169862	-3.293593198	-3.500749059	-3.873520092	-3.670849157	-3.729726804	-3.82809556	-2.726507823	-2.573924317	-2.884805566	-3.1568515	-3.340784607	-3.561489773	-3.408698718	-3.539613169	-3.385037701
P23644	Mitochondrial import receptor subunit TOM40 OS=Saccharomyces cerevisiae (strain ATCC 204508 / S288c) GN=TOM40 PE=1 SV=1 - [TOM40_YEAST]	-4.054220005	-3.396762106	-3.481958569	-3.320933958	-3.935517145	-3.797835244	-3.8789434	-2.768011086	-3.004587287	-2.172428697	-3.813356075	-3.203966508	-3.183806571	-2.922551164	-3.226085406	-3.592337064	-3.584728175	-3.815689774	-1.845806127	-3.643320508	-4.000152712	-3.060603236	-3.153327759	-2.713490992	-2.490158431	-3.117960099	-3.482259254	-3.7196026	-3.48453261	-2.914279118	-4.012651041	-2.866673493	-2.748105853	-2.277735772	-2.748971471	-3.525534037	-3.58229502	-3.46353737	-2.787131308	-3.839546808
P23724	Proteasome subunit beta type-6 OS=Saccharomyces cerevisiae (strain ATCC 204508 / S288c) GN=PRE7 PE=1 SV=1 - [PSB6_YEAST]	-2.086097306	-3.76780071	-3.763268066	-3.676794224	-3.268840627	-3.137264491	-3.302440682	-3.40279112	-3.704617188	-2.969879751	-2.662166087	-3.885507667	-3.6767546	-4.339625739	-3.941076878	-3.752030372	-3.713143599	-3.675249644	-3.813654769	-1.498059999	-2.35608164	-3.689634559	-4.029052333	-3.848017837	-3.323466292	-3.477191657	-3.083494181	-3.986075941	-2.114158709	-2.959070586	-2.743327656	-3.907279675	-3.990687708	-3.919009177	-3.804538498	-3.932681821	-4.048145767	-3.774152415	-3.69389695	-1.612801506
P23776	Glucan 1,3-beta-glucosidase I/II OS=Saccharomyces cerevisiae (strain ATCC 204508 / S288c) GN=EXG1 PE=1 SV=1 - [EXG1_YEAST]	-3.467276737	-3.012704916	-3.112556224	-3.239190581	-2.992067227	-2.853074289	-2.825059101	-2.843308907	-3.18139102	-3.577705926	-3.359231113	-3.119566546	-3.166862195	-3.033605477	-2.984374939	-2.904086326	-2.973005519	-3.143886551	-3.120882729	-3.477391099	-3.460770041	-3.137602382	-3.453939879	-3.034028759	-2.516410559	-2.401021741	-2.582281718	-3.145090515	-3.345761832	-3.840571555	-3.161636807	-3.441749472	-3.349410181	-2.951974132	-2.840648685	-2.498088661	-2.711982801	-3.117333123	-3.142388758	-3.40137593
P23797	N-acetylglucosaminyl-phosphatidylinositol de-N-acetylase OS=Saccharomyces cerevisiae (strain ATCC 204508 / S288c) GN=GPI12 PE=1 SV=2 - [GPI12_YEAST]	-3.983558021	-2.550573306	-2.42262381	-2.658276023	-3.194514112	-3.197394593	-4.020645274	-3.521439404	-4.288839133	-3.279021967	-3.661525414	-2.532712863	-2.456341323	-3.046489415	-4.28803571	-3.643630079	-4.262039564	-3.971277254	-3.68695694	-3.749721774	-3.705416035	-2.917932298	-3.003781849	-3.511866968	-3.082181205	-2.894500765	-3.325716895	-3.06560623	-3.148225617	-2.959070586	-3.342326955	-2.594239409	-2.719465307	-3.278493274	-3.243577562	-3.375890915	-3.646572833	-3.684572989	-3.843903566	-3.460061686
P23968	V-type proton ATPase subunit c'' OS=Saccharomyces cerevisiae (strain ATCC 204508 / S288c) GN=VMA16 PE=1 SV=1 - [VATO_YEAST]	-4.503647202	-1.994869831	-2.189887781	-2.754393513	-3.856994736	-3.894045162	-4.263258302	-3.822888091	-4.159768935	-3.862051572	-4.269823957	-2.126977912	-2.172239618	-3.498744471	-3.493782084	-4.065075646	-3.686530371	-4.387225973	-4.083257086	-3.847612789	-4.150793631	-1.795540415	-2.02281323	-2.82292996	-4.185108868	-4.203990594	-4.268539248	-4.641301828	-4.558154778	-4.104118488	-4.56550324	-2.194644529	-1.994715782	-3.215239627	-3.972102282	-3.906784578	-3.884200557	-4.264652176	-4.321261917	-4.094496897
P24000	60S ribosomal protein L24-B OS=Saccharomyces cerevisiae (strain ATCC 204508 / S288c) GN=RPL24B PE=1 SV=1 - [RL24B_YEAST]	-3.48344276	-2.507291888	-2.574680755	-2.783074119	-3.819278914	-3.961941867	-4.50210098	-4.464562182	-4.381772314	-2.815146409	-4.424193853	-2.528171208	-2.552106526	-2.983190116	-3.766953548	-4.560603817	-4.616383236	-4.909280892	-4.473547767	-2.08731741	-3.920639277	-2.612946841	-2.777784689	-3.267256131	-4.130052615	-4.002758392	-4.090021103	-3.744142797	-3.88482628	-2.271116487	-4.384852624	-2.716647285	-2.99345937	-3.85334389	-4.546287083	-4.802134862	-5.051471711	-4.632141231	-4.89180014	-1.825099215
P24004	Peroxisomal ATPase PEX1 OS=Saccharomyces cerevisiae (strain ATCC 204508 / S288c) GN=PEX1 PE=1 SV=2 - [PEX1_YEAST]	-3.30046462	-3.129723797	-3.055500225	-3.363610059	-3.294491827	-3.325736547	-3.522022162	-3.096104853	-3.645772604	-2.951844704	-2.614877349	-3.14020831	-3.355552504	-3.552859548	-4.410754646	-4.251373527	-3.21782236	-2.558231786	-3.052300117	-2.624673466	-2.78744874	-3.632798988	-3.905992589	-3.511866968	-2.981234326	-3.105295343	-2.888266869	-2.946890172	-2.598415682	-2.936501068	-3.056389215	-3.417590188	-3.458760341	-3.486810043	-3.355034577	-3.39376957	-2.975408922	-2.574119376	-2.765575539	-2.837361706
P24276	Protein SSD1 OS=Saccharomyces cerevisiae (strain ATCC 204508 / S288c) GN=SSD1 PE=1 SV=1 - [SSD1_YEAST]	-3.203544763	-3.177384619	-3.136025606	-3.279483607	-3.40191427	-3.707637967	-3.470258331	-3.678027151	-3.734964105	-2.521175691	-3.246835945	-2.898321241	-2.89164242	-3.270004768	-3.766953548	-3.643630079	-3.634732047	-3.499093395	-3.538865859	-2.416219464	-3.227510321	-3.314052625	-3.153327759	-3.281387917	-3.018266839	-3.223490149	-3.230057219	-2.946890172	-2.875667973	-2.964768556	-3.149556343	-3.273312584	-3.340660886	-3.413978796	-3.434427856	-3.46758473	-3.280800411	-3.338678416	-3.36740157	-2.462586015
P24279	DNA replication licensing factor MCM3 OS=Saccharomyces cerevisiae (strain ATCC 204508 / S288c) GN=MCM3 PE=1 SV=1 - [MCM3_YEAST]	-2.818041028	-3.76780071	-3.691977795	-3.941838666	-3.548515007	-2.970587714	-2.572183566	-2.668788431	-2.589674709	-3.143219861	-2.753104791	-3.851079919	-3.606541372	-3.858820203	-3.471332148	-2.784099269	-2.643681941	-2.700823667	-2.854412228	-2.729684002	-2.805198975	-3.689634559	-3.752275707	-4.075282399	-3.402853623	-3.031555763	-2.652912146	-2.321054481	-2.622259389	-3.071377567	-2.8964236	-3.841532385	-3.910833541	-3.730346031	-3.414166368	-2.751136938	-2.666833809	-2.467503688	-2.662377625	-2.935079036
P24280	SEC14 cytosolic factor OS=Saccharomyces cerevisiae (strain ATCC 204508 / S288c) GN=SEC14 PE=1 SV=3 - [SEC14_YEAST]	-2.738273657	-3.842653611	-3.877272646	-3.053049514	-2.343716202	-2.400175249	-2.417091605	-2.753411806	-3.004587287	-3.907661479	-2.727729545	-3.817453998	-3.788924826	-2.723200956	-2.457541851	-2.646914838	-2.736199564	-2.742288907	-3.168484866	-3.68796435	-2.685302046	-3.82315527	-3.848184403	-2.897158868	-2.414151732	-2.530496008	-2.663290476	-2.798128185	-3.413480072	-3.851083435	-2.638303621	-3.708587732	-3.740073241	-2.774296094	-2.462216273	-2.705759141	-2.723494289	-2.83832221	-3.074558603	-3.651955691
P24384	Pre-mRNA-splicing factor ATP-dependent RNA helicase PRP22 OS=Saccharomyces cerevisiae (strain ATCC 204508 / S288c) GN=PRP22 PE=1 SV=1 - [PRP22_YEAST]	-2.797681993	-3.551430832	-3.607547332	-3.452945264	-2.814558959	-2.837041439	-2.777091142	-3.211081887	-2.897710051	-3.050746112	-2.81410894	-3.554805841	-3.308337859	-3.379847909	-2.777401873	-2.755599118	-2.820513939	-3.20054993	-3.04118	-3.340416075	-3.378756004	-3.760929467	-3.905992589	-4.003270918	-2.158496085	-2.663430671	-2.46870631	-2.863852831	-3.721444258	-2.865496694	-3.471698272	-3.698850862	-3.661714496	-2.52379663	-2.592777005	-2.557312976	-2.975408922	-2.554139533	-3.319504816	-3.118755978
P24521	Phosphomevalonate kinase OS=Saccharomyces cerevisiae (strain ATCC 204508 / S288c) GN=ERG8 PE=1 SV=2 - [ERG8_YEAST]	-2.497600519	-3.971126886	-4.001056193	-3.78863364	-2.560016592	-2.510283008	-2.322246723	-2.601872872	-2.79820581	-3.966777614	-2.460599448	-3.8739403	-3.882622712	-3.059489419	-2.710132244	-2.646914838	-2.736199564	-2.700823667	-3.156436321	-3.53060938	-2.551953545	-3.97029369	-4.061528573	-3.446719335	-2.439045062	-2.424429667	-2.63237678	-2.760083968	-3.207102166	-3.872339611	-2.501500402	-3.976164049	-3.977068242	-3.004485348	-2.570179887	-2.537300217	-2.723494289	-2.900026409	-2.876726458	-3.575815351
P24583	Protein kinase C-like 1 OS=Saccharomyces cerevisiae (strain ATCC 204508 / S288c) GN=PKC1 PE=1 SV=3 - [KPC1_YEAST]	-3.549980654	-3.047710718	-2.762824809	-2.740264191	-3.056444728	-3.303537895	-3.279983663	-3.449086751	-3.61722604	-3.184740424	-3.509668173	-2.857869708	-2.702722177	-2.875810381	-3.135042906	-3.617755759	-3.854107009	-3.648729677	-3.586561189	-3.080232984	-3.203774858	-2.669003709	-2.846893661	-3.082697292	-3.504267967	-3.265142064	-3.788057363	-3.081156709	-3.268483222	-3.289979524	-3.301657845	-3.209698344	-3.078190091	-2.789574378	-3.075043146	-3.358231023	-3.230665021	-3.482289908	-3.383727012	-2.977321537
P24783	ATP-dependent RNA helicase DBP2 OS=Saccharomyces cerevisiae (strain ATCC 204508 / S288c) GN=DBP2 PE=1 SV=1 - [DBP2_YEAST]	-2.859641649	-3.277705203	-3.246633748	-3.703952352	-3.895722238	-3.595523289	-3.781106102	-4.28598476	-4.764109409	-2.172428697	-3.831255662	-2.939939534	-3.077065695	-3.240097604	-3.766953548	-3.643630079	-3.686530371	-3.845494877	-4.202011992	-1.832124878	-3.705416035	-3.218942589	-3.320181205	-3.633468557	-3.794181003	-3.847096259	-4.118283734	-3.648389868	-3.88482628	-1.804642264	-3.990940822	-3.223594496	-3.289250531	-4.060039708	-4.502882829	-4.426278151	-4.335310368	-3.797443519	-4.597470445	-1.603318671
P24814	SCF E3 ubiquitin ligase complex F-box protein GRR1 OS=Saccharomyces cerevisiae (strain ATCC 204508 / S288c) GN=GRR1 PE=1 SV=1 - [GRR1_YEAST]	-3.150950821	-3.187108621	-3.112556224	-3.143120966	-2.852161228	-2.805500463	-3.257870735	-3.006827587	-2.950159418	-3.371880998	-2.99400333	-3.573397362	-3.855225724	-2.898991531	-2.710132244	-2.984482932	-2.791858243	-2.583131337	-3.168484866	-3.248377068	-2.859798625	-3.42549835	-3.243633648	-3.545577683	-3.095310931	-2.894500765	-2.684273797	-2.877364784	-2.954185752	-3.401461228	-2.596703694	-3.632471873	-3.694777418	-3.040585372	-3.702742347	-2.871247131	-2.934702308	-2.826291795	-2.776313172	-2.859765825
P25037	Ubiquitin carboxyl-terminal hydrolase 1 OS=Saccharomyces cerevisiae (strain ATCC 204508 / S288c) GN=UBP1 PE=1 SV=2 - [UBP1_YEAST]	-3.10020642	-3.31987105	-3.408675661	-3.623964289	-3.218866754	-2.805500463	-2.505524786	-2.53792352	-2.589674709	-3.692784974	-3.372277399	-3.660156045	-3.776022328	-3.667584674	-3.049404753	-2.474435986	-2.593361683	-2.521670039	-2.751139367	-2.92074246	-3.203774858	-3.567424426	-3.73908013	-3.869200734	-2.981234326	-2.582209671	-2.459633198	-2.321054481	-2.536694073	-3.644967367	-3.370090646	-3.71839072	-3.810798506	-3.76012714	-3.123569607	-2.598190978	-2.623054773	-2.574119376	-2.652452439	-2.965125543
P25039	Elongation factor G, mitochondrial OS=Saccharomyces cerevisiae (strain ATCC 204508 / S288c) GN=MEF1 PE=1 SV=2 - [EFGM_YEAST]	-3.830999291	-3.502051441	-3.325381733	-3.219458222	-3.782523297	-3.927594484	-3.781106102	-4.28598476	-2.814320622	-2.211235738	-3.153785633	-3.430967317	-3.3748795	-3.285194017	-3.083052659	-3.087272459	-3.19888935	-3.089364215	-2.116387361	-3.438726754	-3.378756004	-3.42549835	-3.349966679	-3.267256131	-3.338998261	-3.578562962	-3.721495664	-3.394204419	-2.964307822	-2.31411322	-3.137576167	-2.962464718	-2.913429027	-3.174560049	-3.454977827	-3.224230543	-3.120041359	-3.088311711	-2.502286703	-3.6325408
P25040	20S rRNA accumulation protein 4 OS=Saccharomyces cerevisiae (strain ATCC 204508 / S288c) GN=TSR4 PE=1 SV=2 - [TSR4_YEAST]	-2.709462231	-3.889501822	-4.001056193	-3.239190581	-2.440638312	-2.423927764	-2.380790264	-2.655154756	-2.735488131	-3.753958105	-2.727729545	-3.969182698	-3.896518645	-2.682406958	-2.382299346	-2.620976389	-2.722613998	-2.828974937	-3.097657818	-3.68796435	-2.72698802	-3.848816454	-3.73908013	-2.843751466	-2.373594103	-2.464307078	-2.716332259	-2.99027229	-3.268483222	-3.851083435	-2.707463547	-3.885029606	-3.740073241	-2.671651293	-2.295402325	-2.640260923	-2.856580054	-2.850453769	-3.009774078	-3.53018964
P25043	Proteasome subunit beta type-2 OS=Saccharomyces cerevisiae (strain ATCC 204508 / S288c) GN=PUP1 PE=1 SV=1 - [PSB2_YEAST]	-1.80640596	-3.905461874	-3.877272646	-3.703952352	-3.458780535	-3.325736547	-3.395935223	-4.018400225	-3.765962652	-2.76180176	-2.576620502	-4.032065641	-3.882622712	-3.977137374	-3.687181935	-3.696813009	-3.560361149	-3.875928235	-3.871553182	-1.297322705	-2.605377857	-3.66663112	-3.73908013	-3.511866968	-3.135432438	-3.352235456	-2.976098448	-3.413758104	-2.386217848	-3.096177393	-2.846813608	-3.885029606	-3.897943528	-3.987803493	-3.752743398	-4.013282561	-4.168789582	-3.894557499	-4.487616407	-1.538628709
P25044	Tyrosine-protein phosphatase 1 OS=Saccharomyces cerevisiae (strain ATCC 204508 / S288c) GN=PTP1 PE=1 SV=1 - [PTP1_YEAST]	-3.112726222	-3.628819328	-3.781654599	-3.385430838	-2.673244056	-2.485078227	-2.558603171	-2.696448435	-2.932463628	-3.541298459	-2.99400333	-3.660156045	-3.606541372	-3.687624325	-2.658487078	-2.873141313	-2.709155151	-2.583131337	-2.733131506	-3.401071184	-3.251642689	-3.535814922	-3.601372067	-3.369213983	-2.6264732	-2.556121172	-2.543421401	-2.710870093	-3.091657239	-3.432703676	-3.149556343	-3.560169243	-3.672651547	-3.413978796	-2.909892508	-2.694634215	-2.559780307	-2.646311463	-2.831233618	-3.283122564
P25045	Serine palmitoyltransferase 1 OS=Saccharomyces cerevisiae (strain ATCC 204508 / S288c) GN=LCB1 PE=1 SV=2 - [LCB1_YEAST]	-3.750553661	-2.556863727	-2.598937234	-2.698687857	-3.294491827	-3.678782478	-3.845588883	-3.705859782	-3.645772604	-3.271546794	-3.677628139	-2.483524004	-2.602483151	-2.797489091	-3.406004363	-3.752030372	-3.824791756	-4.004512613	-3.602816389	-3.830829733	-4.106126566	-2.315853487	-2.442144298	-2.647935477	-3.435872951	-3.596172554	-3.906303136	-3.873520092	-3.963830923	-3.261650103	-3.681769732	-2.412135537	-2.54851209	-3.134995785	-3.316917806	-3.692504512	-3.858598735	-3.869659804	-3.485758645	-3.69158682
P25087	Sterol 24-C-methyltransferase OS=Saccharomyces cerevisiae (strain ATCC 204508 / S288c) GN=ERG6 PE=1 SV=4 - [ERG6_YEAST]	-4.006729964	-2.261461009	-2.345354865	-2.740264191	-3.644199902	-3.927594484	-4.401779661	-4.018400225	-4.288839133	-3.294089477	-4.086721375	-2.16173084	-2.352100147	-3.020835552	-3.611588482	-3.996801664	-4.473137975	-4.47763429	-4.038360578	-3.864593227	-3.791228919	-2.276130042	-2.420911205	-2.802404631	-3.632359293	-3.745362491	-3.931160377	-4.206995774	-4.23064462	-3.121410869	-3.82809556	-2.144207914	-2.290829871	-3.004485348	-3.562359738	-4.069629303	-4.335310368	-4.473771068	-4.172097626	-3.919630939
P25293	Nucleosome assembly protein OS=Saccharomyces cerevisiae (strain ATCC 204508 / S288c) GN=NAP1 PE=1 SV=2 - [NAP1_YEAST]	-2.505834043	-3.797277834	-3.838262311	-4.438447275	-4.300848981	-3.737082004	-2.961363114	-2.464747359	-1.502364404	-3.577705926	-2.823038233	-3.773804036	-3.855225724	-4.18925916	-3.766953548	-2.88853087	-2.581051117	-2.319851856	-2.413403925	-3.151398403	-2.478909233	-3.797942217	-3.891322122	-4.677157542	-4.157318446	-3.526987588	-2.794027187	-2.284589863	-1.704786226	-3.700917163	-2.798852678	-3.71839072	-3.798767735	-3.885803279	-3.562359738	-3.05820239	-2.782470943	-2.625313969	-2.407426104	-3.313721579
P25294	Protein SIS1 OS=Saccharomyces cerevisiae (strain ATCC 204508 / S288c) GN=SIS1 PE=1 SV=1 - [SIS1_YEAST]	-3.10020642	-2.945142258	-3.011425951	-2.984833099	-3.294491827	-3.281675518	-3.470258331	-3.336018272	-3.407152683	-3.006640468	-3.120382481	-2.970419369	-3.038025929	-3.140049163	-3.563306177	-3.360101139	-3.21782236	-3.181413867	-3.507922608	-2.851381122	-3.251642689	-2.838644128	-2.764351386	-2.864877821	-3.176701375	-3.42905652	-3.376034489	-3.374912106	-3.54400554	-3.147093428	-3.045155137	-3.237625753	-3.247764655	-3.462122364	-3.607653822	-3.525534037	-3.166417184	-2.977732561	-3.087871972	-2.645118481
P25296	Calcineurin subunit B OS=Saccharomyces cerevisiae (strain ATCC 204508 / S288c) GN=CNB1 PE=1 SV=3 - [CANB_YEAST]	-2.608485157	-3.812245198	-3.54338751	-3.320933958	-2.871336313	-2.821184774	-2.46695933	-2.768011086	-2.675383311	-3.850870708	-2.796414432	-3.806417165	-3.6295684	-3.140049163	-2.922149719	-2.533696726	-2.643681941	-2.889800975	-3.281702837	-3.340416075	-2.218904121	-3.810493707	-3.920813639	-3.225672543	-2.588845069	-2.905437747	-2.642607932	-2.663279533	-3.306605351	-3.799273049	-2.69863509	-3.768429714	-3.44932466	-2.498469047	-2.650868329	-2.774372445	-2.908188832	-3.088311711	-3.199046144	-3.566574106
P25297	Inorganic phosphate transporter PHO84 OS=Saccharomyces cerevisiae (strain ATCC 204508 / S288c) GN=PHO84 PE=1 SV=2 - [PHO84_YEAST]	-3.711951646	-2.730852464	-2.762824809	-2.812336368	-2.950691047	-3.218007899	-3.371987686	-3.096104853	-3.382919573	-3.596259903	-3.677628139	-2.656111286	-2.546616167	-2.970856758	-3.18897639	-3.236811125	-3.143536518	-3.342116096	-3.813654769	-3.781620285	-4.24449797	-2.757396721	-2.576555479	-2.229636608	-2.886889762	-3.092740768	-3.359066293	-3.51570914	-4.23064462	-3.799273049	-4.199188918	-2.818422873	-2.579060915	-2.366597007	-2.827189906	-3.340784607	-3.332740307	-3.520542098	-3.889789749	-3.873326188
P25299	mRNA 3'-end-processing protein RNA15 OS=Saccharomyces cerevisiae (strain ATCC 204508 / S288c) GN=RNA15 PE=1 SV=1 - [RNA15_YEAST]	-2.828329287	-3.514238825	-3.437543884	-3.523773365	-3.294491827	-2.970587714	-3.348431017	-3.571771297	-3.674895086	-2.612669068	-3.1879803	-3.817453998	-3.539585509	-3.196367756	-2.414066916	-3.381713699	-2.497698328	-3.475595466	-3.097657818	-2.826206735	-2.832240571	-3.915038549	-3.95092007	-3.046042881	-2.570392697	-3.007790117	-4.626017824	-4.17329066	-2.638376941	-2.479646092	-2.827437528	-3.577908225	-3.516707676	-2.744216435	-2.748971471	-3.044014776	-3.135334973	-3.059862448	-3.114872943	-2.989621485
P25303	DnaJ-related protein SCJ1 OS=Saccharomyces cerevisiae (strain ATCC 204508 / S288c) GN=SCJ1 PE=1 SV=2 - [SCJ1_YEAST]	-3.790216249	-2.575901226	-2.623608469	-2.6850911	-3.243637394	-3.595523289	-3.781106102	-3.678027151	-3.734964105	-3.271546794	-4.130367355	-2.440216968	-2.557617855	-2.830536222	-3.303294836	-3.996801664	-3.824791756	-3.845494877	-3.776306766	-3.585865134	-4.150793631	-2.461709589	-2.415651398	-2.647935477	-3.419268865	-3.632049608	-3.906303136	-3.986075941	-3.904175901	-3.193167951	-3.564872885	-2.668330716	-2.819255533	-2.836404502	-3.47582461	-3.358231023	-3.423689707	-3.706452153	-3.485758645	-3.681576573
P25332	Probable ribokinase OS=Saccharomyces cerevisiae (strain ATCC 204508 / S288c) GN=RBK1 PE=1 SV=2 - [RBSK_YEAST]	-2.371879152	-3.724683665	-3.781654599	-3.974531594	-3.294491827	-2.700239222	-2.357087044	-2.668788431	-2.675383311	-3.862051572	-2.517444139	-3.956928146	-4.012779945	-3.463762997	-2.833570908	-2.533696726	-2.568844695	-2.583131337	-2.92420093	-3.376502416	-2.464733852	-3.956280425	-4.146065371	-3.766263713	-2.80911326	-2.377987517	-2.305377252	-2.550748238	-2.885252209	-3.915814402	-2.580393834	-3.896111783	-4.075217354	-3.322257009	-2.761716968	-2.498088661	-2.601653495	-2.564094872	-2.765575539	-3.451530497
P25333	Serine/threonine-protein kinase HAL4/SAT4 OS=Saccharomyces cerevisiae (strain ATCC 204508 / S288c) GN=SAT4 PE=1 SV=1 - [HAL4_YEAST]	-4.078563767	-2.483130341	-2.437128356	-2.726271882	-3.243637394	-3.737082004	-4.020645274	-3.763188467	-4.159768935	-3.122899126	-3.153785633	-3.218525832	-2.797348974	-3.00817764	-3.066130638	-3.123229671	-3.276158911	-3.571973427	-3.43334788	-3.426065426	-3.180423459	-2.851559958	-2.764351386	-2.8126308	-3.928685631	-3.9117653	-3.596926974	-2.877364784	-3.159810333	-3.059135665	-3.948475678	-2.621579758	-2.404776624	-3.390496121	-3.173784776	-3.565501145	-3.280800411	-4.082009536	-3.46824459	-3.393183697
P25334	Peptidyl-prolyl cis-trans isomerase CPR4 OS=Saccharomyces cerevisiae (strain ATCC 204508 / S288c) GN=CPR4 PE=3 SV=1 - [CYPR_YEAST]	-3.731123636	-2.788900968	-2.968658009	-3.001587272	-3.078558327	-3.281675518	-2.926061195	-3.314429946	-3.482393235	-3.286536059	-3.568508205	-3.03983113	-2.898619439	-2.910723266	-2.877180739	-2.633887329	-2.989179866	-3.219943146	-3.757988931	-3.703157799	-3.608751137	-3.194055564	-2.926943237	-2.875558131	-2.875518862	-2.938755032	-2.852201915	-3.580525596	-4.005015605	-3.59110541	-3.790100414	-2.818422873	-2.713804788	-2.68587531	-2.615733654	-2.834152823	-3.332740307	-3.408698718	-3.653752771	-3.753151272
P25339	Pumilio homology domain family member 4 OS=Saccharomyces cerevisiae (strain ATCC 204508 / S288c) GN=PUF4 PE=1 SV=2 - [PUF4_YEAST]	-2.849128517	-3.724683665	-3.640729327	-3.430087753	-3.013208883	-2.671522997	-2.558603171	-2.797660393	-3.042047546	-3.404210869	-2.954222305	-3.592231464	-3.475598274	-3.836277227	-2.847961572	-2.95178485	-2.894746317	-2.937164518	-2.997537125	-3.141014518	-2.744005562	-3.535814922	-3.432537401	-2.742524346	-2.704807708	-2.682117928	-2.840377826	-3.005027739	-3.427413513	-3.672671225	-3.198497061	-3.551380836	-3.705968834	-3.486810043	-2.953091988	-2.751136938	-2.856580054	-2.625313969	-2.809013979	-2.94702267
P25340	Delta(24(24(1)))-sterol reductase OS=Saccharomyces cerevisiae (strain ATCC 204508 / S288c) GN=ERG4 PE=1 SV=2 - [ERG4_YEAST]	-4.318361894	-2.292617119	-2.372976262	-2.56816332	-3.374299839	-3.927594484	-4.50210098	-4.0899314	-4.430580686	-3.184740424	-4.397292984	-2.2789236	-2.219508464	-2.692497845	-3.323260309	-4.212142163	-4.473137975	-4.431723321	-3.994817815	-3.916766616	-4.041613861	-2.442039997	-2.324113334	-2.629739651	-3.504267967	-3.725848542	-4.062300927	-4.108151865	-4.026056943	-3.140629812	-4.56550324	-2.147516052	-2.138977523	-2.986768443	-3.778408687	-4.013282561	-4.077375186	-4.632141231	-3.961474693	-3.991997148
P25342	Cell division control protein 10 OS=Saccharomyces cerevisiae (strain ATCC 204508 / S288c) GN=CDC10 PE=1 SV=1 - [CDC10_YEAST]	-3.790216249	-2.340650253	-2.401136771	-2.919696412	-3.782523297	-3.861257686	-4.136863941	-4.053722999	-3.61722604	-3.249350815	-3.760951491	-2.402321785	-2.482311516	-3.099207218	-3.539757438	-4.212142163	-3.945802558	-3.875928235	-3.602816389	-3.765582933	-3.688849002	-2.254525053	-2.667400384	-3.212073413	-3.905379965	-4.026431643	-4.062300927	-3.873520092	-2.774240417	-3.311597596	-3.581003952	-2.408162389	-2.685830569	-3.486810043	-3.914060077	-3.906784578	-3.884200557	-3.338678416	-3.035339949	-3.443049437
P25343	Reduced viability upon starvation protein 161 OS=Saccharomyces cerevisiae (strain ATCC 204508 / S288c) GN=RVS161 PE=1 SV=1 - [RV161_YEAST]	-3.731123636	-2.811285677	-2.726741376	-2.671621271	-2.992067227	-3.260139384	-3.420286813	-3.380188516	-3.765962652	-3.271546794	-3.69391251	-2.939939534	-2.948426607	-2.808420922	-2.937456283	-3.360101139	-3.316402571	-3.321022147	-3.931870604	-2.714206442	-3.688849002	-3.045684423	-3.011695624	-2.467444164	-2.42240188	-2.872872389	-3.245566639	-3.474060674	-3.70438144	-3.53918114	-3.630507785	-3.168795125	-3.160488096	-2.774296094	-2.967784063	-3.545379267	-3.73698646	-3.620857414	-3.913291521	-2.355232572
P25349	Flavoprotein-like protein YCP4 OS=Saccharomyces cerevisiae (strain ATCC 204508 / S288c) GN=YCP4 PE=1 SV=1 - [YCP4_YEAST]	-4.103324895	-2.513396026	-2.459162288	-2.606096091	-3.013208883	-3.442159707	-3.81298753	-3.546385983	-3.931801185	-3.523433391	-3.905159171	-2.612191981	-2.541146622	-2.864357975	-3.207411626	-3.518661086	-3.584728175	-3.597108073	-3.757988931	-3.614306984	-3.920639277	-2.413029419	-2.469132758	-2.833303158	-3.262957859	-3.477191657	-3.557683517	-3.580525596	-3.846887996	-3.456587477	-4.034692626	-2.297457365	-2.316337906	-3.174560049	-3.678376599	-3.78383881	-3.668650931	-3.894557499	-3.756287236	-3.873326188
P25351	Uncharacterized membrane protein YCR023C OS=Saccharomyces cerevisiae (strain ATCC 204508 / S288c) GN=YCR023C PE=1 SV=2 - [YCR3_YEAST]	-3.938300632	-2.287377488	-2.451780194	-2.797631068	-3.347203849	-3.961941867	-4.05835519	-3.705859782	-3.561772639	-3.839775761	-3.524154849	-2.321512311	-2.410741378	-3.534594836	-3.822693624	-3.643630079	-3.740256661	-3.648729677	-4.443980048	-3.53060938	-3.773653436	-2.241715662	-2.25203191	-2.657120167	-4.051213714	-3.650328149	-3.743343683	-3.794511206	-3.88482628	-3.938052716	-3.517533893	-2.444320842	-2.563705657	-3.486810043	-3.778408687	-3.627606555	-3.69107194	-3.774152415	-3.595555122	-3.539200138
P25353	Ectonucleotide pyrophosphatase/phosphodiesterase 1 OS=Saccharomyces cerevisiae (strain ATCC 204508 / S288c) GN=NPP1 PE=1 SV=2 - [NPP1_YEAST]	-3.872967886	-3.309213534	-3.408675661	-3.499775745	-2.833237613	-2.671522997	-2.357087044	-1.925350048	-3.120017908	-3.850870708	-4.023630056	-3.372817249	-3.299077491	-3.300544827	-3.170773684	-2.181217831	-2.113917318	-2.451213778	-3.669731913	-3.628740855	-3.94011095	-3.406316164	-3.339969731	-2.675666821	-2.725074335	-2.480571841	-2.297272488	-2.539963143	-4.047409389	-3.682025265	-3.790100414	-3.401705775	-3.137573739	-2.511077265	-2.662772611	-2.507792102	-2.340078545	-2.689245975	-3.6340917	-3.850719022
P25355	Copper transport protein 86 OS=Saccharomyces cerevisiae (strain ATCC 204508 / S288c) GN=CTR86 PE=1 SV=1 - [CTR86_YEAST]	-2.63533103	-3.628819328	-3.709473047	-3.81800167	-2.89076964	-2.57529125	-2.599733932	-2.58885425	-2.830617435	-3.605627096	-2.392555067	-4.058006064	-3.953479561	-3.379847909	-2.791240486	-2.37353898	-2.709155151	-2.608468128	-3.07480077	-3.270842414	-2.486049493	-3.901548928	-4.217448191	-3.545577683	-2.80911326	-2.522054431	-2.459633198	-2.663279533	-3.091657239	-3.672671225	-2.655285322	-3.71839072	-3.751622792	-3.390496121	-2.895775371	-2.728269666	-2.806753518	-2.862688187	-3.035339949	-3.268062951
P25358	Elongation of fatty acids protein 2 OS=Saccharomyces cerevisiae (strain ATCC 204508 / S288c) GN=ELO2 PE=1 SV=1 - [ELO2_YEAST]	-4.318361894	-2.362522585	-2.37996503	-2.606096091	-3.548515007	-3.861257686	-4.354115073	-4.0899314	-4.334558722	-3.019105129	-4.344948451	-2.133861852	-2.291151438	-2.744038759	-3.384869391	-4.333184489	-4.567040927	-4.731991798	-4.38659967	-3.765582933	-3.756289339	-2.403487415	-2.314291862	-2.843751466	-3.576065739	-3.805538642	-3.596926974	-3.873520092	-3.70438144	-3.363335823	-4.597934897	-2.114771118	-2.224934143	-2.852358481	-3.540234753	-3.932681821	-4.300435333	-4.400650389	-4.200723745	-3.931442922
P25359	Exosome complex component RRP43 OS=Saccharomyces cerevisiae (strain ATCC 204508 / S288c) GN=RRP43 PE=1 SV=2 - [RRP43_YEAST]	-2.394632575	-3.827369352	-3.691977795	-4.113248749	-4.018556272	-3.678782478	-4.097076196	-4.053722999	-2.690176432	-2.330453348	-2.446731434	-3.601741475	-3.815080979	-4.218106452	-3.794554605	-3.643630079	-3.686530371	-3.259529344	-2.9656499	-1.904936248	-2.273455422	-3.643988496	-3.862420922	-4.258741599	-3.690937501	-4.345668445	-3.881866576	-3.648389868	-1.769879042	-2.733181356	-2.412191849	-3.863117205	-3.847504268	-4.301337574	-4.341232618	-4.389963473	-4.407691901	-3.408698718	-2.765575539	-1.858550884
P25360	Inorganic phosphate transporter PHO87 OS=Saccharomyces cerevisiae (strain ATCC 204508 / S288c) GN=PHO87 PE=1 SV=2 - [PHO87_YEAST]	-3.163920707	-3.288131735	-3.259463627	-3.363610059	-2.971230845	-2.902270209	-2.585892995	-2.464747359	-3.120017908	-3.596259903	-3.849379945	-3.12641438	-3.069172793	-2.864357975	-2.750116551	-2.259094638	-2.864593586	-3.342116096	-3.669731913	-3.53060938	-3.845276737	-3.435185898	-3.262393283	-2.620727068	-2.570392697	-2.424429667	-2.441656362	-3.19497108	-3.621967431	-3.872339611	-3.471698272	-3.273312584	-3.168207787	-2.57582589	-2.662772611	-2.441199731	-2.735098354	-3.321691541	-3.69389695	-3.613383566
P25361	Uncharacterized protein YCR043C OS=Saccharomyces cerevisiae (strain ATCC 204508 / S288c) GN=YCR043C PE=1 SV=1 - [YCT3_YEAST]	-3.916192969	-3.330607851	-3.423037599	-3.878592953	-3.294491827	-2.789984801	-2.013531086	-2.155518236	-2.986215619	-3.577705926	-3.509668173	-3.41411258	-3.465204179	-3.196367756	-3.226085406	-2.239227831	-2.205438387	-2.889800975	-3.570487002	-3.215321442	-3.446773306	-3.915038549	-4.217448191	-3.670180117	-2.853042394	-1.811934182	-1.67115364	-2.946890172	-3.399679856	-4.142331738	-3.716984411	-3.58686014	-3.566840137	-3.437849858	-3.059223626	-1.823075273	-1.994982069	-3.004593151	-3.450940508	-3.651955691
P25365	Putative guanine nucleotide-exchange factor SED4 OS=Saccharomyces cerevisiae (strain ATCC 204508 / S288c) GN=SED4 PE=1 SV=1 - [SED4_YEAST]	-3.872967886	-2.621323907	-2.590806348	-2.726271882	-3.147008026	-3.650492481	-3.781106102	-3.650720999	-3.61722604	-3.35598364	-3.849379945	-2.406483544	-2.400800831	-2.775870793	-3.384869391	-3.931610312	-4.043717997	-4.03853091	-3.602816389	-3.864593227	-3.756289339	-2.558986587	-2.594272648	-2.762209623	-3.323466292	-3.596172554	-3.393204548	-3.794511206	-3.756187077	-3.227002862	-3.927702402	-2.279200168	-2.373202745	-3.278493274	-3.630845218	-3.7374495	-3.833442973	-3.869659804	-3.69389695	-3.69158682
P25366	Protein OCA4 OS=Saccharomyces cerevisiae (strain ATCC 204508 / S288c) GN=OCA4 PE=1 SV=1 - [OCA4_YEAST]	-2.69998486	-3.226673382	-3.196425265	-3.499775745	-3.579710509	-3.042300997	-3.131868644	-2.989616292	-2.444656104	-3.35598364	-3.211235328	-3.133294864	-3.4548844	-3.952685643	-4.498767828	-2.769778831	-2.820513939	-2.583131337	-3.086184041	-2.560990852	-2.429892969	-3.621695549	-3.531451145	-4.003270918	-4.103291958	-3.477191657	-3.42816987	-2.339638304	-2.108534499	-3.240762105	-2.798852678	-3.71839072	-3.740073241	-3.76012714	-3.607653822	-3.05820239	-3.198183602	-2.646311463	-2.744337051	-2.66470894
P25367	[PIN+] prion protein RNQ1 OS=Saccharomyces cerevisiae (strain ATCC 204508 / S288c) GN=RNQ1 PE=1 SV=2 - [RNQ1_YEAST]	-3.039186629	-3.538926716	-3.512346278	-2.842204337	-2.544542886	-2.805500463	-2.825059101	-3.171729561	-3.14018699	-3.301682636	-2.711057286	-3.573397362	-3.4548844	-2.702659798	-2.479780625	-2.919811298	-2.941190745	-2.953304246	-3.447957763	-3.503754985	-2.761226199	-3.588888651	-3.475664499	-2.713490992	-2.6749317	-2.769341433	-2.963219005	-3.03499913	-3.670849157	-3.333544412	-2.770823108	-3.491316119	-3.349410181	-2.401383505	-2.462216273	-2.975096505	-3.060437918	-3.102749464	-3.351258727	-3.557391649
P25369	LAS seventeen-binding protein 5 OS=Saccharomyces cerevisiae (strain ATCC 204508 / S288c) GN=LSB5 PE=1 SV=3 - [LSB5_YEAST]	-2.608485157	-4.112156063	-3.958605033	-3.106415057	-2.343716202	-2.460306187	-2.380790264	-2.615010025	-2.897710051	-4.132863677	-2.868532826	-3.752464173	-3.6767546	-2.604123972	-2.671226109	-2.646914838	-2.68260831	-2.828974937	-3.362437715	-3.53060938	-2.636818305	-3.835928853	-3.700201992	-3.145936023	-2.439045062	-2.749497687	-2.432751244	-2.877364784	-3.399679856	-3.556282532	-2.596703694	-3.651127902	-3.44932466	-2.789574378	-2.674775922	-2.739658003	-2.723494289	-2.826291795	-3.142388758	-3.651955691
P25371	Probable ATP-dependent permease OS=Saccharomyces cerevisiae (strain ATCC 204508 / S288c) GN=ADP1 PE=1 SV=2 - [ADP1_YEAST]	-4.054220005	-2.124350566	-2.147528709	-2.812336368	-3.711705549	-3.894045162	-4.263258302	-3.822888091	-4.041291641	-3.966777614	-4.130367355	-2.053346163	-2.277444598	-3.167933748	-3.851391977	-4.030535233	-4.262039564	-4.344057926	-4.473547767	-3.781620285	-3.845276737	-2.143139558	-2.187857375	-2.864877821	-3.952373626	-3.88988555	-3.765527426	-3.957103842	-3.984276448	-3.926890749	-3.948475678	-2.243364559	-2.22896562	-3.058979787	-3.778408687	-4.069629303	-4.233113438	-4.17044611	-4.290171529	-3.828460379
P25372	Thioredoxin-3, mitochondrial OS=Saccharomyces cerevisiae (strain ATCC 204508 / S288c) GN=TRX3 PE=1 SV=1 - [TRX3_YEAST]	-3.451289773	-3.489966099	-3.452197445	-3.143120966	-3.458780535	-3.542570779	-3.495908212	-3.983920828	-2.79820581	-2.418531323	-3.153785633	-3.592231464	-3.475598274	-3.153924107	-3.083052659	-3.276748885	-3.237007057	-3.181413867	-1.925363128	-3.477391099	-3.593251406	-3.41587539	-3.390661642	-3.12030704	-3.262957859	-3.632049608	-3.577171888	-3.744142797	-3.080604869	-2.2675906	-3.301657845	-3.077634954	-2.939615723	-2.836404502	-2.997624732	-3.256582396	-3.405035551	-3.088311711	-2.511227836	-3.701666965
P25373	Glutaredoxin-1 OS=Saccharomyces cerevisiae (strain ATCC 204508 / S288c) GN=GRX1 PE=1 SV=1 - [GLRX1_YEAST]	-2.599646392	-3.842653611	-3.674692032	-2.768662559	-2.343716202	-2.523052453	-2.599733932	-2.874563788	-3.14018699	-3.919292676	-2.554144	-3.806417165	-3.583875911	-2.585199295	-2.290989334	-2.784099269	-2.894746317	-3.019731261	-3.523311317	-3.899165188	-2.423024624	-3.82315527	-3.613362065	-2.752333415	-2.397791622	-2.663430671	-2.864123693	-3.081156709	-3.574686889	-4.030597573	-2.501500402	-3.660547117	-3.556673385	-2.511077265	-2.421195634	-2.774372445	-2.975408922	-3.018213293	-3.303886064	-3.753151272
P25374	Cysteine desulfurase, mitochondrial OS=Saccharomyces cerevisiae (strain ATCC 204508 / S288c) GN=NFS1 PE=1 SV=2 - [NFS1_YEAST]	-4.006729964	-3.385523674	-3.366427905	-3.320933958	-3.782523297	-3.961941867	-4.401779661	-3.917337656	-2.897710051	-1.97130619	-3.905159171	-3.196741559	-3.209602103	-3.316060671	-3.449226052	-4.173948105	-3.53639864	-3.475595466	-1.634665633	-3.401071184	-4.000152712	-3.001831652	-3.027654575	-2.952619169	-3.486862985	-3.805538642	-3.857836707	-4.241506121	-3.125331496	-2.285306838	-3.808973004	-2.781979228	-2.725148118	-3.115613111	-3.434427856	-3.64891667	-3.784409337	-3.408698718	-2.407426104	-3.376937423
P25375	Saccharolysin OS=Saccharomyces cerevisiae (strain ATCC 204508 / S288c) GN=PRD1 PE=1 SV=1 - [PRTD_YEAST]	-2.417750571	-3.858101401	-3.857635735	-4.15011459	-3.374299839	-2.714814527	-2.357087044	-2.452904173	-2.495719685	-3.692784974	-2.539351852	-3.908924169	-3.910549609	-3.792220492	-3.245003983	-2.533696726	-2.593361683	-2.509685811	-2.806551955	-3.305210046	-2.551953545	-3.655265414	-3.726004072	-3.934680388	-3.082181205	-2.591011723	-2.450616783	-2.628589181	-2.866146975	-3.700917163	-2.629887134	-3.708587732	-3.763265485	-3.76012714	-3.225810396	-2.527396975	-2.570135234	-2.635774522	-2.733833895	-3.409614927
P25376	General amino acid permease AGP1 OS=Saccharomyces cerevisiae (strain ATCC 204508 / S288c) GN=AGP1 PE=1 SV=3 - [AGP1_YEAST]	-4.233928335	-3.309213534	-3.259463627	-3.219458222	-2.759931335	-2.629492586	-2.222505913	-2.145952173	-3.382919573	-3.862051572	-3.983050194	-3.133294864	-3.069172793	-2.652550929	-2.671226109	-2.352044328	-2.605778185	-2.905416724	-3.994817815	-3.899165188	-3.688849002	-3.435185898	-3.188774932	-2.459387711	-2.725074335	-2.488773497	-2.37190843	-3.005027739	-4.005015605	-3.830135655	-4.199188918	-3.302511342	-3.145171503	-2.437029454	-2.73633757	-2.459914587	-2.4795121	-2.900026409	-3.821495992	-3.76367218
P25378	Rheb-like protein RHB1 OS=Saccharomyces cerevisiae (strain ATCC 204508 / S288c) GN=RHB1 PE=1 SV=2 - [RHEB_YEAST]	-3.027286294	-3.489966099	-3.437543884	-2.606096091	-2.384459714	-2.643367134	-2.825059101	-2.782759588	-3.312569879	-3.764410464	-2.711057286	-3.527359972	-3.299077491	-2.672386151	-2.805213102	-2.769778831	-2.925542586	-2.937164518	-3.404564423	-3.703157799	-2.916545733	-3.484623642	-3.411447657	-2.82292996	-2.684821796	-2.691553104	-2.782668483	-3.06560623	-3.243616656	-3.739459211	-2.789448861	-3.417590188	-3.26421618	-2.729408524	-2.58143421	-2.935272067	-3.045913922	-3.088311711	-3.258019067	-3.539200138
P25382	Ribosome assembly protein 4 OS=Saccharomyces cerevisiae (strain ATCC 204508 / S288c) GN=RSA4 PE=1 SV=3 - [NLE1_YEAST]	-3.138096462	-3.065537293	-3.078052653	-3.300059978	-3.48807652	-3.707637967	-3.371987686	-3.425753324	-3.482393235	-2.71035911	-3.10941773	-3.324773638	-3.4548844	-3.347601924	-3.083052659	-2.935709519	-3.336953189	-3.019731261	-3.335021207	-2.441483994	-3.518155087	-2.871153089	-3.035700727	-3.462732653	-3.486862985	-3.526987588	-3.519478792	-3.648389868	-3.499172693	-2.336101825	-3.427273509	-3.393828647	-3.430636357	-3.511927336	-3.540234753	-3.43020532	-3.405035551	-3.255675479	-3.273146675	-2.141143184
P25385	Protein transport protein BOS1 OS=Saccharomyces cerevisiae (strain ATCC 204508 / S288c) GN=BOS1 PE=1 SV=1 - [BOS1_YEAST]	-3.549980654	-3.655565757	-3.674692032	-3.070619664	-2.499093186	-2.423927764	-2.119213798	-2.372616971	-3.589233069	-3.682836801	-3.629849014	-3.527359972	-3.51793972	-2.467892499	-2.098031983	-2.134596503	-2.806114959	-3.219943146	-3.492696233	-3.916766616	-3.432911001	-3.736771172	-3.497721105	-2.772153893	-2.42240188	-2.401021741	-2.602111529	-2.961206454	-3.791786641	-3.663377406	-3.398398904	-3.378202204	-3.468258113	-2.332629494	-2.431341979	-2.786132031	-2.882153732	-3.074016974	-3.673685322	-3.58511614
P25386	Intracellular protein transport protein USO1 OS=Saccharomyces cerevisiae (strain ATCC 204508 / S288c) GN=USO1 PE=1 SV=2 - [USO1_YEAST]	-2.564823021	-3.954428575	-3.979674628	-4.686499378	-4.106663025	-3.137264491	-2.333766939	-2.395103947	-1.872380219	-3.577705926	-2.711057286	-3.8739403	-4.122802188	-4.133237352	-3.384869391	-2.440013714	-2.397153183	-2.36232405	-2.413403925	-3.600016011	-2.597623635	-3.901548928	-3.997290377	-4.315742243	-3.323466292	-2.720234552	-2.441656362	-2.539963143	-2.359253214	-3.617785187	-2.646769489	-3.952835566	-4.046487552	-3.644520439	-3.059223626	-2.469363839	-2.4795121	-2.554139533	-2.47579101	-3.557391649
P25389	Probable serine/threonine-protein kinase KCC4 OS=Saccharomyces cerevisiae (strain ATCC 204508 / S288c) GN=KCC4 PE=1 SV=3 - [KCC4_YEAST]	-2.913387874	-3.206755421	-3.136025606	-3.363610059	-3.243637394	-3.079539909	-3.172659089	-2.58885425	-2.41978639	-3.785544981	-2.964065222	-3.430967317	-3.000014557	-3.481147762	-3.539757438	-3.217249194	-2.894746317	-2.843942765	-2.934452092	-2.929651829	-3.474903836	-3.145533172	-3.11020916	-3.145936023	-2.933291151	-2.96140174	-3.02879747	-2.863852831	-3.427413513	-3.363335823	-3.356142042	-2.905349963	-2.926462974	-3.919009177	-3.075043146	-3.256582396	-3.18221299	-3.390872609	-3.142388758	-3.337104246
P25441	DNA-directed RNA polymerase III subunit RPC4 OS=Saccharomyces cerevisiae (strain ATCC 204508 / S288c) GN=RPC53 PE=1 SV=2 - [RPC4_YEAST]	-2.828329287	-3.873716254	-3.691977795	-3.941838666	-2.971230845	-3.303537895	-3.072766548	-3.336018272	-3.289861908	-2.307336751	-2.832023126	-3.680164928	-3.404364094	-3.270004768	-2.984374939	-3.178903275	-3.466809313	-3.407313296	-3.308115815	-2.416219464	-3.640258997	-3.701275212	-3.713045389	-3.82714123	-3.469665381	-3.251124099	-3.277094635	-3.671739288	-2.075242012	-2.475572729	-3.125694626	-3.689179224	-3.587391017	-2.951974132	-2.827189906	-2.961699202	-3.08993194	-3.031963214	-3.009774078	-2.745844088
P25443	40S ribosomal protein S2 OS=Saccharomyces cerevisiae (strain ATCC 204508 / S288c) GN=RPS2 PE=1 SV=3 - [RS2_YEAST]	-3.138096462	-2.634568854	-2.762824809	-2.984833099	-3.517979455	-3.707637967	-4.05835519	-3.853689868	-3.830030875	-3.006640468	-3.661525414	-2.722007684	-2.797348974	-3.331745136	-4.004118951	-4.333184489	-4.667468884	-4.387225973	-4.30458735	-1.811390866	-3.518155087	-2.674731061	-2.777784689	-3.281387917	-3.928685631	-3.9117653	-4.206549347	-3.900847261	-3.846887996	-2.271116487	-3.82809556	-3.129019349	-3.314726807	-4.345784312	-4.684912088	-4.665703699	-4.836581601	-4.436748363	-4.801423753	-1.568303027
P25451	Proteasome subunit beta type-3 OS=Saccharomyces cerevisiae (strain ATCC 204508 / S288c) GN=PUP3 PE=1 SV=1 - [PSB3_YEAST]	-1.928374865	-3.69663816	-3.640729327	-3.78863364	-3.347203849	-3.797835244	-3.445056319	-3.472803594	-3.645772604	-2.934032281	-2.474602049	-3.851079919	-3.982825382	-4.160976682	-3.880672332	-4.560603817	-4.148757921	-4.03853091	-4.083257086	-1.335297747	-2.478909233	-3.34111772	-3.531451145	-3.511866968	-3.435872951	-3.526987588	-3.325716895	-4.83835445	-2.393038488	-2.723488592	-2.72528418	-3.918534617	-3.798767735	-4.345784312	-4.063788956	-4.253196217	-4.266382292	-3.600228879	-4.452778342	-1.6175664
P25454	DNA repair protein RAD51 OS=Saccharomyces cerevisiae (strain ATCC 204508 / S288c) GN=RAD51 PE=1 SV=1 - [RAD51_YEAST]	-2.653509845	-3.66912713	-3.937838444	-3.001587272	-2.412275611	-2.602137429	-2.599733932	-2.989616292	-3.10012683	-3.523433391	-2.622651962	-3.89716845	-3.713184814	-2.922551164	-2.513794982	-2.533696726	-2.835058052	-3.125482609	-3.18063485	-3.352344883	-2.471804134	-3.915038549	-3.834086889	-3.070375418	-2.54314919	-2.820178587	-2.562720739	-3.282139025	-3.293785762	-3.682025265	-2.663851713	-3.679571952	-3.672651547	-2.729408524	-2.515188515	-2.61907263	-3.003198935	-2.900026409	-3.101309309	-3.409614927
P25491	Mitochondrial protein import protein MAS5 OS=Saccharomyces cerevisiae (strain ATCC 204508 / S288c) GN=YDJ1 PE=1 SV=1 - [MAS5_YEAST]	-3.419837461	-2.978528215	-2.937393852	-2.919696412	-3.218866754	-3.325736547	-3.395935223	-3.059728521	-2.814320622	-3.242027372	-3.13143118	-3.405758451	-3.496613745	-3.516558354	-3.427453426	-3.123229671	-2.763760556	-2.59574412	-2.760228281	-2.956714816	-3.365528899	-3.145533172	-3.162108262	-3.145936023	-3.149058041	-3.169760728	-3.055886697	-2.760083968	-2.614267627	-3.386090004	-3.210996038	-3.449893274	-3.430636357	-3.278493274	-3.190919101	-2.961699202	-2.831451731	-2.722306588	-2.713054195	-3.085372957
P25515	V-type proton ATPase subunit c OS=Saccharomyces cerevisiae (strain ATCC 204508 / S288c) GN=VMA3 PE=1 SV=1 - [VATL1_YEAST]	-3.693030931	-2.167017213	-2.338531354	-2.935707019	-3.644199902	-4.503864206	-3.913086673	-3.314429946	-3.830030875	-4.053829496	-4.003197593	-1.907603797	-2.420750885	-2.887354407	-4.004118951	-4.173948105	-4.148757921	-4.47763429	-4.566062719	-3.916766616	-3.39210545	-2.466669171	-2.280433829	-2.886318081	-3.794181003	-3.543975442	-3.67876722	-3.453678597	-3.88482628	-3.53918114	-3.581003952	-2.257592175	-2.626132193	-3.0776117	-3.355034577	-3.670546086	-3.540980143	-4.025923754	-3.7776979	-3.642215606
P25555	Single-strand telomeric DNA-binding protein GBP2 OS=Saccharomyces cerevisiae (strain ATCC 204508 / S288c) GN=GBP2 PE=1 SV=1 - [GBP2_YEAST]	-2.913387874	-3.564044213	-3.437543884	-3.650137594	-3.895722238	-3.394457711	-3.111897788	-3.521439404	-3.765962652	-2.473222336	-3.211235328	-3.397452399	-3.308337859	-4.218106452	-3.66154176	-3.381713699	-3.316402571	-3.23960052	-3.538865859	-1.865931827	-3.079780181	-3.484623642	-3.613362065	-3.934680388	-3.486862985	-3.510197341	-3.410581329	-3.318535811	-2.536694073	-2.281746145	-2.958298582	-3.499745275	-3.430636357	-3.194756509	-3.208259306	-3.146388323	-3.166417184	-3.088311711	-3.243048381	-3.173829012
P25558	Bud site selection protein 3 OS=Saccharomyces cerevisiae (strain ATCC 204508 / S288c) GN=BUD3 PE=1 SV=2 - [BUD3_YEAST]	-3.584436295	-2.936915078	-2.83781696	-2.658276023	-3.034664887	-3.260139384	-3.302440682	-3.314429946	-3.589233069	-3.471127756	-3.439338644	-3.014202528	-2.877788776	-2.786639457	-2.791240486	-3.105139077	-3.19888935	-3.321022147	-3.447957763	-3.703157799	-3.026758502	-3.129714939	-2.731305281	-3.133064638	-2.921550173	-3.143628005	-3.577171888	-3.300222685	-3.809921104	-3.19987177	-3.198497061	-2.751458063	-2.837604959	-3.215239627	-3.584829132	-3.177023228	-3.350477461	-3.355867605	-3.576665885	-3.344983418
P25560	Protein RER1 OS=Saccharomyces cerevisiae (strain ATCC 204508 / S288c) GN=RER1 PE=1 SV=2 - [RER1_YEAST]	-4.1541582	-3.431012188	-3.394455225	-3.279483607	-2.759931335	-2.497625582	-2.022825042	-2.214286078	-3.61722604	-3.753958105	-4.152695102	-3.332670665	-3.496613745	-2.538945853	-2.159527781	-2.171772269	-2.656541067	-3.452473957	-3.891380342	-3.600016011	-4.150793631	-3.689634559	-3.806298206	-2.772153893	-2.091183299	-2.070451224	-2.195855274	-3.318535811	-4.026056943	-3.915814402	-4.502744106	-3.614053876	-3.661714496	-2.256350009	-1.92193104	-1.929909962	-2.375963287	-3.540055181	-3.937182145	-3.896292955
P25567	RNA-binding protein SRO9 OS=Saccharomyces cerevisiae (strain ATCC 204508 / S288c) GN=SRO9 PE=1 SV=2 - [SRO9_YEAST]	-2.980642704	-2.978528215	-3.147904997	-3.053049514	-3.1705656	-3.371185187	-3.689480171	-3.705859782	-3.674895086	-2.80972232	-3.271067131	-3.175281232	-3.496613745	-3.270004768	-3.51658672	-3.696813009	-4.043717997	-3.36352292	-3.739900604	-1.807279581	-3.474903836	-3.153507786	-3.084943156	-3.022113835	-3.262957859	-3.265142064	-3.015441195	-3.282139025	-3.159810333	-3.05305344	-3.067711435	-3.258931786	-3.306184649	-3.617009549	-3.831149941	-3.985912734	-3.73698646	-3.845184168	-3.937182145	-2.251608384
P25568	Autophagy-related protein 22 OS=Saccharomyces cerevisiae (strain ATCC 204508 / S288c) GN=ATG22 PE=1 SV=1 - [ATG22_YEAST]	-3.655917587	-2.287377488	-2.429857857	-2.797631068	-3.294491827	-3.707637967	-3.94805688	-4.018400225	-3.312569879	-3.919292676	-4.065383228	-2.523643803	-2.727355452	-3.463762997	-3.226085406	-3.217249194	-3.560361149	-3.702265933	-3.586561189	-3.451500133	-3.16888794	-3.045684423	-3.011695624	-3.545577683	-3.323466292	-3.322616503	-3.184504618	-3.986075941	-2.80120301	-3.386090004	-3.548920096	-2.612408626	-2.610270532	-3.096487322	-3.778408687	-3.906784578	-3.884200557	-3.728668016	-3.735189464	-3.337104246
P25573	Mitochondrial inner membrane i-AAA protease supercomplex subunit MGR1 OS=Saccharomyces cerevisiae (strain ATCC 204508 / S288c) GN=MGR1 PE=1 SV=1 - [MGR1_YEAST]	-3.674354994	-3.288131735	-3.011425951	-3.300059978	-3.579710509	-3.595523289	-3.81298753	-4.053722999	-2.932463628	-2.443515997	-4.152695102	-2.732418112	-2.898619439	-3.412830828	-4.857397677	-4.251373527	-3.740256661	-3.622688136	-1.707519156	-3.864593227	-3.39210545	-3.129714939	-3.011695624	-2.732781508	-3.308099696	-3.868332403	-3.699973364	-3.536992867	-3.18326254	-2.772616936	-3.356142042	-3.129019349	-2.933024363	-3.367389403	-3.279781867	-3.224230543	-3.461737256	-2.977732561	-2.632804563	-3.187932044
P25574	ER membrane protein complex subunit 1 OS=Saccharomyces cerevisiae (strain ATCC 204508 / S288c) GN=EMC1 PE=1 SV=1 - [EMC1_YEAST]	-3.938300632	-2.507291888	-2.53513803	-2.6850911	-3.40191427	-3.62274625	-3.913086673	-3.822888091	-3.897074616	-3.205957439	-4.152695102	-2.29041459	-2.328352677	-2.7651819	-3.323260309	-4.291700034	-4.384965052	-4.47763429	-4.060634379	-3.899165188	-4.268905538	-2.29806347	-2.34395915	-2.620727068	-3.419268865	-3.933981694	-4.090021103	-4.350277253	-4.069082271	-3.233866086	-4.126385275	-2.215323428	-2.274071652	-3.096487322	-3.804538498	-4.069629303	-4.048145767	-4.331051857	-3.866664383	-3.828460379
P25576	Promoter of filamentation protein 1 OS=Saccharomyces cerevisiae (strain ATCC 204508 / S288c) GN=POF1 PE=1 SV=1 - [POF1_YEAST]	-2.78760919	-3.921600308	-3.54338751	-2.984833099	-2.514084576	-2.523052453	-2.730666603	-2.906510658	-2.766506246	-3.624545832	-2.614877349	-3.932726686	-3.896518645	-2.841722288	-2.548630592	-2.700233931	-2.835058052	-3.002835646	-3.144487535	-3.259566029	-2.761226199	-3.835928853	-3.752275707	-2.792250423	-2.552173325	-2.672744047	-2.805476015	-2.891004458	-3.386010341	-3.729726804	-2.621519455	-3.788941245	-3.786836387	-2.820624987	-2.650868329	-2.716970507	-2.934702308	-2.667619034	-2.997159012	-3.25315886
P25579	Laminarase-resistance protein LRE1 OS=Saccharomyces cerevisiae (strain ATCC 204508 / S288c) GN=LRE1 PE=1 SV=2 - [LRE1_YEAST]	-3.30046462	-3.288131735	-3.10096313	-2.872703627	-2.742172237	-2.837041439	-2.961363114	-3.006827587	-3.223806147	-3.596259903	-3.568508205	-3.03983113	-2.977679237	-2.459251894	-2.186707255	-3.052189443	-3.072888105	-3.547268959	-3.952549618	-3.934585251	-2.805198975	-3.145533172	-2.875491438	-2.82292996	-3.435872951	-2.682117928	-3.154915905	-2.663279533	-4.047409389	-3.626789162	-3.011968293	-3.309904277	-2.748105853	-2.511077265	-2.711396858	-3.177023228	-3.08993194	-2.83832221	-3.450940508	-3.991997148
P25580	Protein PBN1 OS=Saccharomyces cerevisiae (strain ATCC 204508 / S288c) GN=PBN1 PE=1 SV=1 - [PBN1_YEAST]	-3.584436295	-2.507291888	-2.459162288	-2.740264191	-3.430067361	-3.707637967	-3.81298753	-3.623921786	-3.897074616	-3.11618864	-3.760951491	-2.696305549	-2.57987613	-2.682406958	-3.207411626	-3.996801664	-3.512827445	-3.971277254	-3.602816389	-3.68796435	-3.827035067	-2.607459097	-2.642610386	-2.723104014	-3.20488457	-3.382475009	-3.637267198	-3.128839567	-4.069082271	-3.166659811	-3.581003952	-2.850410025	-2.979808941	-3.236017654	-2.895775371	-3.323546569	-3.07510958	-3.288306079	-3.539613169	-3.30601079
P25582	27S pre-rRNA (guanosine(2922)-2'-O)-methyltransferase OS=Saccharomyces cerevisiae (strain ATCC 204508 / S288c) GN=SPB1 PE=1 SV=2 - [SPB1_YEAST]	-3.38905595	-3.158130997	-3.196425265	-3.342114277	-3.194514112	-3.466615235	-3.445056319	-3.950245511	-4.244522022	-2.369823592	-3.398729178	-3.147155034	-3.496613745	-3.210797642	-2.833570908	-2.935709519	-3.237007057	-2.953304246	-3.477628805	-2.753216149	-2.935968424	-3.599741649	-3.63764503	-3.670180117	-4.077018116	-4.316199624	-4.035102795	-3.986075941	-3.721444258	-2.243147737	-3.315087282	-3.595867917	-3.608238707	-3.919009177	-3.335850362	-3.358231023	-3.884200557	-3.579890988	-3.614694818	-1.872721281
P25586	KRR1 small subunit processome component OS=Saccharomyces cerevisiae (strain ATCC 204508 / S288c) GN=KRR1 PE=1 SV=1 - [KRR1_YEAST]	-3.203544763	-3.298634141	-3.298652129	-3.499775745	-3.819278914	-3.491492272	-3.470258331	-3.792729728	-4.079714254	-2.393971932	-2.954222305	-3.422515346	-3.141812921	-3.446585135	-3.135042906	-3.276748885	-3.19888935	-3.499093395	-3.619256723	-2.385248475	-3.432911001	-3.287485752	-3.464761316	-3.848017837	-4.497087149	-4.026431643	-4.062300927	-3.820370068	-2.448796395	-2.120409776	-2.827437528	-3.474604059	-3.526595843	-4.097559513	-4.09569197	-3.959052013	-3.936807632	-3.706452153	-3.756287236	-1.803221368
P25588	Mediator of replication checkpoint protein 1 OS=Saccharomyces cerevisiae (strain ATCC 204508 / S288c) GN=MRC1 PE=1 SV=3 - [MRC1_YEAST]	-2.980642704	-3.782464044	-3.819145404	-3.219458222	-2.77791173	-2.57529125	-2.656464845	-3.077802071	-2.950159418	-3.076568098	-2.98395479	-3.640420708	-3.700938978	-3.020835552	-2.791240486	-2.558099739	-2.605778185	-2.799497161	-3.13263687	-3.68796435	-3.079780181	-3.588888651	-3.531451145	-3.185253657	-2.909903954	-2.916458257	-2.900491646	-2.772654252	-3.413480072	-3.01708879	-2.734277715	-3.324804736	-3.314726807	-2.536629116	-2.604209675	-2.922237804	-3.297906855	-3.355867605	-3.416942542	-3.409614927
P25604	Suppressor protein STP22 of temperature-sensitive alpha-factor receptor and arginine permease OS=Saccharomyces cerevisiae (strain ATCC 204508 / S288c) GN=STP22 PE=1 SV=3 - [STP22_YEAST]	-2.582129654	-3.602559463	-3.640729327	-3.548176711	-2.930439511	-2.729538563	-2.627820594	-2.738958759	-3.061148759	-3.596259903	-2.599452678	-3.573397362	-3.583875911	-3.240097604	-2.403399822	-2.582922582	-2.864593586	-3.054127778	-3.268675437	-3.643320508	-2.685302046	-3.610676863	-3.497721105	-3.310073516	-2.6264732	-2.608778567	-2.888266869	-2.850466229	-3.171488797	-3.54770651	-2.524718823	-3.516752713	-3.835165038	-2.805016163	-2.787550756	-2.79798824	-3.017297243	-3.004593151	-2.984653271	-3.298340979
P25605	Acetolactate synthase small subunit, mitochondrial OS=Saccharomyces cerevisiae (strain ATCC 204508 / S288c) GN=ILV6 PE=1 SV=2 - [ILV6_YEAST]	-3.404364648	-3.352324088	-3.408675661	-3.452945264	-3.430067361	-3.371185187	-3.348431017	-3.380188516	-2.705122788	-2.777599111	-3.223004891	-3.364698097	-3.299077491	-3.099207218	-3.364039448	-3.669976647	-3.256450222	-3.089364215	-2.24445489	-3.248377068	-3.827035067	-3.153507786	-3.170942515	-2.897158868	-3.338998261	-3.687594561	-4.062300927	-3.900847261	-3.114019211	-2.260564569	-3.948475678	-2.692286774	-2.642170159	-2.729408524	-3.243577562	-3.856343196	-3.833442973	-3.663020479	-2.52022472	-3.850719022
P25616	UPF0655 protein YCR015C OS=Saccharomyces cerevisiae (strain ATCC 204508 / S288c) GN=YCR015C PE=3 SV=2 - [YCQ5_YEAST]	-2.807825605	-4.022412574	-4.089896099	-3.239190581	-2.484255955	-2.365263925	-2.310817762	-2.47668856	-3.023195867	-3.828765423	-2.925090088	-3.731435153	-3.776022328	-2.934476812	-2.684078612	-2.570457781	-2.593361683	-2.814160777	-3.01919358	-3.352344883	-2.805198975	-3.713010492	-3.601372067	-3.158923243	-2.655352581	-2.538987263	-2.771398495	-2.946890172	-3.125331496	-3.530705828	-2.827437528	-3.58686014	-3.694777418	-2.917999069	-2.361771772	-2.567424418	-2.831451731	-2.912690313	-2.984653271	-3.40137593
P25618	Protein CWH43 OS=Saccharomyces cerevisiae (strain ATCC 204508 / S288c) GN=CWH43 PE=1 SV=2 - [CWH43_YEAST]	-4.206845888	-2.495160541	-2.53513803	-2.645053071	-3.40191427	-3.650492481	-4.354115073	-4.165190689	-4.201524011	-3.057158421	-4.245626121	-2.353295081	-2.281999092	-2.754571604	-3.471332148	-4.333184489	-3.914585883	-3.907016883	-3.911483553	-4.046377062	-4.062799517	-2.456766995	-2.384488965	-2.638808882	-3.486862985	-3.725848542	-4.035102795	-4.509345487	-3.559264698	-3.108738979	-4.413436276	-2.118012371	-2.355465972	-2.986768443	-3.678376599	-4.098649091	-4.019496205	-4.436748363	-3.937182145	-3.943352327
P25619	30 kDa heat shock protein OS=Saccharomyces cerevisiae (strain ATCC 204508 / S288c) GN=HSP30 PE=1 SV=1 - [HSP30_YEAST]	-3.938300632	-2.401615611	-2.311555503	-2.754393513	-3.218866754	-3.650492481	-3.60332424	-3.336018272	-3.863163647	-3.884676443	-3.524154849	-2.758777599	-2.708841184	-2.995629794	-3.587245469	-3.33880745	-3.444338988	-3.475595466	-3.538865859	-3.517119731	-3.809020996	-2.851559958	-3.035700727	-2.299830348	-2.694780149	-3.413361715	-3.293120734	-3.19497108	-3.559264698	-4.00689944	-3.664479367	-2.807916144	-2.631458399	-2.700240942	-2.73633757	-3.072530876	-3.166417184	-3.751231097	-3.913291521	-3.468643599
P25623	Suppressor of yeast profilin deletion OS=Saccharomyces cerevisiae (strain ATCC 204508 / S288c) GN=SYP1 PE=1 SV=3 - [SYP1_YEAST]	-3.810463773	-2.788900968	-2.762824809	-2.658276023	-2.910468259	-3.137264491	-3.420286813	-3.449086751	-3.561772639	-3.412407771	-3.283337015	-3.112751052	-2.919755216	-2.830536222	-2.736664964	-3.017939136	-3.143536518	-3.23960052	-3.477628805	-3.749721774	-3.134824519	-3.169590446	-3.127302313	-2.975414209	-2.777022371	-2.830564532	-2.900491646	-3.019935625	-3.590275631	-3.472732439	-2.958298582	-2.980049462	-2.952889459	-3.022422477	-3.028095526	-3.044014776	-3.08993194	-3.177187783	-3.335294444	-3.642215606
P25627	18S rRNA (guanine(1575)-N(7))-methyltransferase OS=Saccharomyces cerevisiae (strain ATCC 204508 / S288c) GN=BUD23 PE=1 SV=1 - [BUD23_YEAST]	-2.662685866	-3.092696983	-3.366427905	-2.726271882	-3.856994736	-3.418111649	-3.575711604	-3.133421888	-4.430580686	-2.793571327	-2.753104791	-3.650254651	-3.652968711	-4.404445975	-4.036702988	-3.518661086	-4.223283563	-3.971277254	-3.68695694	-1.548637758	-2.778654838	-3.578116643	-3.290998029	-3.034028759	-2.853042394	-2.769341433	-2.976098448	-3.178151934	-3.470039529	-3.102444518	-2.886364216	-3.64176975	-3.506886788	-3.174560049	-3.059223626	-3.116390243	-3.423689707	-3.321691541	-3.595555122	-2.351258936
P25628	Sterol O-acyltransferase 1 OS=Saccharomyces cerevisiae (strain ATCC 204508 / S288c) GN=ARE1 PE=1 SV=1 - [ARE1_YEAST]	-4.128517934	-2.614746749	-2.401136771	-2.618965237	-3.194514112	-3.238919902	-3.8789434	-3.763188467	-3.931801185	-3.184740424	-3.924241585	-2.537268858	-2.477079947	-2.7651819	-3.152797715	-3.617755759	-3.854107009	-4.145675077	-3.794860004	-3.864593227	-4.0207345	-2.461709589	-2.519021797	-2.772153893	-3.338998261	-3.413361715	-3.834200224	-3.957103842	-3.984276448	-3.040965357	-3.771471344	-2.338455399	-2.432400998	-2.836404502	-3.243577562	-3.807604666	-3.858598735	-4.110890902	-3.79943087	-3.722040896
P25631	Ankyrin repeat-containing protein YCR051W OS=Saccharomyces cerevisiae (strain ATCC 204508 / S288c) GN=YCR051W PE=1 SV=1 - [YCU1_YEAST]	-2.828329287	-3.988020548	-3.781654599	-2.888198469	-2.370750308	-2.435952281	-2.46695933	-2.797660393	-2.968074907	-3.839775761	-2.711057286	-3.773804036	-3.788924826	-2.520851803	-2.242652184	-2.727650997	-2.763760556	-2.843942765	-3.376343776	-3.847612789	-2.500436899	-3.984444275	-4.061528573	-3.580094551	-2.655352581	-2.311012308	-2.612129576	-2.811035803	-3.091657239	-3.809487457	-2.663851713	-3.670028194	-3.608238707	-2.52379663	-2.441560181	-2.858776109	-3.003198935	-3.018213293	-3.351258727	-3.67163526
P25635	Periodic tryptophan protein 2 OS=Saccharomyces cerevisiae (strain ATCC 204508 / S288c) GN=PWP2 PE=1 SV=2 - [PWP2_YEAST]	-3.601977523	-3.092696983	-3.147904997	-3.407586589	-3.746680238	-3.650492481	-3.781106102	-4.244587631	-4.334558722	-2.172428697	-3.467060605	-2.807473208	-2.877788776	-3.481147762	-3.563306177	-3.236811125	-3.180201511	-3.648729677	-3.168484866	-2.737485487	-3.446773306	-3.33203951	-3.290998029	-3.806562187	-3.976456693	-3.933981694	-3.67876722	-3.820370068	-2.679476522	-2.049061898	-3.186105408	-3.347447897	-3.367069516	-3.952996699	-3.831149941	-3.505957957	-3.646572833	-3.192547544	-3.061366936	-2.277767571
P25639	Uncharacterized membrane protein YCR061W OS=Saccharomyces cerevisiae (strain ATCC 204508 / S288c) GN=YCR061W PE=1 SV=2 - [YCV1_YEAST]	-4.233928335	-3.038879337	-3.055500225	-3.180784909	-2.833237613	-3.11776528	-2.857947164	-2.080708865	-3.589233069	-3.624545832	-3.553571812	-2.869312041	-2.948426607	-3.270004768	-3.493782084	-2.95178485	-2.820513939	-2.78498106	-3.704389978	-3.571851636	-3.827035067	-3.244266324	-3.252982984	-3.848017837	-3.262957859	-2.582209671	-2.281198274	-3.211988557	-3.559264698	-3.729726804	-4.199188918	-3.251794769	-3.014180221	-2.934886612	-3.012779705	-2.61907263	-2.270880409	-2.476876974	-3.6340917	-3.907914797
P25642	54S ribosomal protein IMG2, mitochondrial OS=Saccharomyces cerevisiae (strain ATCC 204508 / S288c) GN=IMG2 PE=1 SV=2 - [IMG2_YEAST]	-3.983558021	-3.466094811	-3.325381733	-3.300059978	-3.347203849	-3.568804234	-3.719380637	-4.28598476	-2.986215619	-2.2733418	-4.221826918	-2.898321241	-3.218304103	-3.331745136	-2.922149719	-3.963838137	-3.055753494	-3.071638452	-2.036917892	-3.864593227	-3.773653436	-3.169590446	-3.225114738	-3.415216021	-3.557778725	-3.668841104	-3.199529623	-3.096876584	-3.293785762	-2.381110619	-3.398398904	-2.850410025	-2.680300222	-3.096487322	-3.374477232	-3.505957957	-3.646572833	-3.42674775	-2.692569501	-3.409614927
P25644	DNA topoisomerase 2-associated protein PAT1 OS=Saccharomyces cerevisiae (strain ATCC 204508 / S288c) GN=PAT1 PE=1 SV=4 - [PAT1_YEAST]	-3.163920707	-3.288131735	-3.196425265	-3.279483607	-3.517979455	-3.466615235	-3.8789434	-3.853689868	-3.482393235	-2.512337522	-3.066373315	-3.079148203	-3.271647646	-3.590097274	-3.539757438	-3.236811125	-3.357800659	-3.143886551	-3.192887995	-2.486790202	-3.047733983	-3.23577561	-3.531451145	-3.786272352	-3.837638393	-3.578562962	-3.500749059	-3.178151934	-2.448796395	-2.767628144	-3.067711435	-3.295156084	-3.39397038	-3.437849858	-3.607653822	-3.39376957	-3.332740307	-3.192547544	-3.128565271	-2.437093753
P25654	UPF0587 protein YCR090C OS=Saccharomyces cerevisiae (strain ATCC 204508 / S288c) GN=YCR090C PE=1 SV=1 - [YCY0_YEAST]	-2.913387874	-3.76780071	-3.691977795	-2.698687857	-2.203456712	-2.497625582	-2.685689267	-2.890448815	-3.18139102	-3.862051572	-2.823038233	-3.721034407	-3.465204179	-2.672386151	-2.446549694	-2.769778831	-3.00553756	-3.089364215	-3.2429682	-3.557972875	-2.926224401	-3.567424426	-3.390661642	-2.713490992	-2.389680609	-2.513661954	-2.876144788	-3.211988557	-3.670849157	-3.819774645	-2.752434717	-3.458083286	-3.314726807	-2.60256141	-2.451851263	-3.00227013	-3.060437918	-3.208072542	-3.288434531	-3.443049437
P25655	General negative regulator of transcription subunit 1 OS=Saccharomyces cerevisiae (strain ATCC 204508 / S288c) GN=CDC39 PE=1 SV=3 - [NOT1_YEAST]	-3.150950821	-3.288131735	-3.394455225	-3.650137594	-3.677558175	-3.595523289	-3.279983663	-2.97260786	-2.750913843	-2.76704835	-2.670200443	-3.630653304	-3.6767546	-4.106020725	-4.070039193	-3.06962434	-2.973005519	-2.660516797	-2.751139367	-2.554085432	-2.537045862	-3.701275212	-3.649941431	-3.957183835	-3.651622453	-3.156635215	-2.727178671	-2.583595816	-2.679476522	-3.011180869	-2.596703694	-3.614053876	-3.751622792	-3.987803493	-3.518443784	-3.087003059	-2.831451731	-2.59437977	-2.632804563	-3.085372957
P25656	Cell division control protein 50 OS=Saccharomyces cerevisiae (strain ATCC 204508 / S288c) GN=CDC50 PE=1 SV=1 - [CDC50_YEAST]	-4.103324895	-3.341425125	-3.380373533	-3.070619664	-2.77791173	-2.729538563	-2.531819922	-2.2043237	-3.202442765	-3.663143788	-3.412139112	-3.255580003	-3.486067762	-3.182080725	-3.135042906	-2.727650997	-2.397153183	-2.647327558	-3.538865859	-3.161857547	-4.220495918	-3.599741649	-3.613362065	-2.99857512	-2.552173325	-2.282215155	-2.038966934	-2.476892583	-3.791786641	-3.789130399	-3.82809556	-3.542645614	-3.536552215	-3.257099205	-2.938547992	-2.233729406	-2.212940158	-2.430607851	-3.101309309	-3.74270648
P25694	Cell division control protein 48 OS=Saccharomyces cerevisiae (strain ATCC 204508 / S288c) GN=CDC48 PE=1 SV=3 - [CDC48_YEAST]	-2.371879152	-3.341425125	-3.366427905	-3.363610059	-3.458780535	-3.491492272	-3.420286813	-3.314429946	-2.535239428	-3.220277413	-2.503021638	-3.509348428	-3.486067762	-3.687624325	-3.713285755	-3.780451763	-3.560361149	-3.385252037	-3.268675437	-2.164097673	-2.796296564	-3.588888651	-3.613362065	-3.869200734	-3.751993551	-3.847096259	-3.557683517	-3.394204419	-1.406825693	-3.464637385	-2.707463547	-3.482935902	-3.516707676	-3.730346031	-3.630845218	-3.606606457	-3.386619418	-3.239632737	-2.652452439	-2.475503058
P25719	Peptidyl-prolyl cis-trans isomerase C, mitochondrial OS=Saccharomyces cerevisiae (strain ATCC 204508 / S288c) GN=CPR3 PE=1 SV=1 - [CYPC_YEAST]	-3.637712695	-3.514238825	-3.497072457	-3.180784909	-3.517979455	-3.767139079	-3.81298753	-3.853689868	-2.814320622	-2.288351871	-3.308194234	-3.527359972	-3.299077491	-2.910723266	-2.892015233	-3.381713699	-3.444338988	-3.300232063	-1.951152035	-3.781620285	-3.4891774	-3.46464489	-3.349966679	-2.986948199	-3.149058041	-3.49360016	-3.699973364	-3.648389868	-3.159810333	-2.2675906	-3.456737576	-2.956650436	-2.837604959	-2.657566126	-2.953091988	-3.256582396	-3.405035551	-3.338678416	-2.584824432	-3.839546808
P25808	ATP-dependent rRNA helicase SPB4 OS=Saccharomyces cerevisiae (strain ATCC 204508 / S288c) GN=SPB4 PE=1 SV=1 - [SPB4_YEAST]	-3.533056427	-2.912511287	-2.937393852	-3.035690717	-3.1705656	-3.281675518	-3.63147539	-3.336018272	-4.201524011	-2.79893493	-3.014312794	-2.686151529	-3.05351533	-3.728557984	-3.66154176	-3.567358233	-5.57809168	-5.111349651	-3.492696233	-2.082341132	-3.39210545	-3.252807286	-3.475664499	-3.528623916	-4.429070267	-3.979466963	-3.67876722	-3.625412116	-3.559264698	-2.004362095	-3.315087282	-3.482935902	-3.672651547	-4.097559513	-4.266718797	-4.069629303	-4.168789582	-4.053694404	-3.913291521	-1.641629817
P25847	DNA mismatch repair protein MSH2 OS=Saccharomyces cerevisiae (strain ATCC 204508 / S288c) GN=MSH2 PE=1 SV=2 - [MSH2_YEAST]	-2.78760919	-3.576768786	-3.624042989	-4.042225323	-3.935517145	-3.466615235	-3.781106102	-3.521439404	-3.223806147	-2.251115481	-2.467583762	-3.536450734	-3.828338923	-3.331745136	-3.471332148	-3.963838137	-3.21782236	-2.647327558	-2.760228281	-2.92074246	-2.935968424	-3.66663112	-3.674852988	-3.957183835	-3.613349806	-3.933981694	-3.393204548	-3.096876584	-2.536694073	-2.42363961	-2.681138592	-3.80974839	-3.763265485	-3.701166872	-3.518443784	-3.323546569	-3.18221299	-2.802527748	-2.831233618	-2.488536784
P26263	Pyruvate decarboxylase isozyme 3 OS=Saccharomyces cerevisiae (strain ATCC 204508 / S288c) GN=PDC6 PE=1 SV=3 - [PDC6_YEAST]	-1.984799979	-3.873716254	-3.958605033	-4.858714055	-5.02819197	-4.033189153	-2.997550353	-2.214286078	-2.080753653	-3.5503146	-2.333943468	-3.956928146	-3.997724998	-5.065169543	-4.327795148	-3.236811125	-2.695820681	-2.23848365	-2.548595699	-2.574901635	-2.230849638	-3.92865538	-3.95092007	-4.286960841	-3.837638393	-3.092740768	-2.82864984	-2.075457958	-2.420648118	-3.672671225	-2.419426686	-4.023982976	-4.119412888	-4.258217403	-3.752743398	-3.131311339	-2.666833809	-2.458190902	-2.467066141	-2.91734692
P26321	60S ribosomal protein L5 OS=Saccharomyces cerevisiae (strain ATCC 204508 / S288c) GN=RPL5 PE=1 SV=4 - [RL5_YEAST]	-3.48344276	-2.556863727	-2.566685041	-2.768662559	-3.48807652	-3.927594484	-4.263258302	-4.165190689	-4.159768935	-2.89905379	-4.065383228	-2.701409481	-2.672510429	-3.240097604	-3.766953548	-4.512167211	-4.185540184	-3.971277254	-4.060634379	-1.990913689	-3.845276737	-2.733290781	-2.868288684	-3.384385665	-4.077018116	-4.259006006	-4.268539248	-3.7196026	-3.499172693	-2.185455459	-4.150247753	-3.015875164	-3.115017543	-4.136080041	-4.95030814	-4.622943839	-4.56433077	-4.140361586	-4.321261917	-1.706140361
P26449	Cell cycle arrest protein BUB3 OS=Saccharomyces cerevisiae (strain ATCC 204508 / S288c) GN=BUB3 PE=1 SV=1 - [BUB3_YEAST]	-2.891648578	-3.628819328	-3.745112755	-3.407586589	-2.690169878	-2.805500463	-2.531819922	-2.615010025	-2.950159418	-3.348100147	-2.599452678	-3.885507667	-3.882622712	-3.300544827	-2.560431901	-2.570457781	-2.605778185	-2.905416724	-3.07480077	-3.248377068	-2.935968424	-3.835928853	-3.834086889	-3.369213983	-2.516410559	-2.393302736	-2.642607932	-2.686878618	-3.268483222	-3.416997919	-2.629887134	-3.728260729	-3.963576025	-3.390496121	-2.909892508	-2.39544782	-2.831451731	-3.146950162	-2.52022472	-3.260591666
P26570	Serine/threonine-protein phosphatase PP-Z1 OS=Saccharomyces cerevisiae (strain ATCC 204508 / S288c) GN=PPZ1 PE=1 SV=5 - [PPZ1_YEAST]	-3.56710567	-2.841682586	-2.726741376	-2.712413957	-3.548515007	-3.516805598	-3.575711604	-3.314429946	-3.18139102	-3.163830824	-3.258900684	-3.014202528	-2.962978799	-3.046489415	-3.264173859	-3.276748885	-3.022082804	-3.143886551	-3.404564423	-3.401071184	-3.239526064	-3.161526713	-2.853990146	-3.267256131	-3.521885387	-3.367276037	-2.950453497	-2.798128185	-3.574686889	-3.370880761	-3.315087282	-2.706853673	-2.825346119	-3.437849858	-3.496976902	-3.161624488	-3.104908124	-3.321691541	-3.335294444	-3.539200138
[truncated: 2,236 more rows]
