# Supplementary material for: The subcellular organisation of Saccharomyces cerevisiae
Source: Curr Opin Chem Biol. 2019 Feb;48:86–95. doi: 10.1016/j.cbpa.2018.10.026 (PMC6391909; doi:10.1016/j.cbpa.2018.10.026)
Supplement: Supplementary file 2 [file mmc2.xlsx]

## Sheet: Appendix 4.1
Supplementary Data 2. Marker proteins used for SVM classifier training in the S. cerevisiae hyperLOPIT experiment. "SGD identifier" signifies the protein identifier from Saccharomyces Genome Database and "Localisation" represents the predicted localisation obtained from the low throughput literature.
SGD Identifier	Localisation
YBL076C	Cytosol
YBR018C	Cytosol
YBR019C	Cytosol
YBR218C	Cytosol
YCL018W	Cytosol
YDR044W	Cytosol
YEL021W	Cytosol
YEL046C	Cytosol
YEL074W	Cytosol
YER023W	Cytosol
YFL022C	Cytosol
YGL062W	Cytosol
YGR264C	Cytosol
YHR018C	Cytosol
YJR137C	Cytosol
YLR028C	Cytosol
YLR060W	Cytosol
YMR120C	Cytosol
YOL058W	Cytosol
YPL214C	Cytosol
YPR074C	Cytosol
YAL023C	ER
YBR171W	ER
YBR283C	ER
YDL095W	ER
YDR304C	ER
YDR331W	ER
YER044C	ER
YER087C-B	ER
YFR041C	ER
YGL012W	ER
YGL027C	ER
YGR105W	ER
YHL028W	ER
YIR022W	ER
YJL034W	ER
YKL065C	ER
YLR207W	ER
YMR013C	ER
YNL048W	ER
YNL111C	ER
YOR165W	ER
YPL096C-A	ER
YPL227C	ER
YPR183W	ER
YBL102W	Golgi
YBR014C	Golgi
YBR015C	Golgi
YDR084C	Golgi
YDR264C	Golgi
YDR367W	Golgi
YDR483W	Golgi
YEL036C	Golgi
YER001W	Golgi
YGL038C	Golgi
YGL161C	Golgi
YGL198W	Golgi
YGL203C	Golgi
YGL225W	Golgi
YJL004C	Golgi
YJL186W	Golgi
YJR075W	Golgi
YKL006C-A	Golgi
YKR061W	Golgi
YOL018C	Golgi
YOR320C	Golgi
YPL050C	Golgi
YBL002W	Histone
YBL003C	Histone
YBR009C	Histone
YBR010W	Histone
YDR224C	Histone
YDR225W	Histone
YNL030W	Histone
YNL031C	Histone
YPL127C	Histone
Q0045	Mitochondrion
Q0080	Mitochondrion
Q0130	Mitochondrion
Q0250	Mitochondrion
Q0275	Mitochondrion
YBR039W	Mitochondrion
YDL004W	Mitochondrion
YDL067C	Mitochondrion
YDR231C	Mitochondrion
YDR377W	Mitochondrion
YER178W	Mitochondrion
YGL068W	Mitochondrion
YGL187C	Mitochondrion
YHR008C	Mitochondrion
YJR121W	Mitochondrion
YKL016C	Mitochondrion
YLR259C	Mitochondrion
YLR355C	Mitochondrion
YML078W	Mitochondrion
YNL005C	Mitochondrion
YPL078C	Mitochondrion
YPL103C	Mitochondrion
YPR020W	Mitochondrion
YBL035C	Nucleus
YBR245C	Nucleus
YDL148C	Nucleus
YEL026W	Nucleus
YER006W	Nucleus
YER172C	Nucleus
YGL171W	Nucleus
YGR056W	Nucleus
YGR103W	Nucleus
YGR145W	Nucleus
YGR251W	Nucleus
YIL126W	Nucleus
YJL010C	Nucleus
YJL106W	Nucleus
YJR002W	Nucleus
YLR117C	Nucleus
YLR197W	Nucleus
YLR276C	Nucleus
YLR399C	Nucleus
YLR449W	Nucleus
YML074C	Nucleus
YMR005W	Nucleus
YMR091C	Nucleus
YOL144W	Nucleus
YOR159C	Nucleus
YOR206W	Nucleus
YOR290C	Nucleus
YPR023C	Nucleus
YDR011W	Plasma membrane
YDR345C	Plasma membrane
YDR384C	Plasma membrane
YER145C	Plasma membrane
YGL008C	Plasma membrane
YGR281W	Plasma membrane
YHR092C	Plasma membrane
YIL140W	Plasma membrane
YJR152W	Plasma membrane
YKR093W	Plasma membrane
YLR237W	Plasma membrane
YMR011W	Plasma membrane
YNL142W	Plasma membrane
YOR301W	Plasma membrane
YPL036W	Plasma membrane
YPL058C	Plasma membrane
YPR149W	Plasma membrane
YPR198W	Plasma membrane
YBL041W	Proteasome catalytic subunit
YER012W	Proteasome catalytic subunit
YER094C	Proteasome catalytic subunit
YFR050C	Proteasome catalytic subunit
YGL011C	Proteasome catalytic subunit
YGR135W	Proteasome catalytic subunit
YGR253C	Proteasome catalytic subunit
YJL001W	Proteasome catalytic subunit
YML092C	Proteasome catalytic subunit
YMR314W	Proteasome catalytic subunit
YOR157C	Proteasome catalytic subunit
YOR362C	Proteasome catalytic subunit
YPR103W	Proteasome catalytic subunit
YDR427W	Proteasome regulatory subunit
YER021W	Proteasome regulatory subunit
YFR052W	Proteasome regulatory subunit
YHR027C	Proteasome regulatory subunit
YIL075C	Proteasome regulatory subunit
YLR421C	Proteasome regulatory subunit
YOR261C	Proteasome regulatory subunit
YPR108W	Proteasome regulatory subunit
YBL027W	Ribosome
YBL072C	Ribosome
YBL092W	Ribosome
YBR048W	Ribosome
YBR084C-A	Ribosome
YBR189W	Ribosome
YDL061C	Ribosome
YDL136W	Ribosome
YDR064W	Ribosome
YGL147C	Ribosome
YJL177W	Ribosome
YJL191W	Ribosome
YJR123W	Ribosome
YJR145C	Ribosome
YKL180W	Ribosome
YLR029C	Ribosome
YLR287C-A	Ribosome
YLR340W	Ribosome
YLR388W	Ribosome
YMR230W	Ribosome
YOR063W	Ribosome
YOR182C	Ribosome
YOR234C	Ribosome
YOR293W	Ribosome
YOR312C	Ribosome
YOR369C	Ribosome
YPL079W	Ribosome
YPL090C	Ribosome
YPR043W	Ribosome
YDL185W	V ATPase
YEL051W	V ATPase
YGR020C	V ATPase
YHR039C-A	V ATPase
YOR332W	V ATPase
YPR036W	V ATPase
YHR026W	Vacuole
YLR447C	Vacuole
YPL234C	Vacuole
YBR074W	Vacuole
YDL128W	Vacuole
YDR481C	Vacuole
YEL027W	Vacuole
YER119C	Vacuole
YGL006W	Vacuole
YHR028C	Vacuole
YJL012C	Vacuole
YOR087W	Vacuole
YOR270C	Vacuole
YPL006W	Vacuole
YCL005W-A	Vacuole
