# Supplementary material for: The subcellular organisation of Saccharomyces cerevisiae
Source: Curr Opin Chem Biol. 2019 Feb;48:86–95. doi: 10.1016/j.cbpa.2018.10.026 (PMC6391909; doi:10.1016/j.cbpa.2018.10.026)
Supplement: Supplementary file 4 [file mmc4.xlsx]

## Sheet: Worksheet Key
Supplementary Data 4. Comparison of the hyperLOPIT protein localisation assignment data with the data of Huh et al. (2003).
This workbook contains comparisons of hyperLOPIT protein localisation predictions with predictions of Huh et al. (2003). These are named for the organelle that the protein is predicted to localise to, in the hyperLOPIT study.
Organelles for which a comparison could be made are contained within separate sheets in this workbook, which are named for the organelle in the hyperLOPIT data which is under comparison.
This workbook also contains the following sheets:
NoLocalisationInEitherStudy - contains proteins for which there is no localisation described in either of the 2 studies.
UnknownInLOPITNotInHuh - contains proteins that were observed by hyperLOPIT but not assigned to an organelle and were not given any localisation by Huh et al. (2003).
LocalisationInLOPITnotInHuh - proteins that were assigned a localisation in hyperLOPIT but were not assigned any localisation in the data of Huh et al. (2003).
UnknownInLOPITLocalisationInHuh - proteins that were assigned a discrete localisation by Huh et al. (2003), and observed but not assigned a localisation the hyperLOPIT data.
LocalisationInHuhNotLOPIT - proteins that were assigned a discrete localisation in the data of Huh et al. (2003), but were not observed in the hyperLOPIT data.

## Sheet: Vacuole
UniProt Accession	Protein description	Protein localisation predicted by hyperLOPIT	Protein localisation predicted by Huh et al. (2003).
P38329	Uncharacterized membrane protein YBR235W OS=Saccharomyces cerevisiae (strain ATCC 204508 / S288c) GN=YBR235W PE=1 SV=1 - [YB85_YEAST]	Vacuole	ambiguous
Q07468	Vacuolar morphogenesis protein 6 OS=Saccharomyces cerevisiae (strain ATCC 204508 / S288c) GN=VAM6 PE=1 SV=1 - [VAM6_YEAST]	Vacuole	ambiguous
P38079	Protein YRO2 OS=Saccharomyces cerevisiae (strain ATCC 204508 / S288c) GN=YRO2 PE=1 SV=1 - [YRO2_YEAST]	Vacuole	cell periphery,bud
P38164	SEH-associated protein 4 OS=Saccharomyces cerevisiae (strain ATCC 204508 / S288c) GN=SEA4 PE=1 SV=2 - [SEA4_YEAST]	Vacuole	cytoplasm
Q03441	Sporulation protein RMD1 OS=Saccharomyces cerevisiae (strain ATCC 204508 / S288c) GN=RMD1 PE=1 SV=1 - [RMD1_YEAST]	Vacuole	cytoplasm
Q07825	Putative Xaa-Pro aminopeptidase FRA1 OS=Saccharomyces cerevisiae (strain ATCC 204508 / S288c) GN=FRA1 PE=1 SV=1 - [FRA1_YEAST]	Vacuole	cytoplasm
Q12108	Restriction of telomere capping protein 5 OS=Saccharomyces cerevisiae (strain ATCC 204508 / S288c) GN=RTC5 PE=1 SV=1 - [RTC5_YEAST]	Vacuole	cytoplasm
P35183	Protein AST1 OS=Saccharomyces cerevisiae (strain ATCC 204508 / S288c) GN=AST1 PE=1 SV=2 - [AST1_YEAST]	Vacuole	cytoplasm,nucleus
P51601	GTP cyclohydrolase 1 OS=Saccharomyces cerevisiae (strain ATCC 204508 / S288c) GN=FOL2 PE=1 SV=1 - [GCH1_YEAST]	Vacuole	cytoplasm,nucleus
P12868	E3 ubiquitin-protein ligase PEP5 OS=Saccharomyces cerevisiae (strain ATCC 204508 / S288c) GN=PEP5 PE=1 SV=2 - [PEP5_YEAST]	Vacuole	endosome
P22219	Serine/threonine-protein kinase VPS15 OS=Saccharomyces cerevisiae (strain ATCC 204508 / S288c) GN=VPS15 PE=1 SV=4 - [VPS15_YEAST]	Vacuole	endosome
P22543	Phosphatidylinositol 3-kinase VPS34 OS=Saccharomyces cerevisiae (strain ATCC 204508 / S288c) GN=VPS34 PE=1 SV=1 - [VPS34_YEAST]	Vacuole	endosome
P25371	Probable ATP-dependent permease OS=Saccharomyces cerevisiae (strain ATCC 204508 / S288c) GN=ADP1 PE=1 SV=2 - [ADP1_YEAST]	Vacuole	ER
P25515	V-type proton ATPase subunit c OS=Saccharomyces cerevisiae (strain ATCC 204508 / S288c) GN=VMA3 PE=1 SV=1 - [VATL1_YEAST]	Vacuole	ER
P27514	Low-affinity phosphate transporter PHO91 OS=Saccharomyces cerevisiae (strain ATCC 204508 / S288c) GN=PHO91 PE=1 SV=2 - [PHO91_YEAST]	Vacuole	ER
P36062	Vacuolar amino acid transporter 3 OS=Saccharomyces cerevisiae (strain ATCC 204508 / S288c) GN=AVT3 PE=1 SV=1 - [AVT3_YEAST]	Vacuole	ER
P40046	Vacuolar transporter chaperone 1 OS=Saccharomyces cerevisiae (strain ATCC 204508 / S288c) GN=VTC1 PE=1 SV=3 - [VTC1_YEAST]	Vacuole	ER
P53326	Uncharacterized protein YGR266W OS=Saccharomyces cerevisiae (strain ATCC 204508 / S288c) GN=YGR266W PE=1 SV=1 - [YG5L_YEAST]	Vacuole	ER
Q12078	Iron transporter SMF3 OS=Saccharomyces cerevisiae (strain ATCC 204508 / S288c) GN=SMF3 PE=1 SV=1 - [SMF3_YEAST]	Vacuole	ER
Q12697	Vacuolar cation-transporting ATPase YPK9 OS=Saccharomyces cerevisiae (strain ATCC 204508 / S288c) GN=YPK9 PE=1 SV=1 - [YPK9_YEAST]	Vacuole	ER
Q99385	Vacuolar calcium ion transporter OS=Saccharomyces cerevisiae (strain ATCC 204508 / S288c) GN=VCX1 PE=1 SV=1 - [VCX1_YEAST]	Vacuole	ER
Q12324	Calcium channel YVC1 OS=Saccharomyces cerevisiae (strain ATCC 204508 / S288c) GN=YVC1 PE=1 SV=2 - [YVC1_YEAST]	Vacuole	ER,cytoplasm
P23968	V-type proton ATPase subunit c'' OS=Saccharomyces cerevisiae (strain ATCC 204508 / S288c) GN=VMA16 PE=1 SV=1 - [VATO_YEAST]	Vacuole	ER,vacuole
P22855	Alpha-mannosidase OS=Saccharomyces cerevisiae (strain ATCC 204508 / S288c) GN=AMS1 PE=1 SV=2 - [MAN1_YEAST]	Vacuole	punctate composite
P41318	Target of rapamycin complex subunit LST8 OS=Saccharomyces cerevisiae (strain ATCC 204508 / S288c) GN=LST8 PE=1 SV=1 - [LST8_YEAST]	Vacuole	punctate composite
P14772	Bile pigment transporter 1 OS=Saccharomyces cerevisiae (strain ATCC 204508 / S288c) GN=BPT1 PE=1 SV=2 - [BPT1_YEAST]	Vacuole	vacuolar membrane
P32366	V-type proton ATPase subunit d OS=Saccharomyces cerevisiae (strain ATCC 204508 / S288c) GN=VMA6 PE=1 SV=2 - [VA0D_YEAST]	Vacuole	vacuolar membrane
P32386	ATP-dependent bile acid permease OS=Saccharomyces cerevisiae (strain ATCC 204508 / S288c) GN=YBT1 PE=1 SV=2 - [YBT1_YEAST]	Vacuole	vacuolar membrane
P32563	V-type proton ATPase subunit a, vacuolar isoform OS=Saccharomyces cerevisiae (strain ATCC 204508 / S288c) GN=VPH1 PE=1 SV=3 - [VPH1_YEAST]	Vacuole	vacuolar membrane
P32798	Cobalt uptake protein COT1 OS=Saccharomyces cerevisiae (strain ATCC 204508 / S288c) GN=COT1 PE=1 SV=2 - [COT1_YEAST]	Vacuole	vacuolar membrane
P38142	Probable metabolite transport protein YBR241C OS=Saccharomyces cerevisiae (strain ATCC 204508 / S288c) GN=YBR241C PE=1 SV=1 - [YB91_YEAST]	Vacuole	vacuolar membrane
P38247	Protein SLM4 OS=Saccharomyces cerevisiae (strain ATCC 204508 / S288c) GN=SLM4 PE=1 SV=1 - [SLM4_YEAST]	Vacuole	vacuolar membrane
P38310	Iron transporter FTH1 OS=Saccharomyces cerevisiae (strain ATCC 204508 / S288c) GN=FTH1 PE=1 SV=2 - [FTH1_YEAST]	Vacuole	vacuolar membrane
P38873	Target of rapamycin complex 1 subunit KOG1 OS=Saccharomyces cerevisiae (strain ATCC 204508 / S288c) GN=KOG1 PE=1 SV=2 - [KOG1_YEAST]	Vacuole	vacuolar membrane
P38929	Calcium-transporting ATPase 2 OS=Saccharomyces cerevisiae (strain ATCC 204508 / S288c) GN=PMC1 PE=1 SV=1 - [ATC2_YEAST]	Vacuole	vacuolar membrane
P39109	Metal resistance protein YCF1 OS=Saccharomyces cerevisiae (strain ATCC 204508 / S288c) GN=YCF1 PE=1 SV=2 - [YCFI_YEAST]	Vacuole	vacuolar membrane
P39968	Vacuolar protein 8 OS=Saccharomyces cerevisiae (strain ATCC 204508 / S288c) GN=VAC8 PE=1 SV=3 - [VAC8_YEAST]	Vacuole	vacuolar membrane
P40528	Protein SYG1 OS=Saccharomyces cerevisiae (strain ATCC 204508 / S288c) GN=SYG1 PE=1 SV=1 - [SYG1_YEAST]	Vacuole	vacuolar membrane
P43561	Iron transport multicopper oxidase FET5 OS=Saccharomyces cerevisiae (strain ATCC 204508 / S288c) GN=FET5 PE=1 SV=1 - [FET5_YEAST]	Vacuole	vacuolar membrane
Q02205	Protein MEH1 OS=Saccharomyces cerevisiae (strain ATCC 204508 / S288c) GN=MEH1 PE=1 SV=1 - [MEH1_YEAST]	Vacuole	vacuolar membrane
Q03308	Vacuolar protein sorting-associated protein 16 OS=Saccharomyces cerevisiae (strain ATCC 204508 / S288c) GN=VPS16 PE=1 SV=2 - [VPS16_YEAST]	Vacuole	vacuolar membrane
Q03730	Uncharacterized vacuolar membrane protein YML018C OS=Saccharomyces cerevisiae (strain ATCC 204508 / S288c) GN=YML018C PE=1 SV=1 - [YMB8_YEAST]	Vacuole	vacuolar membrane
Q03823	Uncharacterized protein YMR160W OS=Saccharomyces cerevisiae (strain ATCC 204508 / S288c) GN=YMR160W PE=1 SV=1 - [YM35_YEAST]	Vacuole	vacuolar membrane
Q04602	Vacuolar basic amino acid transporter 4 OS=Saccharomyces cerevisiae (strain ATCC 204508 / S288c) GN=VBA4 PE=1 SV=1 - [VBA4_YEAST]	Vacuole	vacuolar membrane
Q04934	Protein IVY1 OS=Saccharomyces cerevisiae (strain ATCC 204508 / S288c) GN=IVY1 PE=1 SV=1 - [IVY1_YEAST]	Vacuole	vacuolar membrane
Q07895	FAS1 domain-containing protein YLR001C OS=Saccharomyces cerevisiae (strain ATCC 204508 / S288c) GN=YLR001C PE=1 SV=1 - [YL001_YEAST]	Vacuole	vacuolar membrane
Q12010	Probable vacuolar amino acid transporter YPQ1 OS=Saccharomyces cerevisiae (strain ATCC 204508 / S288c) GN=YPQ1 PE=1 SV=1 - [YPQ1_YEAST]	Vacuole	vacuolar membrane
Q12200	Niemann-Pick type C-related protein 1 OS=Saccharomyces cerevisiae (strain ATCC 204508 / S288c) GN=NCR1 PE=1 SV=1 - [NPC1_YEAST]	Vacuole	vacuolar membrane
P11491	Repressible alkaline phosphatase OS=Saccharomyces cerevisiae (strain ATCC 204508 / S288c) GN=PHO8 PE=1 SV=2 - [PPB_YEAST]	Vacuole	vacuole
P39962	Casein kinase I homolog 3 OS=Saccharomyces cerevisiae (strain ATCC 204508 / S288c) GN=YCK3 PE=1 SV=2 - [KC13_YEAST]	Vacuole	vacuole
P47818	Protein CCC1 OS=Saccharomyces cerevisiae (strain ATCC 204508 / S288c) GN=CCC1 PE=1 SV=1 - [CCC1_YEAST]	Vacuole	vacuole
P53925	Uncharacterized vacuolar membrane protein YNL115C OS=Saccharomyces cerevisiae (strain ATCC 204508 / S288c) GN=YNL115C PE=1 SV=1 - [YNL5_YEAST]	Vacuole	vacuole
Q02725	Vacuolar transporter chaperone 3 OS=Saccharomyces cerevisiae (strain ATCC 204508 / S288c) GN=VTC3 PE=1 SV=1 - [VTC3_YEAST]	Vacuole	vacuole
Q04991	Protein FMP42 OS=Saccharomyces cerevisiae (strain ATCC 204508 / S288c) GN=FMP42 PE=1 SV=1 - [FMP42_YEAST]	Vacuole	vacuole
Q12255	Vacuolar v-SNARE NYV1 OS=Saccharomyces cerevisiae (strain ATCC 204508 / S288c) GN=NYV1 PE=1 SV=2 - [NYV1_YEAST]	Vacuole	vacuole
P38959	Vacuolar protein sorting-associated protein 41 OS=Saccharomyces cerevisiae (strain ATCC 204508 / S288c) GN=VPS41 PE=1 SV=2 - [VPS41_YEAST]	Vacuole	vacuole,vacuolar membrane

## Sheet: V ATPase
UniProt Accession	Protein description	Protein localisation predicted by hyperLOPIT	Protein localisation predicted by Huh et al. (2003).
P39111	V-type proton ATPase subunit F OS=Saccharomyces cerevisiae (strain ATCC 204508 / S288c) GN=VMA7 PE=1 SV=1 - [VATF_YEAST]	V ATPase	ambiguous,vacuolar membrane
P16140	V-type proton ATPase subunit B OS=Saccharomyces cerevisiae (strain ATCC 204508 / S288c) GN=VMA2 PE=1 SV=2 - [VATB_YEAST]	V ATPase	vacuolar membrane
P17255	V-type proton ATPase catalytic subunit A OS=Saccharomyces cerevisiae (strain ATCC 204508 / S288c) GN=VMA1 PE=1 SV=3 - [VATA_YEAST]	V ATPase	vacuolar membrane
P22203	V-type proton ATPase subunit E OS=Saccharomyces cerevisiae (strain ATCC 204508 / S288c) GN=VMA4 PE=1 SV=4 - [VATE_YEAST]	V ATPase	vacuolar membrane
P32610	V-type proton ATPase subunit D OS=Saccharomyces cerevisiae (strain ATCC 204508 / S288c) GN=VMA8 PE=1 SV=1 - [VATD_YEAST]	V ATPase	vacuolar membrane
P41807	V-type proton ATPase subunit H OS=Saccharomyces cerevisiae (strain ATCC 204508 / S288c) GN=VMA13 PE=1 SV=1 - [VATH_YEAST]	V ATPase	vacuolar membrane
P48836	V-type proton ATPase subunit G OS=Saccharomyces cerevisiae (strain ATCC 204508 / S288c) GN=VMA10 PE=1 SV=1 - [VATG_YEAST]	V ATPase	vacuolar membrane

## Sheet: Ribosome
UniProt Accession	Protein description	Protein localisation predicted by hyperLOPIT	Protein localisation predicted by Huh et al. (2003).
O14455	60S ribosomal protein L36-B OS=Saccharomyces cerevisiae (strain ATCC 204508 / S288c) GN=RPL36B PE=1 SV=3 - [RL36B_YEAST]	Ribosome	cytoplasm
P02400	60S acidic ribosomal protein P2-beta OS=Saccharomyces cerevisiae (strain ATCC 204508 / S288c) GN=RPP2B PE=1 SV=2 - [RLA4_YEAST]	Ribosome	cytoplasm
P02407	40S ribosomal protein S17-A OS=Saccharomyces cerevisiae (strain ATCC 204508 / S288c) GN=RPS17A PE=1 SV=1 - [RS17A_YEAST]	Ribosome	cytoplasm
P04449	60S ribosomal protein L24-A OS=Saccharomyces cerevisiae (strain ATCC 204508 / S288c) GN=RPL24A PE=1 SV=1 - [RL24A_YEAST]	Ribosome	cytoplasm
P05318	60S acidic ribosomal protein P1-alpha OS=Saccharomyces cerevisiae (strain ATCC 204508 / S288c) GN=RPP1A PE=1 SV=4 - [RLA1_YEAST]	Ribosome	cytoplasm
P05319	60S acidic ribosomal protein P2-alpha OS=Saccharomyces cerevisiae (strain ATCC 204508 / S288c) GN=RPP2A PE=1 SV=1 - [RLA2_YEAST]	Ribosome	cytoplasm
P05738	60S ribosomal protein L9-A OS=Saccharomyces cerevisiae (strain ATCC 204508 / S288c) GN=RPL9A PE=1 SV=2 - [RL9A_YEAST]	Ribosome	cytoplasm
P05739	60S ribosomal protein L6-B OS=Saccharomyces cerevisiae (strain ATCC 204508 / S288c) GN=RPL6B PE=1 SV=4 - [RL6B_YEAST]	Ribosome	cytoplasm
P05740	60S ribosomal protein L17-A OS=Saccharomyces cerevisiae (strain ATCC 204508 / S288c) GN=RPL17A PE=1 SV=4 - [RL17A_YEAST]	Ribosome	cytoplasm
P05743	60S ribosomal protein L26-A OS=Saccharomyces cerevisiae (strain ATCC 204508 / S288c) GN=RPL26A PE=1 SV=3 - [RL26A_YEAST]	Ribosome	cytoplasm
P05747	60S ribosomal protein L29 OS=Saccharomyces cerevisiae (strain ATCC 204508 / S288c) GN=RPL29 PE=1 SV=3 - [RL29_YEAST]	Ribosome	cytoplasm
P05749	60S ribosomal protein L22-A OS=Saccharomyces cerevisiae (strain ATCC 204508 / S288c) GN=RPL22A PE=1 SV=3 - [RL22A_YEAST]	Ribosome	cytoplasm
P07280	40S ribosomal protein S19-A OS=Saccharomyces cerevisiae (strain ATCC 204508 / S288c) GN=RPS19A PE=1 SV=2 - [RS19A_YEAST]	Ribosome	cytoplasm
P0C0T4	40S ribosomal protein S25-B OS=Saccharomyces cerevisiae (strain ATCC 204508 / S288c) GN=RPS25B PE=1 SV=1 - [RS25B_YEAST]	Ribosome	cytoplasm
P0C0W9	60S ribosomal protein L11-A OS=Saccharomyces cerevisiae (strain ATCC 204508 / S288c) GN=RPL11A PE=1 SV=2 - [RL11A_YEAST]	Ribosome	cytoplasm
P0C0X0	40S ribosomal protein S28-B OS=Saccharomyces cerevisiae (strain ATCC 204508 / S288c) GN=RPS28B PE=1 SV=1 - [RS28B_YEAST]	Ribosome	cytoplasm
P0CX23	60S ribosomal protein L20-A OS=Saccharomyces cerevisiae (strain ATCC 204508 / S288c) GN=RPL20A PE=1 SV=1 - [RL20A_YEAST]	Ribosome	cytoplasm
P0CX25	60S ribosomal protein L43-A OS=Saccharomyces cerevisiae (strain ATCC 204508 / S288c) GN=RPL43A PE=1 SV=1 - [RL43A_YEAST]	Ribosome	cytoplasm
P0CX27	60S ribosomal protein L42-A OS=Saccharomyces cerevisiae (strain ATCC 204508 / S288c) GN=RPL42A PE=1 SV=1 - [RL44A_YEAST]	Ribosome	cytoplasm
P0CX29	40S ribosomal protein S23-A OS=Saccharomyces cerevisiae (strain ATCC 204508 / S288c) GN=RPS23A PE=1 SV=1 - [RS23A_YEAST]	Ribosome	cytoplasm
P0CX31	40S ribosomal protein S24-A OS=Saccharomyces cerevisiae (strain ATCC 204508 / S288c) GN=RPS24A PE=1 SV=1 - [RS24A_YEAST]	Ribosome	cytoplasm
P0CX33	40S ribosomal protein S30-A OS=Saccharomyces cerevisiae (strain ATCC 204508 / S288c) GN=RPS30A PE=1 SV=1 - [RS30A_YEAST]	Ribosome	cytoplasm
P0CX35	40S ribosomal protein S4-A OS=Saccharomyces cerevisiae (strain ATCC 204508 / S288c) GN=RPS4A PE=1 SV=1 - [RS4A_YEAST]	Ribosome	cytoplasm
P0CX37	40S ribosomal protein S6-A OS=Saccharomyces cerevisiae (strain ATCC 204508 / S288c) GN=RPS6A PE=1 SV=1 - [RS6A_YEAST]	Ribosome	cytoplasm
P0CX39	40S ribosomal protein S8-A OS=Saccharomyces cerevisiae (strain ATCC 204508 / S288c) GN=RPS8A PE=1 SV=1 - [RS8A_YEAST]	Ribosome	cytoplasm
P0CX43	60S ribosomal protein L1-A OS=Saccharomyces cerevisiae (strain ATCC 204508 / S288c) GN=RPL1A PE=1 SV=1 - [RL1A_YEAST]	Ribosome	cytoplasm
P0CX45	60S ribosomal protein L2-A OS=Saccharomyces cerevisiae (strain ATCC 204508 / S288c) GN=RPL2A PE=1 SV=1 - [RL2A_YEAST]	Ribosome	cytoplasm
P0CX47	40S ribosomal protein S11-A OS=Saccharomyces cerevisiae (strain ATCC 204508 / S288c) GN=RPS11A PE=1 SV=1 - [RS11A_YEAST]	Ribosome	cytoplasm
P0CX51	40S ribosomal protein S16-A OS=Saccharomyces cerevisiae (strain ATCC 204508 / S288c) GN=RPS16A PE=1 SV=1 - [RS16A_YEAST]	Ribosome	cytoplasm
P0CX53	60S ribosomal protein L12-A OS=Saccharomyces cerevisiae (strain ATCC 204508 / S288c) GN=RPL12A PE=1 SV=1 - [RL12A_YEAST]	Ribosome	cytoplasm
P0CX55	40S ribosomal protein S18-A OS=Saccharomyces cerevisiae (strain ATCC 204508 / S288c) GN=RPS18A PE=1 SV=1 - [RS18A_YEAST]	Ribosome	cytoplasm
P0CX82	60S ribosomal protein L19-A OS=Saccharomyces cerevisiae (strain ATCC 204508 / S288c) GN=RPL19A PE=1 SV=1 - [RL19A_YEAST]	Ribosome	cytoplasm
P0CX84	60S ribosomal protein L35-A OS=Saccharomyces cerevisiae (strain ATCC 204508 / S288c) GN=RPL35A PE=1 SV=1 - [RL35A_YEAST]	Ribosome	cytoplasm
P10622	60S acidic ribosomal protein P1-beta OS=Saccharomyces cerevisiae (strain ATCC 204508 / S288c) GN=RPP1B PE=1 SV=3 - [RLA3_YEAST]	Ribosome	cytoplasm
P10664	60S ribosomal protein L4-A OS=Saccharomyces cerevisiae (strain ATCC 204508 / S288c) GN=RPL4A PE=1 SV=4 - [RL4A_YEAST]	Ribosome	cytoplasm
P12945	N-terminal acetyltransferase A complex subunit NAT1 OS=Saccharomyces cerevisiae (strain ATCC 204508 / S288c) GN=NAT1 PE=1 SV=2 - [NAT1_YEAST]	Ribosome	cytoplasm
P14126	60S ribosomal protein L3 OS=Saccharomyces cerevisiae (strain ATCC 204508 / S288c) GN=RPL3 PE=1 SV=4 - [RL3_YEAST]	Ribosome	cytoplasm
P17076	60S ribosomal protein L8-A OS=Saccharomyces cerevisiae (strain ATCC 204508 / S288c) GN=RPL8A PE=1 SV=4 - [RL8A_YEAST]	Ribosome	cytoplasm
P22147	5'-3' exoribonuclease 1 OS=Saccharomyces cerevisiae (strain ATCC 204508 / S288c) GN=XRN1 PE=1 SV=1 - [XRN1_YEAST]	Ribosome	cytoplasm
P23248	40S ribosomal protein S1-B OS=Saccharomyces cerevisiae (strain ATCC 204508 / S288c) GN=RPS1B PE=1 SV=3 - [RS3A2_YEAST]	Ribosome	cytoplasm
P24000	60S ribosomal protein L24-B OS=Saccharomyces cerevisiae (strain ATCC 204508 / S288c) GN=RPL24B PE=1 SV=1 - [RL24B_YEAST]	Ribosome	cytoplasm
P26321	60S ribosomal protein L5 OS=Saccharomyces cerevisiae (strain ATCC 204508 / S288c) GN=RPL5 PE=1 SV=4 - [RL5_YEAST]	Ribosome	cytoplasm
P26784	60S ribosomal protein L16-A OS=Saccharomyces cerevisiae (strain ATCC 204508 / S288c) GN=RPL16A PE=1 SV=3 - [RL16A_YEAST]	Ribosome	cytoplasm
P29453	60S ribosomal protein L8-B OS=Saccharomyces cerevisiae (strain ATCC 204508 / S288c) GN=RPL8B PE=1 SV=3 - [RL8B_YEAST]	Ribosome	cytoplasm
P32527	Zuotin OS=Saccharomyces cerevisiae (strain ATCC 204508 / S288c) GN=ZUO1 PE=1 SV=1 - [ZUO1_YEAST]	Ribosome	cytoplasm
P35997	40S ribosomal protein S27-A OS=Saccharomyces cerevisiae (strain ATCC 204508 / S288c) GN=RPS27A PE=1 SV=1 - [RS27_YEAST]	Ribosome	cytoplasm
P36105	60S ribosomal protein L14-A OS=Saccharomyces cerevisiae (strain ATCC 204508 / S288c) GN=RPL14A PE=1 SV=1 - [RL14A_YEAST]	Ribosome	cytoplasm
P38754	60S ribosomal protein L14-B OS=Saccharomyces cerevisiae (strain ATCC 204508 / S288c) GN=RPL14B PE=1 SV=1 - [RL14B_YEAST]	Ribosome	cytoplasm
P39015	Suppressor protein STM1 OS=Saccharomyces cerevisiae (strain ATCC 204508 / S288c) GN=STM1 PE=1 SV=3 - [STM1_YEAST]	Ribosome	cytoplasm
P39938	40S ribosomal protein S26-A OS=Saccharomyces cerevisiae (strain ATCC 204508 / S288c) GN=RPS26A PE=1 SV=1 - [RS26A_YEAST]	Ribosome	cytoplasm
P39939	40S ribosomal protein S26-B OS=Saccharomyces cerevisiae (strain ATCC 204508 / S288c) GN=RPS26B PE=1 SV=1 - [RS26B_YEAST]	Ribosome	cytoplasm
P40525	60S ribosomal protein L34-B OS=Saccharomyces cerevisiae (strain ATCC 204508 / S288c) GN=RPL34B PE=1 SV=1 - [RL34B_YEAST]	Ribosome	cytoplasm
P41056	60S ribosomal protein L33-B OS=Saccharomyces cerevisiae (strain ATCC 204508 / S288c) GN=RPL33B PE=1 SV=2 - [RL33B_YEAST]	Ribosome	cytoplasm
P41057	40S ribosomal protein S29-A OS=Saccharomyces cerevisiae (strain ATCC 204508 / S288c) GN=RPS29A PE=1 SV=3 - [RS29A_YEAST]	Ribosome	cytoplasm
P41058	40S ribosomal protein S29-B OS=Saccharomyces cerevisiae (strain ATCC 204508 / S288c) GN=RPS29B PE=1 SV=3 - [RS29B_YEAST]	Ribosome	cytoplasm
P41805	60S ribosomal protein L10 OS=Saccharomyces cerevisiae (strain ATCC 204508 / S288c) GN=RPL10 PE=1 SV=1 - [RL10_YEAST]	Ribosome	cytoplasm
P46784	40S ribosomal protein S10-B OS=Saccharomyces cerevisiae (strain ATCC 204508 / S288c) GN=RPS10B PE=1 SV=1 - [RS10B_YEAST]	Ribosome	cytoplasm
P48164	40S ribosomal protein S7-B OS=Saccharomyces cerevisiae (strain ATCC 204508 / S288c) GN=RPS7B PE=1 SV=1 - [RS7B_YEAST]	Ribosome	cytoplasm
P49166	60S ribosomal protein L37-A OS=Saccharomyces cerevisiae (strain ATCC 204508 / S288c) GN=RPL37A PE=1 SV=2 - [RL37A_YEAST]	Ribosome	cytoplasm
P49167	60S ribosomal protein L38 OS=Saccharomyces cerevisiae (strain ATCC 204508 / S288c) GN=RPL38 PE=1 SV=1 - [RL38_YEAST]	Ribosome	cytoplasm
P51401	60S ribosomal protein L9-B OS=Saccharomyces cerevisiae (strain ATCC 204508 / S288c) GN=RPL9B PE=1 SV=1 - [RL9B_YEAST]	Ribosome	cytoplasm
P51402	60S ribosomal protein L37-B OS=Saccharomyces cerevisiae (strain ATCC 204508 / S288c) GN=RPL37B PE=1 SV=2 - [RL37B_YEAST]	Ribosome	cytoplasm
P53221	60S ribosomal protein L26-B OS=Saccharomyces cerevisiae (strain ATCC 204508 / S288c) GN=RPL26B PE=1 SV=2 - [RL26B_YEAST]	Ribosome	cytoplasm
Q02326	60S ribosomal protein L6-A OS=Saccharomyces cerevisiae (strain ATCC 204508 / S288c) GN=RPL6A PE=1 SV=2 - [RL6A_YEAST]	Ribosome	cytoplasm
Q02642	Nascent polypeptide-associated complex subunit beta-1 OS=Saccharomyces cerevisiae (strain ATCC 204508 / S288c) GN=EGD1 PE=1 SV=2 - [NACB1_YEAST]	Ribosome	cytoplasm
Q02753	60S ribosomal protein L21-A OS=Saccharomyces cerevisiae (strain ATCC 204508 / S288c) GN=RPL21A PE=1 SV=1 - [RL21A_YEAST]	Ribosome	cytoplasm
Q03195	Translation initiation factor RLI1 OS=Saccharomyces cerevisiae (strain ATCC 204508 / S288c) GN=RLI1 PE=1 SV=1 - [RLI1_YEAST]	Ribosome	cytoplasm
P0C2H6	60S ribosomal protein L27-A OS=Saccharomyces cerevisiae (strain ATCC 204508 / S288c) GN=RPL27A PE=1 SV=1 - [RL27A_YEAST]	Ribosome	cytoplasm,nucleolus
P24783	ATP-dependent RNA helicase DBP2 OS=Saccharomyces cerevisiae (strain ATCC 204508 / S288c) GN=DBP2 PE=1 SV=1 - [DBP2_YEAST]	Ribosome	cytoplasm,nucleus
P33442	40S ribosomal protein S1-A OS=Saccharomyces cerevisiae (strain ATCC 204508 / S288c) GN=RPS1A PE=1 SV=2 - [RS3A1_YEAST]	Ribosome	cytoplasm,nucleus
Q01662	Methionine aminopeptidase 1 OS=Saccharomyces cerevisiae (strain ATCC 204508 / S288c) GN=MAP1 PE=1 SV=2 - [MAP1_YEAST]	Ribosome	cytoplasm,nucleus
P0C0W1	40S ribosomal protein S22-A OS=Saccharomyces cerevisiae (strain ATCC 204508 / S288c) GN=RPS22A PE=1 SV=2 - [RS22A_YEAST]	Ribosome	nucleolus,nucleus
P54780	60S ribosomal protein L15-B OS=Saccharomyces cerevisiae (strain ATCC 204508 / S288c) GN=RPL15B PE=1 SV=2 - [RL15B_YEAST]	Ribosome	nucleolus,nucleus
P0CX41	60S ribosomal protein L23-A OS=Saccharomyces cerevisiae (strain ATCC 204508 / S288c) GN=RPL23A PE=1 SV=1 - [RL23A_YEAST]	Ribosome	nucleus
P38251	Replication factor C subunit 5 OS=Saccharomyces cerevisiae (strain ATCC 204508 / S288c) GN=RFC5 PE=1 SV=1 - [RFC5_YEAST]	Ribosome	nucleus

## Sheet: Proteasome subunits
UniProt Accession	Protein description	Protein localisation predicted by hyperLOPIT	Protein localisation predicted by Huh et al. (2003).
P21242	Probable proteasome subunit alpha type-7 OS=Saccharomyces cerevisiae (strain ATCC 204508 / S288c) GN=PRE10 PE=1 SV=2 - [PSA7_YEAST]	Proteasome catalytic subunit	cytoplasm,nucleus
P21243	Proteasome subunit alpha type-1 OS=Saccharomyces cerevisiae (strain ATCC 204508 / S288c) GN=SCL1 PE=1 SV=1 - [PSA1_YEAST]	Proteasome catalytic subunit	cytoplasm,nucleus
P23638	Proteasome subunit alpha type-3 OS=Saccharomyces cerevisiae (strain ATCC 204508 / S288c) GN=PRE9 PE=1 SV=1 - [PSA3_YEAST]	Proteasome catalytic subunit	cytoplasm,nucleus
P25043	Proteasome subunit beta type-2 OS=Saccharomyces cerevisiae (strain ATCC 204508 / S288c) GN=PUP1 PE=1 SV=1 - [PSB2_YEAST]	Proteasome catalytic subunit	cytoplasm,nucleus
P30656	Proteasome subunit beta type-5 OS=Saccharomyces cerevisiae (strain ATCC 204508 / S288c) GN=PRE2 PE=1 SV=3 - [PSB5_YEAST]	Proteasome catalytic subunit	cytoplasm,nucleus
P30657	Proteasome subunit beta type-7 OS=Saccharomyces cerevisiae (strain ATCC 204508 / S288c) GN=PRE4 PE=1 SV=1 - [PSB7_YEAST]	Proteasome catalytic subunit	cytoplasm,nucleus
P32379	Proteasome subunit alpha type-5 OS=Saccharomyces cerevisiae (strain ATCC 204508 / S288c) GN=PUP2 PE=1 SV=2 - [PSA5_YEAST]	Proteasome catalytic subunit	cytoplasm,nucleus
P40302	Proteasome subunit alpha type-6 OS=Saccharomyces cerevisiae (strain ATCC 204508 / S288c) GN=PRE5 PE=1 SV=1 - [PSA6_YEAST]	Proteasome catalytic subunit	cytoplasm,nucleus
P40303	Proteasome subunit alpha type-4 OS=Saccharomyces cerevisiae (strain ATCC 204508 / S288c) GN=PRE6 PE=1 SV=1 - [PSA4_YEAST]	Proteasome catalytic subunit	cytoplasm,nucleus
P23639	Proteasome subunit alpha type-2 OS=Saccharomyces cerevisiae (strain ATCC 204508 / S288c) GN=PRE8 PE=1 SV=1 - [PSA2_YEAST]	Proteasome catalytic subunit	nucleus
P38624	Proteasome subunit beta type-1 OS=Saccharomyces cerevisiae (strain ATCC 204508 / S288c) GN=PRE3 PE=1 SV=2 - [PSB1_YEAST]	Proteasome catalytic subunit	nucleus
O13563	26S proteasome regulatory subunit RPN13 OS=Saccharomyces cerevisiae (strain ATCC 204508 / S288c) GN=RPN13 PE=1 SV=1 - [RPN13_YEAST]	Proteasome regulatory subunit	cytoplasm,nucleus
P32565	26S proteasome regulatory subunit RPN2 OS=Saccharomyces cerevisiae (strain ATCC 204508 / S288c) GN=RPN2 PE=1 SV=4 - [RPN2_YEAST]	Proteasome regulatory subunit	cytoplasm,nucleus
P38764	26S proteasome regulatory subunit RPN1 OS=Saccharomyces cerevisiae (strain ATCC 204508 / S288c) GN=RPN1 PE=1 SV=3 - [RPN1_YEAST]	Proteasome regulatory subunit	cytoplasm,nucleus
P40016	26S proteasome regulatory subunit RPN3 OS=Saccharomyces cerevisiae (strain ATCC 204508 / S288c) GN=RPN3 PE=1 SV=5 - [RPN3_YEAST]	Proteasome regulatory subunit	cytoplasm,nucleus
P43588	Ubiquitin carboxyl-terminal hydrolase RPN11 OS=Saccharomyces cerevisiae (strain ATCC 204508 / S288c) GN=RPN11 PE=1 SV=1 - [RPN11_YEAST]	Proteasome regulatory subunit	cytoplasm,nucleus
Q08723	26S proteasome regulatory subunit RPN8 OS=Saccharomyces cerevisiae (strain ATCC 204508 / S288c) GN=RPN8 PE=1 SV=3 - [RPN8_YEAST]	Proteasome regulatory subunit	cytoplasm,nucleus
P32496	26S proteasome regulatory subunit RPN12 OS=Saccharomyces cerevisiae (strain ATCC 204508 / S288c) GN=RPN12 PE=1 SV=3 - [RPN12_YEAST]	Proteasome regulatory subunit	nucleus
Q04062	26S proteasome regulatory subunit RPN9 OS=Saccharomyces cerevisiae (strain ATCC 204508 / S288c) GN=RPN9 PE=1 SV=1 - [RPN9_YEAST]	Proteasome regulatory subunit	nucleus
Q06103	26S proteasome regulatory subunit RPN7 OS=Saccharomyces cerevisiae (strain ATCC 204508 / S288c) GN=RPN7 PE=1 SV=3 - [RPN7_YEAST]	Proteasome regulatory subunit	nucleus
Q12250	26S proteasome regulatory subunit RPN5 OS=Saccharomyces cerevisiae (strain ATCC 204508 / S288c) GN=RPN5 PE=1 SV=3 - [RPN5_YEAST]	Proteasome regulatory subunit	nucleus

## Sheet: Plasma membrane
UniProt Accession	Protein description	Protein localisation predicted by hyperLOPIT	Protein localisation predicted by Huh et al. (2003).
P38928	Axial budding pattern protein 2 OS=Saccharomyces cerevisiae (strain ATCC 204508 / S288c) GN=AXL2 PE=1 SV=1 - [AXL2_YEAST]	Plasma membrane	ambiguous,bud neck,cell periphery,vacuole,bud
P08539	Guanine nucleotide-binding protein alpha-1 subunit OS=Saccharomyces cerevisiae (strain ATCC 204508 / S288c) GN=GPA1 PE=1 SV=3 - [GPA1_YEAST]	Plasma membrane	cell periphery
P32568	Protein SNQ2 OS=Saccharomyces cerevisiae (strain ATCC 204508 / S288c) GN=SNQ2 PE=1 SV=2 - [SNQ2_YEAST]	Plasma membrane	cell periphery
P33302	Pleiotropic ABC efflux transporter of multiple drugs OS=Saccharomyces cerevisiae (strain ATCC 204508 / S288c) GN=PDR5 PE=1 SV=1 - [PDR5_YEAST]	Plasma membrane	cell periphery
P40088	Plasma membrane iron permease OS=Saccharomyces cerevisiae (strain ATCC 204508 / S288c) GN=FTR1 PE=1 SV=1 - [FTR1_YEAST]	Plasma membrane	cell periphery
P53049	Oligomycin resistance ATP-dependent permease YOR1 OS=Saccharomyces cerevisiae (strain ATCC 204508 / S288c) GN=YOR1 PE=1 SV=1 - [YOR1_YEAST]	Plasma membrane	cell periphery
Q02785	ATP-dependent permease PDR12 OS=Saccharomyces cerevisiae (strain ATCC 204508 / S288c) GN=PDR12 PE=1 SV=1 - [PDR12_YEAST]	Plasma membrane	cell periphery
P05030	Plasma membrane ATPase 1 OS=Saccharomyces cerevisiae (strain ATCC 204508 / S288c) GN=PMA1 PE=1 SV=2 - [PMA1_YEAST]	Plasma membrane	cell periphery,vacuole
P23585	High-affinity glucose transporter HXT2 OS=Saccharomyces cerevisiae (strain ATCC 204508 / S288c) GN=HXT2 PE=1 SV=1 - [HXT2_YEAST]	Plasma membrane	cell periphery,vacuole
P32466	Low-affinity glucose transporter HXT3 OS=Saccharomyces cerevisiae (strain ATCC 204508 / S288c) GN=HXT3 PE=1 SV=1 - [HXT3_YEAST]	Plasma membrane	cell periphery,vacuole
P32901	Peptide transporter PTR2 OS=Saccharomyces cerevisiae (strain ATCC 204508 / S288c) GN=PTR2 PE=1 SV=2 - [PTR2_YEAST]	Plasma membrane	cell periphery,vacuole
Q05998	Thiamine transporter OS=Saccharomyces cerevisiae (strain ATCC 204508 / S288c) GN=THI7 PE=1 SV=1 - [THI7_YEAST]	Plasma membrane	cell periphery,vacuole
Q12359	Ammonia transport outward protein 3 OS=Saccharomyces cerevisiae (strain ATCC 204508 / S288c) GN=ATO3 PE=1 SV=1 - [ATO3_YEAST]	Plasma membrane	cell periphery,vacuole
P23291	Casein kinase I homolog 1 OS=Saccharomyces cerevisiae (strain ATCC 204508 / S288c) GN=YCK1 PE=1 SV=1 - [KC11_YEAST]	Plasma membrane	cytoplasm,nucleus
P53879	GTP-binding protein RHO5 OS=Saccharomyces cerevisiae (strain ATCC 204508 / S288c) GN=RHO5 PE=1 SV=2 - [RHO5_YEAST]	Plasma membrane	cytoplasm,nucleus
P30624	Long-chain-fatty-acid--CoA ligase 1 OS=Saccharomyces cerevisiae (strain ATCC 204508 / S288c) GN=FAA1 PE=1 SV=1 - [LCF1_YEAST]	Plasma membrane	ER
P32804	Zinc-regulated transporter 1 OS=Saccharomyces cerevisiae (strain ATCC 204508 / S288c) GN=ZRT1 PE=1 SV=1 - [ZRT1_YEAST]	Plasma membrane	ER
P38993	Iron transport multicopper oxidase FET3 OS=Saccharomyces cerevisiae (strain ATCC 204508 / S288c) GN=FET3 PE=1 SV=2 - [FET3_YEAST]	Plasma membrane	ER,cell periphery,bud
Q03655	Probable 1,3-beta-glucanosyltransferase GAS3 OS=Saccharomyces cerevisiae (strain ATCC 204508 / S288c) GN=GAS3 PE=1 SV=1 - [GAS3_YEAST]	Plasma membrane	ER,cytoplasm
P22146	1,3-beta-glucanosyltransferase GAS1 OS=Saccharomyces cerevisiae (strain ATCC 204508 / S288c) GN=GAS1 PE=1 SV=2 - [GAS1_YEAST]	Plasma membrane	ER,mitochondrion,nuclear periphery
Q08193	1,3-beta-glucanosyltransferase GAS5 OS=Saccharomyces cerevisiae (strain ATCC 204508 / S288c) GN=GAS5 PE=1 SV=1 - [GAS5_YEAST]	Plasma membrane	ER,nucleus
Q12207	Non-classical export protein 2 OS=Saccharomyces cerevisiae (strain ATCC 204508 / S288c) GN=NCE102 PE=1 SV=1 - [NCE2_YEAST]	Plasma membrane	punctate composite
P39926	Protein SSO2 OS=Saccharomyces cerevisiae (strain ATCC 204508 / S288c) GN=SSO2 PE=1 SV=2 - [SSO2_YEAST]	Plasma membrane	punctate composite,endosome

## Sheet: Nucleus
UniProt Accession	Protein description	Protein localisation predicted by hyperLOPIT	Protein localisation predicted by Huh et al. (2003).
Q07622	Activator of C kinase protein 1 OS=Saccharomyces cerevisiae (strain ATCC 204508 / S288c) GN=ACK1 PE=1 SV=1 - [ACK1_YEAST]	Nucleus	ambiguous
P38261	Exocyst complex component EXO84 OS=Saccharomyces cerevisiae (strain ATCC 204508 / S288c) GN=EXO84 PE=1 SV=1 - [EXO84_YEAST]	Nucleus	ambiguous,bud neck,cell periphery,bud
P41832	Protein BNI1 OS=Saccharomyces cerevisiae (strain ATCC 204508 / S288c) GN=BNI1 PE=1 SV=3 - [BNI1_YEAST]	Nucleus	bud neck,cytoplasm
P02994	Elongation factor 1-alpha OS=Saccharomyces cerevisiae (strain ATCC 204508 / S288c) GN=TEF1 PE=1 SV=1 - [EF1A_YEAST]	Nucleus	cytoplasm
P24276	Protein SSD1 OS=Saccharomyces cerevisiae (strain ATCC 204508 / S288c) GN=SSD1 PE=1 SV=1 - [SSD1_YEAST]	Nucleus	cytoplasm
P25644	DNA topoisomerase 2-associated protein PAT1 OS=Saccharomyces cerevisiae (strain ATCC 204508 / S288c) GN=PAT1 PE=1 SV=4 - [PAT1_YEAST]	Nucleus	cytoplasm
P36041	Protein EAP1 OS=Saccharomyces cerevisiae (strain ATCC 204508 / S288c) GN=EAP1 PE=1 SV=1 - [EAP1_YEAST]	Nucleus	cytoplasm
P36119	Uncharacterized protein YKR023W OS=Saccharomyces cerevisiae (strain ATCC 204508 / S288c) GN=YKR023W PE=1 SV=1 - [YK03_YEAST]	Nucleus	cytoplasm
P38798	Nonsense-mediated mRNA decay protein 2 OS=Saccharomyces cerevisiae (strain ATCC 204508 / S288c) GN=NMD2 PE=1 SV=2 - [NMD2_YEAST]	Nucleus	cytoplasm
P39517	ATP-dependent RNA helicase DHH1 OS=Saccharomyces cerevisiae (strain ATCC 204508 / S288c) GN=DHH1 PE=1 SV=1 - [DHH1_YEAST]	Nucleus	cytoplasm
P47017	Sm-like protein LSm1 OS=Saccharomyces cerevisiae (strain ATCC 204508 / S288c) GN=LSM1 PE=1 SV=1 - [LSM1_YEAST]	Nucleus	cytoplasm
P53094	Negative regulator of sporulation MDS3 OS=Saccharomyces cerevisiae (strain ATCC 204508 / S288c) GN=MDS3 PE=1 SV=2 - [MDS3_YEAST]	Nucleus	cytoplasm
Q05580	E3 ubiquitin-protein ligase HEL2 OS=Saccharomyces cerevisiae (strain ATCC 204508 / S288c) GN=HEL2 PE=1 SV=1 - [HEL2_YEAST]	Nucleus	cytoplasm
Q06704	Golgin IMH1 OS=Saccharomyces cerevisiae (strain ATCC 204508 / S288c) GN=IMH1 PE=1 SV=1 - [IMH1_YEAST]	Nucleus	cytoplasm
P53848	Folic acid synthesis protein FOL1 OS=Saccharomyces cerevisiae (strain ATCC 204508 / S288c) GN=FOL1 PE=1 SV=2 - [FOL1_YEAST]	Nucleus	cytoplasm,mitochondrion
P25586	KRR1 small subunit processome component OS=Saccharomyces cerevisiae (strain ATCC 204508 / S288c) GN=KRR1 PE=1 SV=1 - [KRR1_YEAST]	Nucleus	cytoplasm,nucleolus
P42846	Protein KRI1 OS=Saccharomyces cerevisiae (strain ATCC 204508 / S288c) GN=KRI1 PE=1 SV=1 - [KRI1_YEAST]	Nucleus	cytoplasm,nucleolus
P06839	DNA repair helicase RAD3 OS=Saccharomyces cerevisiae (strain ATCC 204508 / S288c) GN=RAD3 PE=1 SV=1 - [RAD3_YEAST]	Nucleus	cytoplasm,nucleus
P20435	DNA-directed RNA polymerases I, II, and III subunit RPABC2 OS=Saccharomyces cerevisiae (strain ATCC 204508 / S288c) GN=RPO26 PE=1 SV=1 - [RPAB2_YEAST]	Nucleus	cytoplasm,nucleus
P21373	NAD(+) kinase OS=Saccharomyces cerevisiae (strain ATCC 204508 / S288c) GN=UTR1 PE=1 SV=2 - [UTR1_YEAST]	Nucleus	cytoplasm,nucleus
P21951	DNA polymerase epsilon catalytic subunit A OS=Saccharomyces cerevisiae (strain ATCC 204508 / S288c) GN=POL2 PE=1 SV=1 - [DPOE_YEAST]	Nucleus	cytoplasm,nucleus
P32639	Pre-mRNA-splicing helicase BRR2 OS=Saccharomyces cerevisiae (strain ATCC 204508 / S288c) GN=BRR2 PE=1 SV=2 - [BRR2_YEAST]	Nucleus	cytoplasm,nucleus
P38203	U6 snRNA-associated Sm-like protein LSm2 OS=Saccharomyces cerevisiae (strain ATCC 204508 / S288c) GN=LSM2 PE=1 SV=1 - [LSM2_YEAST]	Nucleus	cytoplasm,nucleus
P38828	Protein LSM12 OS=Saccharomyces cerevisiae (strain ATCC 204508 / S288c) GN=LSM12 PE=1 SV=1 - [LSM12_YEAST]	Nucleus	cytoplasm,nucleus
P43574	Transcriptional regulatory protein GAT1 OS=Saccharomyces cerevisiae (strain ATCC 204508 / S288c) GN=GAT1 PE=1 SV=1 - [GAT1_YEAST]	Nucleus	cytoplasm,nucleus
P46947	Pre-mRNA-splicing factor CWC26 OS=Saccharomyces cerevisiae (strain ATCC 204508 / S288c) GN=BUD13 PE=1 SV=1 - [CWC26_YEAST]	Nucleus	cytoplasm,nucleus
P53866	Protein SQS1 OS=Saccharomyces cerevisiae (strain ATCC 204508 / S288c) GN=SQS1 PE=1 SV=1 - [SQS1_YEAST]	Nucleus	cytoplasm,nucleus
Q02630	Nucleoporin NUP116/NSP116 OS=Saccharomyces cerevisiae (strain ATCC 204508 / S288c) GN=NUP116 PE=1 SV=2 - [NU116_YEAST]	Nucleus	cytoplasm,nucleus
Q04603	DNA polymerase epsilon subunit D OS=Saccharomyces cerevisiae (strain ATCC 204508 / S288c) GN=DPB4 PE=1 SV=1 - [DPB4_YEAST]	Nucleus	cytoplasm,nucleus
Q06287	Ribosomal RNA small subunit methyltransferase NEP1 OS=Saccharomyces cerevisiae (strain ATCC 204508 / S288c) GN=EMG1 PE=1 SV=1 - [NEP1_YEAST]	Nucleus	cytoplasm,nucleus
Q12220	U3 small nucleolar RNA-associated protein 12 OS=Saccharomyces cerevisiae (strain ATCC 204508 / S288c) GN=DIP2 PE=1 SV=1 - [UTP12_YEAST]	Nucleus	cytoplasm,nucleus
P40013	Protein BIM1 OS=Saccharomyces cerevisiae (strain ATCC 204508 / S288c) GN=BIM1 PE=1 SV=1 - [BIM1_YEAST]	Nucleus	microtubule
P32453	Protein ATP11, mitochondrial OS=Saccharomyces cerevisiae (strain ATCC 204508 / S288c) GN=ATP11 PE=1 SV=1 - [ATP11_YEAST]	Nucleus	mitochondrion
P47025	Mitochondrial division protein 1 OS=Saccharomyces cerevisiae (strain ATCC 204508 / S288c) GN=MDV1 PE=1 SV=1 - [MDV1_YEAST]	Nucleus	mitochondrion
P06700	NAD-dependent histone deacetylase SIR2 OS=Saccharomyces cerevisiae (strain ATCC 204508 / S288c) GN=SIR2 PE=1 SV=1 - [SIR2_YEAST]	Nucleus	nuclear periphery
P14907	Nucleoporin NSP1 OS=Saccharomyces cerevisiae (strain ATCC 204508 / S288c) GN=NSP1 PE=1 SV=1 - [NSP1_YEAST]	Nucleus	nuclear periphery
P34077	Nucleoporin NIC96 OS=Saccharomyces cerevisiae (strain ATCC 204508 / S288c) GN=NIC96 PE=1 SV=2 - [NIC96_YEAST]	Nucleus	nuclear periphery
P36161	Nucleoporin NUP133 OS=Saccharomyces cerevisiae (strain ATCC 204508 / S288c) GN=NUP133 PE=1 SV=1 - [NU133_YEAST]	Nucleus	nuclear periphery
P39705	Nucleoporin NUP60 OS=Saccharomyces cerevisiae (strain ATCC 204508 / S288c) GN=NUP60 PE=1 SV=1 - [NUP60_YEAST]	Nucleus	nuclear periphery
P40368	Nucleoporin NUP82 OS=Saccharomyces cerevisiae (strain ATCC 204508 / S288c) GN=NUP82 PE=1 SV=2 - [NUP82_YEAST]	Nucleus	nuclear periphery
P48837	Nucleoporin NUP57 OS=Saccharomyces cerevisiae (strain ATCC 204508 / S288c) GN=NUP57 PE=1 SV=1 - [NUP57_YEAST]	Nucleus	nuclear periphery
P49687	Nucleoporin NUP145 OS=Saccharomyces cerevisiae (strain ATCC 204508 / S288c) GN=NUP145 PE=1 SV=1 - [NU145_YEAST]	Nucleus	nuclear periphery
Q03661	Silent chromatin protein ESC1 OS=Saccharomyces cerevisiae (strain ATCC 204508 / S288c) GN=ESC1 PE=1 SV=1 - [ESC1_YEAST]	Nucleus	nuclear periphery
Q03707	Inner nuclear membrane protein SRC1 OS=Saccharomyces cerevisiae (strain ATCC 204508 / S288c) GN=SRC1 PE=1 SV=2 - [SRC1_YEAST]	Nucleus	nuclear periphery
P10964	DNA-directed RNA polymerase I subunit RPA190 OS=Saccharomyces cerevisiae (strain ATCC 204508 / S288c) GN=RPA190 PE=1 SV=2 - [RPA1_YEAST]	Nucleus	nucleolus
P22138	DNA-directed RNA polymerase I subunit RPA135 OS=Saccharomyces cerevisiae (strain ATCC 204508 / S288c) GN=RPA135 PE=1 SV=1 - [RPA2_YEAST]	Nucleus	nucleolus
P25635	Periodic tryptophan protein 2 OS=Saccharomyces cerevisiae (strain ATCC 204508 / S288c) GN=PWP2 PE=1 SV=2 - [PWP2_YEAST]	Nucleus	nucleolus
P27476	Nuclear localization sequence-binding protein OS=Saccharomyces cerevisiae (strain ATCC 204508 / S288c) GN=NSR1 PE=1 SV=1 - [NSR1_YEAST]	Nucleus	nucleolus
P28000	DNA-directed RNA polymerases I and III subunit RPAC2 OS=Saccharomyces cerevisiae (strain ATCC 204508 / S288c) GN=RPC19 PE=1 SV=1 - [RPAC2_YEAST]	Nucleus	nucleolus
P38882	U3 small nucleolar RNA-associated protein 9 OS=Saccharomyces cerevisiae (strain ATCC 204508 / S288c) GN=UTP9 PE=1 SV=1 - [UTP9_YEAST]	Nucleus	nucleolus
P42945	U3 small nucleolar RNA-associated protein 10 OS=Saccharomyces cerevisiae (strain ATCC 204508 / S288c) GN=UTP10 PE=1 SV=1 - [UTP10_YEAST]	Nucleus	nucleolus
P46669	DNA-directed RNA polymerase I subunit RPA43 OS=Saccharomyces cerevisiae (strain ATCC 204508 / S288c) GN=RPA43 PE=1 SV=2 - [RPA43_YEAST]	Nucleus	nucleolus
P47006	DNA-directed RNA polymerase I subunit RPA34 OS=Saccharomyces cerevisiae (strain ATCC 204508 / S288c) GN=RPA34 PE=1 SV=1 - [RPA34_YEAST]	Nucleus	nucleolus
P47035	Nucleolar protein NET1 OS=Saccharomyces cerevisiae (strain ATCC 204508 / S288c) GN=NET1 PE=1 SV=1 - [NET1_YEAST]	Nucleus	nucleolus
P53131	Pre-mRNA-splicing factor ATP-dependent RNA helicase PRP43 OS=Saccharomyces cerevisiae (strain ATCC 204508 / S288c) GN=PRP43 PE=1 SV=1 - [PRP43_YEAST]	Nucleus	nucleolus
P53276	U3 small nucleolar RNA-associated protein 8 OS=Saccharomyces cerevisiae (strain ATCC 204508 / S288c) GN=UTP8 PE=1 SV=1 - [UTP8_YEAST]	Nucleus	nucleolus
P53914	UPF0202 protein KRE33 OS=Saccharomyces cerevisiae (strain ATCC 204508 / S288c) GN=KRE33 PE=1 SV=1 - [KRE33_YEAST]	Nucleus	nucleolus
Q01080	DNA-directed RNA polymerase I subunit RPA49 OS=Saccharomyces cerevisiae (strain ATCC 204508 / S288c) GN=RPA49 PE=1 SV=2 - [RPA49_YEAST]	Nucleus	nucleolus
Q02931	NET1-associated nuclear protein 1 OS=Saccharomyces cerevisiae (strain ATCC 204508 / S288c) GN=NAN1 PE=1 SV=1 - [UTP17_YEAST]	Nucleus	nucleolus
Q04177	U3 small nucleolar RNA-associated protein 5 OS=Saccharomyces cerevisiae (strain ATCC 204508 / S288c) GN=UTP5 PE=1 SV=1 - [UTP5_YEAST]	Nucleus	nucleolus
Q04217	Probable ATP-dependent RNA helicase DHR1 OS=Saccharomyces cerevisiae (strain ATCC 204508 / S288c) GN=ECM16 PE=1 SV=1 - [DHR1_YEAST]	Nucleus	nucleolus
Q05946	U3 small nucleolar RNA-associated protein 13 OS=Saccharomyces cerevisiae (strain ATCC 204508 / S288c) GN=UTP13 PE=1 SV=1 - [UTP13_YEAST]	Nucleus	nucleolus
Q06132	Suppressor of glycerol defect protein 1 OS=Saccharomyces cerevisiae (strain ATCC 204508 / S288c) GN=SGD1 PE=1 SV=1 - [SGD1_YEAST]	Nucleus	nucleolus
Q06631	Protein BFR2 OS=Saccharomyces cerevisiae (strain ATCC 204508 / S288c) GN=BFR2 PE=1 SV=1 - [BFR2_YEAST]	Nucleus	nucleolus
Q12460	Nucleolar protein 56 OS=Saccharomyces cerevisiae (strain ATCC 204508 / S288c) GN=NOP56 PE=1 SV=1 - [NOP56_YEAST]	Nucleus	nucleolus
P07703	DNA-directed RNA polymerases I and III subunit RPAC1 OS=Saccharomyces cerevisiae (strain ATCC 204508 / S288c) GN=RPC40 PE=1 SV=1 - [RPAC1_YEAST]	Nucleus	nucleolus,nucleus
P20447	ATP-dependent RNA helicase DBP3 OS=Saccharomyces cerevisiae (strain ATCC 204508 / S288c) GN=DBP3 PE=1 SV=2 - [DBP3_YEAST]	Nucleus	nucleolus,nucleus
P33201	Ribosome assembly factor MRT4 OS=Saccharomyces cerevisiae (strain ATCC 204508 / S288c) GN=MRT4 PE=1 SV=1 - [MRT4_YEAST]	Nucleus	nucleolus,nucleus
P37838	Nucleolar protein 4 OS=Saccharomyces cerevisiae (strain ATCC 204508 / S288c) GN=NOP4 PE=1 SV=1 - [NOP4_YEAST]	Nucleus	nucleolus,nucleus
P38112	ATP-dependent RNA helicase MAK5 OS=Saccharomyces cerevisiae (strain ATCC 204508 / S288c) GN=MAK5 PE=1 SV=1 - [MAK5_YEAST]	Nucleus	nucleolus,nucleus
P38719	ATP-dependent RNA helicase DBP8 OS=Saccharomyces cerevisiae (strain ATCC 204508 / S288c) GN=DBP8 PE=1 SV=1 - [DBP8_YEAST]	Nucleus	nucleolus,nucleus
P38911	FK506-binding nuclear protein OS=Saccharomyces cerevisiae (strain ATCC 204508 / S288c) GN=FPR3 PE=1 SV=2 - [FKBP3_YEAST]	Nucleus	nucleolus,nucleus
P39744	Nucleolar complex protein 2 OS=Saccharomyces cerevisiae (strain ATCC 204508 / S288c) GN=NOC2 PE=1 SV=2 - [NOC2_YEAST]	Nucleus	nucleolus,nucleus
P40007	Nucleolar protein 16 OS=Saccharomyces cerevisiae (strain ATCC 204508 / S288c) GN=NOP16 PE=1 SV=1 - [NOP16_YEAST]	Nucleus	nucleolus,nucleus
P40010	Nuclear GTP-binding protein NUG1 OS=Saccharomyces cerevisiae (strain ATCC 204508 / S288c) GN=NUG1 PE=1 SV=1 - [NUG1_YEAST]	Nucleus	nucleolus,nucleus
P40991	25S rRNA (cytosine(2870)-C(5))-methyltransferase OS=Saccharomyces cerevisiae (strain ATCC 204508 / S288c) GN=NOP2 PE=1 SV=1 - [NOP2_YEAST]	Nucleus	nucleolus,nucleus
P47047	ATP-dependent RNA helicase DOB1 OS=Saccharomyces cerevisiae (strain ATCC 204508 / S288c) GN=MTR4 PE=1 SV=1 - [MTR4_YEAST]	Nucleus	nucleolus,nucleus
P47077	Nucleolar protein 9 OS=Saccharomyces cerevisiae (strain ATCC 204508 / S288c) GN=NOP9 PE=1 SV=1 - [NOP9_YEAST]	Nucleus	nucleolus,nucleus
P53136	Ribosome biogenesis protein NSA1 OS=Saccharomyces cerevisiae (strain ATCC 204508 / S288c) GN=NSA1 PE=1 SV=1 - [NSA1_YEAST]	Nucleus	nucleolus,nucleus
P53254	U3 small nucleolar RNA-associated protein 22 OS=Saccharomyces cerevisiae (strain ATCC 204508 / S288c) GN=UTP22 PE=1 SV=1 - [UTP22_YEAST]	Nucleus	nucleolus,nucleus
P53261	Pescadillo homolog OS=Saccharomyces cerevisiae (strain ATCC 204508 / S288c) GN=NOP7 PE=1 SV=1 - [PESC_YEAST]	Nucleus	nucleolus,nucleus
P53927	Ribosome biogenesis protein 15 OS=Saccharomyces cerevisiae (strain ATCC 204508 / S288c) GN=NOP15 PE=1 SV=1 - [NOP15_YEAST]	Nucleus	nucleolus,nucleus
Q02555	Ribonuclease 3 OS=Saccharomyces cerevisiae (strain ATCC 204508 / S288c) GN=RNT1 PE=1 SV=1 - [RNT1_YEAST]	Nucleus	nucleolus,nucleus
Q04031	Ribosomal RNA-processing protein 17 OS=Saccharomyces cerevisiae (strain ATCC 204508 / S288c) GN=RRP17 PE=1 SV=1 - [RRP17_YEAST]	Nucleus	nucleolus,nucleus
Q04225	Ribosome assembly protein RRB1 OS=Saccharomyces cerevisiae (strain ATCC 204508 / S288c) GN=RRB1 PE=1 SV=1 - [RRB1_YEAST]	Nucleus	nucleolus,nucleus
Q04500	U3 small nucleolar RNA-associated protein 14 OS=Saccharomyces cerevisiae (strain ATCC 204508 / S288c) GN=UTP14 PE=1 SV=1 - [UTP14_YEAST]	Nucleus	nucleolus,nucleus
Q04660	Ribosome biogenesis protein ERB1 OS=Saccharomyces cerevisiae (strain ATCC 204508 / S288c) GN=ERB1 PE=1 SV=1 - [ERB1_YEAST]	Nucleus	nucleolus,nucleus
Q06205	FK506-binding protein 4 OS=Saccharomyces cerevisiae (strain ATCC 204508 / S288c) GN=FPR4 PE=1 SV=1 - [FKBP4_YEAST]	Nucleus	nucleolus,nucleus
Q06214	WD repeat-containing protein JIP5 OS=Saccharomyces cerevisiae (strain ATCC 204508 / S288c) GN=JIP5 PE=1 SV=2 - [JIP5_YEAST]	Nucleus	nucleolus,nucleus
Q06344	Pre-rRNA-processing protein ESF1 OS=Saccharomyces cerevisiae (strain ATCC 204508 / S288c) GN=ESF1 PE=1 SV=1 - [ESF1_YEAST]	Nucleus	nucleolus,nucleus
Q06511	Ribosomal RNA-processing protein 15 OS=Saccharomyces cerevisiae (strain ATCC 204508 / S288c) GN=RRP15 PE=1 SV=1 - [RRP15_YEAST]	Nucleus	nucleolus,nucleus
Q07844	Ribosome biogenesis ATPase RIX7 OS=Saccharomyces cerevisiae (strain ATCC 204508 / S288c) GN=RIX7 PE=1 SV=1 - [RIX7_YEAST]	Nucleus	nucleolus,nucleus
Q08096	RNA 3'-terminal phosphate cyclase-like protein OS=Saccharomyces cerevisiae (strain ATCC 204508 / S288c) GN=RCL1 PE=1 SV=1 - [RCL1_YEAST]	Nucleus	nucleolus,nucleus
Q08492	Bud site selection protein 21 OS=Saccharomyces cerevisiae (strain ATCC 204508 / S288c) GN=BUD21 PE=1 SV=1 - [BUD21_YEAST]	Nucleus	nucleolus,nucleus
Q08962	60S ribosome subunit biogenesis protein NIP7 OS=Saccharomyces cerevisiae (strain ATCC 204508 / S288c) GN=NIP7 PE=1 SV=1 - [NIP7_YEAST]	Nucleus	nucleolus,nucleus
Q12024	Ribosome biogenesis protein YTM1 OS=Saccharomyces cerevisiae (strain ATCC 204508 / S288c) GN=YTM1 PE=1 SV=1 - [YTM1_YEAST]	Nucleus	nucleolus,nucleus
Q12149	Exosome complex exonuclease RRP6 OS=Saccharomyces cerevisiae (strain ATCC 204508 / S288c) GN=RRP6 PE=1 SV=1 - [RRP6_YEAST]	Nucleus	nucleolus,nucleus
O13297	mRNA-capping enzyme subunit beta OS=Saccharomyces cerevisiae (strain ATCC 204508 / S288c) GN=CET1 PE=1 SV=2 - [CET1_YEAST]	Nucleus	nucleus
P07273	Transcription elongation factor S-II OS=Saccharomyces cerevisiae (strain ATCC 204508 / S288c) GN=DST1 PE=1 SV=4 - [TFS2_YEAST]	Nucleus	nucleus
P10961	Heat shock factor protein OS=Saccharomyces cerevisiae (strain ATCC 204508 / S288c) GN=HSF1 PE=1 SV=1 - [HSF_YEAST]	Nucleus	nucleus
P11632	Non-histone chromosomal protein 6A OS=Saccharomyces cerevisiae (strain ATCC 204508 / S288c) GN=NHP6A PE=1 SV=1 - [NHP6A_YEAST]	Nucleus	nucleus
P11633	Non-histone chromosomal protein 6B OS=Saccharomyces cerevisiae (strain ATCC 204508 / S288c) GN=NHP6B PE=1 SV=3 - [NHP6B_YEAST]	Nucleus	nucleus
P13382	DNA polymerase alpha catalytic subunit A OS=Saccharomyces cerevisiae (strain ATCC 204508 / S288c) GN=POL1 PE=1 SV=2 - [DPOA_YEAST]	Nucleus	nucleus
P13393	TATA-box-binding protein OS=Saccharomyces cerevisiae (strain ATCC 204508 / S288c) GN=SPT15 PE=1 SV=3 - [TBP_YEAST]	Nucleus	nucleus
P19659	Mediator of RNA polymerase II transcription subunit 15 OS=Saccharomyces cerevisiae (strain ATCC 204508 / S288c) GN=GAL11 PE=1 SV=3 - [MED15_YEAST]	Nucleus	nucleus
P21827	Guanine nucleotide exchange factor SRM1 OS=Saccharomyces cerevisiae (strain ATCC 204508 / S288c) GN=SRM1 PE=1 SV=1 - [RCC1_YEAST]	Nucleus	nucleus
P25441	DNA-directed RNA polymerase III subunit RPC4 OS=Saccharomyces cerevisiae (strain ATCC 204508 / S288c) GN=RPC53 PE=1 SV=2 - [RPC4_YEAST]	Nucleus	nucleus
P25555	Single-strand telomeric DNA-binding protein GBP2 OS=Saccharomyces cerevisiae (strain ATCC 204508 / S288c) GN=GBP2 PE=1 SV=1 - [GBP2_YEAST]	Nucleus	nucleus
P25847	DNA mismatch repair protein MSH2 OS=Saccharomyces cerevisiae (strain ATCC 204508 / S288c) GN=MSH2 PE=1 SV=2 - [MSH2_YEAST]	Nucleus	nucleus
P26793	Flap endonuclease 1 OS=Saccharomyces cerevisiae (strain ATCC 204508 / S288c) GN=RAD27 PE=1 SV=1 - [FEN1_YEAST]	Nucleus	nucleus
P27692	Transcription elongation factor SPT5 OS=Saccharomyces cerevisiae (strain ATCC 204508 / S288c) GN=SPT5 PE=1 SV=1 - [SPT5_YEAST]	Nucleus	nucleus
P31380	ATP-dependent helicase FUN30 OS=Saccharomyces cerevisiae (strain ATCC 204508 / S288c) GN=FUN30 PE=1 SV=1 - [FUN30_YEAST]	Nucleus	nucleus
P32597	Nuclear protein STH1/NPS1 OS=Saccharomyces cerevisiae (strain ATCC 204508 / S288c) GN=STH1 PE=1 SV=1 - [STH1_YEAST]	Nucleus	nucleus
P32776	RNA polymerase II transcription factor B subunit 1 OS=Saccharomyces cerevisiae (strain ATCC 204508 / S288c) GN=TFB1 PE=1 SV=1 - [TFB1_YEAST]	Nucleus	nucleus
P32832	Chromatin structure-remodeling complex subunit RSC7 OS=Saccharomyces cerevisiae (strain ATCC 204508 / S288c) GN=NPL6 PE=1 SV=1 - [RSC7_YEAST]	Nucleus	nucleus
P33417	Intrastrand cross-link recognition protein OS=Saccharomyces cerevisiae (strain ATCC 204508 / S288c) GN=IXR1 PE=1 SV=2 - [IXR1_YEAST]	Nucleus	nucleus
P35177	Transcriptional activator SPT7 OS=Saccharomyces cerevisiae (strain ATCC 204508 / S288c) GN=SPT7 PE=1 SV=1 - [SPT7_YEAST]	Nucleus	nucleus
P35817	Bromodomain-containing factor 1 OS=Saccharomyces cerevisiae (strain ATCC 204508 / S288c) GN=BDF1 PE=1 SV=3 - [BDF1_YEAST]	Nucleus	nucleus
P36121	DNA-directed RNA polymerase III subunit RPC5 OS=Saccharomyces cerevisiae (strain ATCC 204508 / S288c) GN=RPC37 PE=1 SV=1 - [RPC5_YEAST]	Nucleus	nucleus
P38121	DNA polymerase alpha subunit B OS=Saccharomyces cerevisiae (strain ATCC 204508 / S288c) GN=POL12 PE=1 SV=1 - [DPOA2_YEAST]	Nucleus	nucleus
P38129	Transcription initiation factor TFIID subunit 5 OS=Saccharomyces cerevisiae (strain ATCC 204508 / S288c) GN=TAF5 PE=1 SV=1 - [TAF5_YEAST]	Nucleus	nucleus
P38144	ISWI chromatin-remodeling complex ATPase ISW1 OS=Saccharomyces cerevisiae (strain ATCC 204508 / S288c) GN=ISW1 PE=1 SV=2 - [ISW1_YEAST]	Nucleus	nucleus
P38922	Protein HRB1 OS=Saccharomyces cerevisiae (strain ATCC 204508 / S288c) GN=HRB1 PE=1 SV=2 - [HRB1_YEAST]	Nucleus	nucleus
P40040	Protein THO1 OS=Saccharomyces cerevisiae (strain ATCC 204508 / S288c) GN=THO1 PE=1 SV=1 - [THO1_YEAST]	Nucleus	nucleus
P40340	Tat-binding homolog 7 OS=Saccharomyces cerevisiae (strain ATCC 204508 / S288c) GN=YTA7 PE=1 SV=2 - [TBP7_YEAST]	Nucleus	nucleus
P40553	Peroxiredoxin DOT5 OS=Saccharomyces cerevisiae (strain ATCC 204508 / S288c) GN=DOT5 PE=1 SV=1 - [DOT5_YEAST]	Nucleus	nucleus
P41895	Transcription initiation factor IIF subunit alpha OS=Saccharomyces cerevisiae (strain ATCC 204508 / S288c) GN=TFG1 PE=1 SV=2 - [T2FA_YEAST]	Nucleus	nucleus
P43579	Ino eighty subunit 1 OS=Saccharomyces cerevisiae (strain ATCC 204508 / S288c) GN=IES1 PE=1 SV=1 - [IES1_YEAST]	Nucleus	nucleus
P43609	Chromatin structure-remodeling complex protein RSC8 OS=Saccharomyces cerevisiae (strain ATCC 204508 / S288c) GN=RSC8 PE=1 SV=1 - [RSC8_YEAST]	Nucleus	nucleus
P47037	Structural maintenance of chromosomes protein 3 OS=Saccharomyces cerevisiae (strain ATCC 204508 / S288c) GN=SMC3 PE=1 SV=1 - [SMC3_YEAST]	Nucleus	nucleus
P53040	Transcription initiation factor TFIID subunit 6 OS=Saccharomyces cerevisiae (strain ATCC 204508 / S288c) GN=TAF6 PE=1 SV=1 - [TAF6_YEAST]	Nucleus	nucleus
P53114	Mediator of RNA polymerase II transcription subunit 5 OS=Saccharomyces cerevisiae (strain ATCC 204508 / S288c) GN=NUT1 PE=1 SV=1 - [MED5_YEAST]	Nucleus	nucleus
P54000	RNA polymerase II transcriptional coactivator SUB1 OS=Saccharomyces cerevisiae (strain ATCC 204508 / S288c) GN=SUB1 PE=1 SV=1 - [SUB1_YEAST]	Nucleus	nucleus
Q01329	Pre-tRNA-processing protein PTA1 OS=Saccharomyces cerevisiae (strain ATCC 204508 / S288c) GN=PTA1 PE=1 SV=1 - [PTA1_YEAST]	Nucleus	nucleus
Q03063	Down-regulator of invasive growth 1 OS=Saccharomyces cerevisiae (strain ATCC 204508 / S288c) GN=DIG1 PE=1 SV=1 - [DIG1_YEAST]	Nucleus	nucleus
Q03124	Chromatin structure-remodeling complex subunit RSC9 OS=Saccharomyces cerevisiae (strain ATCC 204508 / S288c) GN=RSC9 PE=1 SV=1 - [RSC9_YEAST]	Nucleus	nucleus
Q03761	Transcription initiation factor TFIID subunit 12 OS=Saccharomyces cerevisiae (strain ATCC 204508 / S288c) GN=TAF12 PE=1 SV=1 - [TAF12_YEAST]	Nucleus	nucleus
Q04002	Sister chromatid cohesion protein 2 OS=Saccharomyces cerevisiae (strain ATCC 204508 / S288c) GN=SCC2 PE=1 SV=1 - [SCC2_YEAST]	Nucleus	nucleus
Q06224	Endoribonuclease YSH1 OS=Saccharomyces cerevisiae (strain ATCC 204508 / S288c) GN=YSH1 PE=1 SV=1 - [YSH1_YEAST]	Nucleus	nucleus
Q06697	Cell division control protein 73 OS=Saccharomyces cerevisiae (strain ATCC 204508 / S288c) GN=CDC73 PE=1 SV=1 - [CDC73_YEAST]	Nucleus	nucleus
Q07897	Protein CMS1 OS=Saccharomyces cerevisiae (strain ATCC 204508 / S288c) GN=CMS1 PE=1 SV=1 - [CMS1_YEAST]	Nucleus	nucleus
Q12386	Actin-like protein ARP8 OS=Saccharomyces cerevisiae (strain ATCC 204508 / S288c) GN=ARP8 PE=1 SV=1 - [ARP8_YEAST]	Nucleus	nucleus
Q12432	Chromatin modification-related protein EAF3 OS=Saccharomyces cerevisiae (strain ATCC 204508 / S288c) GN=EAF3 PE=1 SV=1 - [EAF3_YEAST]	Nucleus	nucleus
P36116	Vacuolar protein sorting-associated protein 51 OS=Saccharomyces cerevisiae (strain ATCC 204508 / S288c) GN=VPS51 PE=1 SV=1 - [VPS51_YEAST]	Nucleus	punctate composite
P39998	Enhancer of mRNA-decapping protein 3 OS=Saccharomyces cerevisiae (strain ATCC 204508 / S288c) GN=EDC3 PE=1 SV=1 - [EDC3_YEAST]	Nucleus	punctate composite
P46675	Protein STU2 OS=Saccharomyces cerevisiae (strain ATCC 204508 / S288c) GN=STU2 PE=1 SV=1 - [STU2_YEAST]	Nucleus	spindle pole

## Sheet: Mitochondrion
UniProt Accession	Protein description	Protein localisation predicted by hyperLOPIT	Protein localisation predicted by Huh et al. (2003).
P49334	Mitochondrial import receptor subunit TOM22 OS=Saccharomyces cerevisiae (strain ATCC 204508 / S288c) GN=TOM22 PE=1 SV=3 - [TOM22_YEAST]	Mitochondrion	ambiguous
P36112	MICOS complex subunit MIC60 OS=Saccharomyces cerevisiae (strain ATCC 204508 / S288c) GN=MIC60 PE=1 SV=1 - [MIC60_YEAST]	Mitochondrion	ambiguous,mitochondrion
P38523	GrpE protein homolog, mitochondrial OS=Saccharomyces cerevisiae (strain ATCC 204508 / S288c) GN=MGE1 PE=1 SV=1 - [GRPE_YEAST]	Mitochondrion	cytoplasm
Q01519	Cytochrome c oxidase subunit 6B OS=Saccharomyces cerevisiae (strain ATCC 204508 / S288c) GN=COX12 PE=1 SV=2 - [COX12_YEAST]	Mitochondrion	cytoplasm
P43594	MICOS complex subunit MIC19 OS=Saccharomyces cerevisiae (strain ATCC 204508 / S288c) GN=MIC19 PE=1 SV=1 - [MIC19_YEAST]	Mitochondrion	cytoplasm,mitochondrion
O60200	Mitochondrial distribution and morphology protein 35 OS=Saccharomyces cerevisiae (strain ATCC 204508 / S288c) GN=MDM35 PE=1 SV=3 - [MDM35_YEAST]	Mitochondrion	cytoplasm,nucleus
P00044	Cytochrome c iso-1 OS=Saccharomyces cerevisiae (strain ATCC 204508 / S288c) GN=CYC1 PE=1 SV=2 - [CYC1_YEAST]	Mitochondrion	cytoplasm,nucleus
Q03667	Mitochondrial intermembrane space cysteine motif-containing protein MIX17 OS=Saccharomyces cerevisiae (strain ATCC 204508 / S288c) GN=MIX17 PE=1 SV=1 - [MIX17_YEAST]	Mitochondrion	cytoplasm,nucleus
Q3E846	Cytochrome c oxidase assembly factor 6 OS=Saccharomyces cerevisiae (strain ATCC 204508 / S288c) GN=coa6 PE=1 SV=1 - [COA6_YEAST]	Mitochondrion	cytoplasm,nucleus
P00425	Cytochrome c oxidase polypeptide 5B, mitochondrial OS=Saccharomyces cerevisiae (strain ATCC 204508 / S288c) GN=COX5B PE=1 SV=3 - [COX5B_YEAST]	Mitochondrion	mitochondrion
P00427	Cytochrome c oxidase subunit 6, mitochondrial OS=Saccharomyces cerevisiae (strain ATCC 204508 / S288c) GN=COX6 PE=1 SV=1 - [COX6_YEAST]	Mitochondrion	mitochondrion
P00447	Superoxide dismutase [Mn], mitochondrial OS=Saccharomyces cerevisiae (strain ATCC 204508 / S288c) GN=SOD2 PE=1 SV=1 - [SODM_YEAST]	Mitochondrion	mitochondrion
P00830	ATP synthase subunit beta, mitochondrial OS=Saccharomyces cerevisiae (strain ATCC 204508 / S288c) GN=ATP2 PE=1 SV=2 - [ATPB_YEAST]	Mitochondrion	mitochondrion
P00890	Citrate synthase, mitochondrial OS=Saccharomyces cerevisiae (strain ATCC 204508 / S288c) GN=CIT1 PE=1 SV=2 - [CISY1_YEAST]	Mitochondrion	mitochondrion
P00927	Threonine dehydratase, mitochondrial OS=Saccharomyces cerevisiae (strain ATCC 204508 / S288c) GN=ILV1 PE=1 SV=2 - [THDH_YEAST]	Mitochondrion	mitochondrion
P04037	Cytochrome c oxidase subunit 4, mitochondrial OS=Saccharomyces cerevisiae (strain ATCC 204508 / S288c) GN=COX4 PE=1 SV=1 - [COX4_YEAST]	Mitochondrion	mitochondrion
P05626	ATP synthase subunit 4, mitochondrial OS=Saccharomyces cerevisiae (strain ATCC 204508 / S288c) GN=ATP4 PE=1 SV=2 - [ATPF_YEAST]	Mitochondrion	mitochondrion
P07143	Cytochrome c1, heme protein, mitochondrial OS=Saccharomyces cerevisiae (strain ATCC 204508 / S288c) GN=CYT1 PE=1 SV=1 - [CY1_YEAST]	Mitochondrion	mitochondrion
P07246	Alcohol dehydrogenase 3, mitochondrial OS=Saccharomyces cerevisiae (strain ATCC 204508 / S288c) GN=ADH3 PE=1 SV=2 - [ADH3_YEAST]	Mitochondrion	mitochondrion
P07251	ATP synthase subunit alpha, mitochondrial OS=Saccharomyces cerevisiae (strain ATCC 204508 / S288c) GN=ATP1 PE=1 SV=5 - [ATPA_YEAST]	Mitochondrion	mitochondrion
P07253	Cytochrome B pre-mRNA-processing protein 6 OS=Saccharomyces cerevisiae (strain ATCC 204508 / S288c) GN=CBP6 PE=1 SV=1 - [CBP6_YEAST]	Mitochondrion	mitochondrion
P07255	Cytochrome c oxidase subunit 7A OS=Saccharomyces cerevisiae (strain ATCC 204508 / S288c) GN=COX9 PE=1 SV=2 - [COX9_YEAST]	Mitochondrion	mitochondrion
P07256	Cytochrome b-c1 complex subunit 1, mitochondrial OS=Saccharomyces cerevisiae (strain ATCC 204508 / S288c) GN=COR1 PE=1 SV=1 - [QCR1_YEAST]	Mitochondrion	mitochondrion
P07257	Cytochrome b-c1 complex subunit 2, mitochondrial OS=Saccharomyces cerevisiae (strain ATCC 204508 / S288c) GN=QCR2 PE=1 SV=1 - [QCR2_YEAST]	Mitochondrion	mitochondrion
P07275	Delta-1-pyrroline-5-carboxylate dehydrogenase, mitochondrial OS=Saccharomyces cerevisiae (strain ATCC 204508 / S288c) GN=PUT2 PE=1 SV=2 - [PUT2_YEAST]	Mitochondrion	mitochondrion
P07342	Acetolactate synthase catalytic subunit, mitochondrial OS=Saccharomyces cerevisiae (strain ATCC 204508 / S288c) GN=ILV2 PE=1 SV=1 - [ILVB_YEAST]	Mitochondrion	mitochondrion
P08067	Cytochrome b-c1 complex subunit Rieske, mitochondrial OS=Saccharomyces cerevisiae (strain ATCC 204508 / S288c) GN=RIP1 PE=1 SV=1 - [UCRI_YEAST]	Mitochondrion	mitochondrion
P08466	Mitochondrial nuclease OS=Saccharomyces cerevisiae (strain ATCC 204508 / S288c) GN=NUC1 PE=1 SV=1 - [NUC1_YEAST]	Mitochondrion	mitochondrion
P08525	Cytochrome b-c1 complex subunit 8 OS=Saccharomyces cerevisiae (strain ATCC 204508 / S288c) GN=QCR8 PE=1 SV=2 - [QCR8_YEAST]	Mitochondrion	mitochondrion
P09440	C-1-tetrahydrofolate synthase, mitochondrial OS=Saccharomyces cerevisiae (strain ATCC 204508 / S288c) GN=MIS1 PE=1 SV=1 - [C1TM_YEAST]	Mitochondrion	mitochondrion
P09457	ATP synthase subunit 5, mitochondrial OS=Saccharomyces cerevisiae (strain ATCC 204508 / S288c) GN=ATP5 PE=1 SV=1 - [ATPO_YEAST]	Mitochondrion	mitochondrion
P09624	Dihydrolipoyl dehydrogenase, mitochondrial OS=Saccharomyces cerevisiae (strain ATCC 204508 / S288c) GN=LPD1 PE=1 SV=1 - [DLDH_YEAST]	Mitochondrion	mitochondrion
P09950	5-aminolevulinate synthase, mitochondrial OS=Saccharomyces cerevisiae (strain ATCC 204508 / S288c) GN=HEM1 PE=1 SV=1 - [HEM1_YEAST]	Mitochondrion	mitochondrion
P10174	Cytochrome c oxidase subunit 7 OS=Saccharomyces cerevisiae (strain ATCC 204508 / S288c) GN=COX7 PE=1 SV=3 - [COX7_YEAST]	Mitochondrion	mitochondrion
P10507	Mitochondrial-processing peptidase subunit beta OS=Saccharomyces cerevisiae (strain ATCC 204508 / S288c) GN=MAS1 PE=1 SV=1 - [MPPB_YEAST]	Mitochondrion	mitochondrion
P12695	Dihydrolipoyllysine-residue acetyltransferase component of pyruvate dehydrogenase complex, mitochondrial OS=Saccharomyces cerevisiae (strain ATCC 204508 / S288c) GN=LAT1 PE=1 SV=1 - [ODP2_YEAST]	Mitochondrion	mitochondrion
P15424	ATP-dependent RNA helicase MSS116, mitochondrial OS=Saccharomyces cerevisiae (strain ATCC 204508 / S288c) GN=MSS116 PE=1 SV=1 - [MS116_YEAST]	Mitochondrion	mitochondrion
P16387	Pyruvate dehydrogenase E1 component subunit alpha, mitochondrial OS=Saccharomyces cerevisiae (strain ATCC 204508 / S288c) GN=PDA1 PE=1 SV=2 - [ODPA_YEAST]	Mitochondrion	mitochondrion
P16451	Pyruvate dehydrogenase complex protein X component, mitochondrial OS=Saccharomyces cerevisiae (strain ATCC 204508 / S288c) GN=PDX1 PE=1 SV=1 - [ODPX_YEAST]	Mitochondrion	mitochondrion
P16547	Mitochondrial outer membrane protein OM45 OS=Saccharomyces cerevisiae (strain ATCC 204508 / S288c) GN=OM45 PE=1 SV=2 - [OM45_YEAST]	Mitochondrion	mitochondrion
P16622	Ferrochelatase, mitochondrial OS=Saccharomyces cerevisiae (strain ATCC 204508 / S288c) GN=HEM15 PE=1 SV=1 - [HEMH_YEAST]	Mitochondrion	mitochondrion
P17505	Malate dehydrogenase, mitochondrial OS=Saccharomyces cerevisiae (strain ATCC 204508 / S288c) GN=MDH1 PE=1 SV=2 - [MDHM_YEAST]	Mitochondrion	mitochondrion
P18544	Acetylornithine aminotransferase, mitochondrial OS=Saccharomyces cerevisiae (strain ATCC 204508 / S288c) GN=ARG8 PE=1 SV=1 - [ARGD_YEAST]	Mitochondrion	mitochondrion
P18900	Hexaprenyl pyrophosphate synthase, mitochondrial OS=Saccharomyces cerevisiae (strain ATCC 204508 / S288c) GN=COQ1 PE=1 SV=1 - [COQ1_YEAST]	Mitochondrion	mitochondrion
P19262	Dihydrolipoyllysine-residue succinyltransferase component of 2-oxoglutarate dehydrogenase complex, mitochondrial OS=Saccharomyces cerevisiae (strain ATCC 204508 / S288c) GN=KGD2 PE=1 SV=2 - [ODO2_YEAST]	Mitochondrion	mitochondrion
P19882	Heat shock protein 60, mitochondrial OS=Saccharomyces cerevisiae (strain ATCC 204508 / S288c) GN=HSP60 PE=1 SV=1 - [HSP60_YEAST]	Mitochondrion	mitochondrion
P19955	37S ribosomal protein YMR-31, mitochondrial OS=Saccharomyces cerevisiae (strain ATCC 204508 / S288c) GN=YMR31 PE=1 SV=1 - [RT31_YEAST]	Mitochondrion	mitochondrion
P20967	2-oxoglutarate dehydrogenase, mitochondrial OS=Saccharomyces cerevisiae (strain ATCC 204508 / S288c) GN=KGD1 PE=1 SV=2 - [ODO1_YEAST]	Mitochondrion	mitochondrion
P21306	ATP synthase subunit epsilon, mitochondrial OS=Saccharomyces cerevisiae (strain ATCC 204508 / S288c) GN=ATP15 PE=1 SV=2 - [ATP5E_YEAST]	Mitochondrion	mitochondrion
P21560	Protein CBP3, mitochondrial OS=Saccharomyces cerevisiae (strain ATCC 204508 / S288c) GN=CBP3 PE=1 SV=1 - [CBP3_YEAST]	Mitochondrion	mitochondrion
P21801	Succinate dehydrogenase [ubiquinone] iron-sulfur subunit, mitochondrial OS=Saccharomyces cerevisiae (strain ATCC 204508 / S288c) GN=SDH2 PE=1 SV=1 - [SDHB_YEAST]	Mitochondrion	mitochondrion
P21954	Isocitrate dehydrogenase [NADP], mitochondrial OS=Saccharomyces cerevisiae (strain ATCC 204508 / S288c) GN=IDP1 PE=1 SV=1 - [IDHP_YEAST]	Mitochondrion	mitochondrion
P23180	Probable oxidoreductase AIM17 OS=Saccharomyces cerevisiae (strain ATCC 204508 / S288c) GN=AIM17 PE=1 SV=2 - [AIM17_YEAST]	Mitochondrion	mitochondrion
P23641	Mitochondrial phosphate carrier protein OS=Saccharomyces cerevisiae (strain ATCC 204508 / S288c) GN=MIR1 PE=1 SV=1 - [MPCP_YEAST]	Mitochondrion	mitochondrion
P25039	Elongation factor G, mitochondrial OS=Saccharomyces cerevisiae (strain ATCC 204508 / S288c) GN=MEF1 PE=1 SV=2 - [EFGM_YEAST]	Mitochondrion	mitochondrion
P25372	Thioredoxin-3, mitochondrial OS=Saccharomyces cerevisiae (strain ATCC 204508 / S288c) GN=TRX3 PE=1 SV=1 - [TRX3_YEAST]	Mitochondrion	mitochondrion
P25374	Cysteine desulfurase, mitochondrial OS=Saccharomyces cerevisiae (strain ATCC 204508 / S288c) GN=NFS1 PE=1 SV=2 - [NFS1_YEAST]	Mitochondrion	mitochondrion
P25573	Mitochondrial inner membrane i-AAA protease supercomplex subunit MGR1 OS=Saccharomyces cerevisiae (strain ATCC 204508 / S288c) GN=MGR1 PE=1 SV=1 - [MGR1_YEAST]	Mitochondrion	mitochondrion
P25605	Acetolactate synthase small subunit, mitochondrial OS=Saccharomyces cerevisiae (strain ATCC 204508 / S288c) GN=ILV6 PE=1 SV=2 - [ILV6_YEAST]	Mitochondrion	mitochondrion
P25642	54S ribosomal protein IMG2, mitochondrial OS=Saccharomyces cerevisiae (strain ATCC 204508 / S288c) GN=IMG2 PE=1 SV=2 - [IMG2_YEAST]	Mitochondrion	mitochondrion
P25719	Peptidyl-prolyl cis-trans isomerase C, mitochondrial OS=Saccharomyces cerevisiae (strain ATCC 204508 / S288c) GN=CPR3 PE=1 SV=1 - [CYPC_YEAST]	Mitochondrion	mitochondrion
P27929	37S ribosomal protein NAM9, mitochondrial OS=Saccharomyces cerevisiae (strain ATCC 204508 / S288c) GN=NAM9 PE=1 SV=2 - [NAM9_YEAST]	Mitochondrion	mitochondrion
P28241	Isocitrate dehydrogenase [NAD] subunit 2, mitochondrial OS=Saccharomyces cerevisiae (strain ATCC 204508 / S288c) GN=IDH2 PE=1 SV=1 - [IDH2_YEAST]	Mitochondrion	mitochondrion
P28834	Isocitrate dehydrogenase [NAD] subunit 1, mitochondrial OS=Saccharomyces cerevisiae (strain ATCC 204508 / S288c) GN=IDH1 PE=1 SV=2 - [IDH1_YEAST]	Mitochondrion	mitochondrion
P30902	ATP synthase subunit d, mitochondrial OS=Saccharomyces cerevisiae (strain ATCC 204508 / S288c) GN=ATP7 PE=1 SV=2 - [ATP7_YEAST]	Mitochondrion	mitochondrion
P32191	Glycerol-3-phosphate dehydrogenase, mitochondrial OS=Saccharomyces cerevisiae (strain ATCC 204508 / S288c) GN=GUT2 PE=1 SV=2 - [GPDM_YEAST]	Mitochondrion	mitochondrion
P32316	Acetyl-CoA hydrolase OS=Saccharomyces cerevisiae (strain ATCC 204508 / S288c) GN=ACH1 PE=1 SV=2 - [ACH1_YEAST]	Mitochondrion	mitochondrion
P32335	Protein MSS51, mitochondrial OS=Saccharomyces cerevisiae (strain ATCC 204508 / S288c) GN=MSS51 PE=1 SV=2 - [MSS51_YEAST]	Mitochondrion	mitochondrion
P32340	Rotenone-insensitive NADH-ubiquinone oxidoreductase, mitochondrial OS=Saccharomyces cerevisiae (strain ATCC 204508 / S288c) GN=NDI1 PE=1 SV=1 - [NDI1_YEAST]	Mitochondrion	mitochondrion
P32378	4-hydroxybenzoate polyprenyltransferase, mitochondrial OS=Saccharomyces cerevisiae (strain ATCC 204508 / S288c) GN=COQ2 PE=3 SV=1 - [COQ2_YEAST]	Mitochondrion	mitochondrion
P32445	Single-stranded DNA-binding protein RIM1, mitochondrial OS=Saccharomyces cerevisiae (strain ATCC 204508 / S288c) GN=RIM1 PE=1 SV=1 - [RIM1_YEAST]	Mitochondrion	mitochondrion
P32451	Biotin synthase, mitochondrial OS=Saccharomyces cerevisiae (strain ATCC 204508 / S288c) GN=BIO2 PE=1 SV=2 - [BIOB_YEAST]	Mitochondrion	mitochondrion
P32463	Acyl carrier protein, mitochondrial OS=Saccharomyces cerevisiae (strain ATCC 204508 / S288c) GN=ACP1 PE=1 SV=1 - [ACPM_YEAST]	Mitochondrion	mitochondrion
P32473	Pyruvate dehydrogenase E1 component subunit beta, mitochondrial OS=Saccharomyces cerevisiae (strain ATCC 204508 / S288c) GN=PDB1 PE=1 SV=2 - [ODPB_YEAST]	Mitochondrion	mitochondrion
P32795	Mitochondrial inner membrane i-AAA protease supercomplex subunit YME1 OS=Saccharomyces cerevisiae (strain ATCC 204508 / S288c) GN=YME1 PE=1 SV=1 - [YME1_YEAST]	Mitochondrion	mitochondrion
P32860	NifU-like protein, mitochondrial OS=Saccharomyces cerevisiae (strain ATCC 204508 / S288c) GN=NFU1 PE=1 SV=2 - [NFU1_YEAST]	Mitochondrion	mitochondrion
P32891	D-lactate dehydrogenase [cytochrome] 1, mitochondrial OS=Saccharomyces cerevisiae (strain ATCC 204508 / S288c) GN=DLD1 PE=1 SV=2 - [DLD1_YEAST]	Mitochondrion	mitochondrion
P32897	Mitochondrial import inner membrane translocase subunit TIM23 OS=Saccharomyces cerevisiae (strain ATCC 204508 / S288c) GN=TIM23 PE=1 SV=1 - [TIM23_YEAST]	Mitochondrion	mitochondrion
P32898	Mitochondrial presequence protease OS=Saccharomyces cerevisiae (strain ATCC 204508 / S288c) GN=CYM1 PE=1 SV=2 - [CYM1_YEAST]	Mitochondrion	mitochondrion
P32902	37S ribosomal protein MRP4, mitochondrial OS=Saccharomyces cerevisiae (strain ATCC 204508 / S288c) GN=MRP4 PE=1 SV=1 - [RT04_YEAST]	Mitochondrion	mitochondrion
P33416	Heat shock protein 78, mitochondrial OS=Saccharomyces cerevisiae (strain ATCC 204508 / S288c) GN=HSP78 PE=1 SV=2 - [HSP78_YEAST]	Mitochondrion	mitochondrion
P34227	Mitochondrial peroxiredoxin PRX1 OS=Saccharomyces cerevisiae (strain ATCC 204508 / S288c) GN=PRX1 PE=1 SV=1 - [PRX1_YEAST]	Mitochondrion	mitochondrion
P35180	Mitochondrial import receptor subunit TOM20 OS=Saccharomyces cerevisiae (strain ATCC 204508 / S288c) GN=TOM20 PE=1 SV=1 - [TOM20_YEAST]	Mitochondrion	mitochondrion
P35191	DnaJ homolog 1, mitochondrial OS=Saccharomyces cerevisiae (strain ATCC 204508 / S288c) GN=MDJ1 PE=1 SV=1 - [MDJ1_YEAST]	Mitochondrion	mitochondrion
P36013	NAD-dependent malic enzyme, mitochondrial OS=Saccharomyces cerevisiae (strain ATCC 204508 / S288c) GN=MAE1 PE=1 SV=1 - [MAOM_YEAST]	Mitochondrion	mitochondrion
P36046	Mitochondrial intermembrane space import and assembly protein 40 OS=Saccharomyces cerevisiae (strain ATCC 204508 / S288c) GN=MIA40 PE=1 SV=2 - [MIA40_YEAST]	Mitochondrion	mitochondrion
P36151	Uncharacterized protein YKR070W OS=Saccharomyces cerevisiae (strain ATCC 204508 / S288c) GN=YKR070W PE=1 SV=1 - [YK50_YEAST]	Mitochondrion	mitochondrion
P36516	54S ribosomal protein L3, mitochondrial OS=Saccharomyces cerevisiae (strain ATCC 204508 / S288c) GN=MRPL3 PE=1 SV=2 - [RM03_YEAST]	Mitochondrion	mitochondrion
P36528	54S ribosomal protein L17, mitochondrial OS=Saccharomyces cerevisiae (strain ATCC 204508 / S288c) GN=MRPL17 PE=1 SV=2 - [RM17_YEAST]	Mitochondrion	mitochondrion
P36775	Lon protease homolog, mitochondrial OS=Saccharomyces cerevisiae (strain ATCC 204508 / S288c) GN=PIM1 PE=1 SV=2 - [LONM_YEAST]	Mitochondrion	mitochondrion
P37292	Serine hydroxymethyltransferase, mitochondrial OS=Saccharomyces cerevisiae (strain ATCC 204508 / S288c) GN=SHM1 PE=1 SV=2 - [GLYM_YEAST]	Mitochondrion	mitochondrion
P38071	Enoyl-[acyl-carrier protein] reductase [NADPH, B-specific], mitochondrial OS=Saccharomyces cerevisiae (strain ATCC 204508 / S288c) GN=ETR1 PE=1 SV=3 - [ETR1_YEAST]	Mitochondrion	mitochondrion
P38077	ATP synthase subunit gamma, mitochondrial OS=Saccharomyces cerevisiae (strain ATCC 204508 / S288c) GN=ATP3 PE=1 SV=1 - [ATPG_YEAST]	Mitochondrion	mitochondrion
P38152	Tricarboxylate transport protein OS=Saccharomyces cerevisiae (strain ATCC 204508 / S288c) GN=CTP1 PE=2 SV=3 - [TXTP_YEAST]	Mitochondrion	mitochondrion
P38323	Mitochondrial clpX-like chaperone MCX1 OS=Saccharomyces cerevisiae (strain ATCC 204508 / S288c) GN=MCX1 PE=1 SV=1 - [MCX1_YEAST]	Mitochondrion	mitochondrion
P39006	Phosphatidylserine decarboxylase proenzyme 1, mitochondrial OS=Saccharomyces cerevisiae (strain ATCC 204508 / S288c) GN=PSD1 PE=1 SV=1 - [PSD1_YEAST]	Mitochondrion	mitochondrion
P39522	Dihydroxy-acid dehydratase, mitochondrial OS=Saccharomyces cerevisiae (strain ATCC 204508 / S288c) GN=ILV3 PE=1 SV=2 - [ILV3_YEAST]	Mitochondrion	mitochondrion
P39525	3-oxoacyl-[acyl-carrier-protein] synthase homolog OS=Saccharomyces cerevisiae (strain ATCC 204508 / S288c) GN=CEM1 PE=1 SV=1 - [CEM1_YEAST]	Mitochondrion	mitochondrion
P39533	Homocitrate dehydratase, mitochondrial OS=Saccharomyces cerevisiae (strain ATCC 204508 / S288c) GN=ACO2 PE=1 SV=1 - [ACON2_YEAST]	Mitochondrion	mitochondrion
P39726	Glycine cleavage system H protein, mitochondrial OS=Saccharomyces cerevisiae (strain ATCC 204508 / S288c) GN=GCV3 PE=1 SV=3 - [GCSH_YEAST]	Mitochondrion	mitochondrion
P40047	Aldehyde dehydrogenase 5, mitochondrial OS=Saccharomyces cerevisiae (strain ATCC 204508 / S288c) GN=ALD5 PE=1 SV=4 - [ALDH5_YEAST]	Mitochondrion	mitochondrion
P40053	Altered inheritance of mitochondria protein 9, mitochondrial OS=Saccharomyces cerevisiae (strain ATCC 204508 / S288c) GN=AIM9 PE=1 SV=1 - [AIM9_YEAST]	Mitochondrion	mitochondrion
P40086	Cytochrome c oxidase assembly protein COX15 OS=Saccharomyces cerevisiae (strain ATCC 204508 / S288c) GN=COX15 PE=1 SV=1 - [COX15_YEAST]	Mitochondrion	mitochondrion
P40098	Uncharacterized mitochondrial membrane protein FMP10 OS=Saccharomyces cerevisiae (strain ATCC 204508 / S288c) GN=FMP10 PE=1 SV=1 - [FMP10_YEAST]	Mitochondrion	mitochondrion
P40185	Protein MMF1, mitochondrial OS=Saccharomyces cerevisiae (strain ATCC 204508 / S288c) GN=MMF1 PE=1 SV=1 - [MMF1_YEAST]	Mitochondrion	mitochondrion
P40215	External NADH-ubiquinone oxidoreductase 1, mitochondrial OS=Saccharomyces cerevisiae (strain ATCC 204508 / S288c) GN=NDE1 PE=1 SV=1 - [NDH1_YEAST]	Mitochondrion	mitochondrion
P40341	Mitochondrial respiratory chain complexes assembly protein YTA12 OS=Saccharomyces cerevisiae (strain ATCC 204508 / S288c) GN=YTA12 PE=1 SV=2 - [YTA12_YEAST]	Mitochondrion	mitochondrion
P40452	Cytochrome c oxidase assembly factor 1 OS=Saccharomyces cerevisiae (strain ATCC 204508 / S288c) GN=COA1 PE=1 SV=1 - [COA1_YEAST]	Mitochondrion	mitochondrion
P40491	ATP synthase assembly factor FMC1, mitochondrial OS=Saccharomyces cerevisiae (strain ATCC 204508 / S288c) GN=FMC1 PE=1 SV=1 - [FMC1_YEAST]	Mitochondrion	mitochondrion
P40495	Homoisocitrate dehydrogenase, mitochondrial OS=Saccharomyces cerevisiae (strain ATCC 204508 / S288c) GN=LYS12 PE=1 SV=1 - [LYS12_YEAST]	Mitochondrion	mitochondrion
P40513	Mitochondrial acidic protein MAM33 OS=Saccharomyces cerevisiae (strain ATCC 204508 / S288c) GN=MAM33 PE=1 SV=1 - [MAM33_YEAST]	Mitochondrion	mitochondrion
P40961	Prohibitin-1 OS=Saccharomyces cerevisiae (strain ATCC 204508 / S288c) GN=PHB1 PE=1 SV=2 - [PHB1_YEAST]	Mitochondrion	mitochondrion
P42940	Probable electron transfer flavoprotein subunit beta OS=Saccharomyces cerevisiae (strain ATCC 204508 / S288c) GN=CIR1 PE=1 SV=1 - [ETFB_YEAST]	Mitochondrion	mitochondrion
P42949	Mitochondrial import inner membrane translocase subunit TIM16 OS=Saccharomyces cerevisiae (strain ATCC 204508 / S288c) GN=PAM16 PE=1 SV=1 - [TIM16_YEAST]	Mitochondrion	mitochondrion
P46367	Potassium-activated aldehyde dehydrogenase, mitochondrial OS=Saccharomyces cerevisiae (strain ATCC 204508 / S288c) GN=ALD4 PE=1 SV=2 - [ALDH4_YEAST]	Mitochondrion	mitochondrion
P46681	D-lactate dehydrogenase [cytochrome] 2, mitochondrial OS=Saccharomyces cerevisiae (strain ATCC 204508 / S288c) GN=DLD2 PE=1 SV=1 - [DLD2_YEAST]	Mitochondrion	mitochondrion
P47127	Altered inheritance of mitochondria protein 24, mitochondrial OS=Saccharomyces cerevisiae (strain ATCC 204508 / S288c) GN=AIM24 PE=1 SV=1 - [AIM24_YEAST]	Mitochondrion	mitochondrion
P48015	Aminomethyltransferase, mitochondrial OS=Saccharomyces cerevisiae (strain ATCC 204508 / S288c) GN=GCV1 PE=1 SV=2 - [GCST_YEAST]	Mitochondrion	mitochondrion
P49017	2-methoxy-6-polyprenyl-1,4-benzoquinol methylase, mitochondrial OS=Saccharomyces cerevisiae (strain ATCC 204508 / S288c) GN=COQ5 PE=1 SV=1 - [COQ5_YEAST]	Mitochondrion	mitochondrion
P49095	Glycine dehydrogenase (decarboxylating), mitochondrial OS=Saccharomyces cerevisiae (strain ATCC 204508 / S288c) GN=GCV2 PE=1 SV=1 - [GCSP_YEAST]	Mitochondrion	mitochondrion
P49367	Homoaconitase, mitochondrial OS=Saccharomyces cerevisiae (strain ATCC 204508 / S288c) GN=LYS4 PE=1 SV=1 - [LYS4_YEAST]	Mitochondrion	mitochondrion
P50085	Prohibitin-2 OS=Saccharomyces cerevisiae (strain ATCC 204508 / S288c) GN=PHB2 PE=1 SV=2 - [PHB2_YEAST]	Mitochondrion	mitochondrion
P50945	MICOS complex subunit MIC27 OS=Saccharomyces cerevisiae (strain ATCC 204508 / S288c) GN=MIC27 PE=1 SV=1 - [MIC27_YEAST]	Mitochondrion	mitochondrion
P53163	54S ribosomal protein L12, mitochondrial OS=Saccharomyces cerevisiae (strain ATCC 204508 / S288c) GN=MNP1 PE=1 SV=1 - [MNP1_YEAST]	Mitochondrion	mitochondrion
P53220	Mitochondrial import inner membrane translocase subunit TIM21 OS=Saccharomyces cerevisiae (strain ATCC 204508 / S288c) GN=TIM21 PE=1 SV=1 - [TIM21_YEAST]	Mitochondrion	mitochondrion
P53312	Succinyl-CoA ligase [ADP-forming] subunit beta, mitochondrial OS=Saccharomyces cerevisiae (strain ATCC 204508 / S288c) GN=LSC2 PE=1 SV=1 - [SUCB_YEAST]	Mitochondrion	mitochondrion
P53598	Succinyl-CoA ligase [ADP-forming] subunit alpha, mitochondrial OS=Saccharomyces cerevisiae (strain ATCC 204508 / S288c) GN=LSC1 PE=1 SV=1 - [SUCA_YEAST]	Mitochondrion	mitochondrion
P53875	54S ribosomal protein L19, mitochondrial OS=Saccharomyces cerevisiae (strain ATCC 204508 / S288c) GN=MRPL19 PE=1 SV=1 - [RM19_YEAST]	Mitochondrion	mitochondrion
P53889	Uncharacterized mitochondrial hydrolase FMP41 OS=Saccharomyces cerevisiae (strain ATCC 204508 / S288c) GN=FMP41 PE=1 SV=1 - [FMP41_YEAST]	Mitochondrion	mitochondrion
P81449	ATP synthase subunit e, mitochondrial OS=Saccharomyces cerevisiae (strain ATCC 204508 / S288c) GN=TIM11 PE=1 SV=2 - [ATPJ_YEAST]	Mitochondrion	mitochondrion
P81450	ATP synthase subunit J, mitochondrial OS=Saccharomyces cerevisiae (strain ATCC 204508 / S288c) GN=ATP18 PE=1 SV=1 - [ATP18_YEAST]	Mitochondrion	mitochondrion
Q01163	37S ribosomal protein S23, mitochondrial OS=Saccharomyces cerevisiae (strain ATCC 204508 / S288c) GN=RSM23 PE=1 SV=3 - [RT23_YEAST]	Mitochondrion	mitochondrion
Q01217	Protein ARG5,6, mitochondrial OS=Saccharomyces cerevisiae (strain ATCC 204508 / S288c) GN=ARG5,6 PE=1 SV=1 - [ARG56_YEAST]	Mitochondrion	mitochondrion
Q01802	Aspartate aminotransferase, mitochondrial OS=Saccharomyces cerevisiae (strain ATCC 204508 / S288c) GN=AAT1 PE=1 SV=2 - [AATM_YEAST]	Mitochondrion	mitochondrion
Q01852	Mitochondrial import inner membrane translocase subunit TIM44 OS=Saccharomyces cerevisiae (strain ATCC 204508 / S288c) GN=TIM44 PE=1 SV=1 - [TIM44_YEAST]	Mitochondrion	mitochondrion
Q02486	ARS-binding factor 2, mitochondrial OS=Saccharomyces cerevisiae (strain ATCC 204508 / S288c) GN=ABF2 PE=1 SV=1 - [ABF2_YEAST]	Mitochondrion	mitochondrion
Q02776	Mitochondrial import inner membrane translocase subunit TIM50 OS=Saccharomyces cerevisiae (strain ATCC 204508 / S288c) GN=TIM50 PE=1 SV=1 - [TIM50_YEAST]	Mitochondrion	mitochondrion
Q02784	Monothiol glutaredoxin-5, mitochondrial OS=Saccharomyces cerevisiae (strain ATCC 204508 / S288c) GN=GRX5 PE=1 SV=1 - [GLRX5_YEAST]	Mitochondrion	mitochondrion
Q04013	Citrate/oxoglutarate carrier protein OS=Saccharomyces cerevisiae (strain ATCC 204508 / S288c) GN=YHM2 PE=1 SV=1 - [YHM2_YEAST]	Mitochondrion	mitochondrion
Q04472	Mitochondrial inner membrane i-AAA protease supercomplex subunit MGR3 OS=Saccharomyces cerevisiae (strain ATCC 204508 / S288c) GN=MGR3 PE=1 SV=1 - [MGR3_YEAST]	Mitochondrion	mitochondrion
Q04728	Arginine biosynthesis bifunctional protein ArgJ, mitochondrial OS=Saccharomyces cerevisiae (strain ATCC 204508 / S288c) GN=ARG7 PE=1 SV=1 - [ARGJ_YEAST]	Mitochondrion	mitochondrion
Q04935	Cytochrome c oxidase protein 20, mitochondrial OS=Saccharomyces cerevisiae (strain ATCC 204508 / S288c) GN=COX20 PE=1 SV=1 - [COX20_YEAST]	Mitochondrion	mitochondrion
Q05892	Uncharacterized protein YLR290C, mitochondrial OS=Saccharomyces cerevisiae (strain ATCC 204508 / S288c) GN=YLR290C PE=1 SV=1 - [YL290_YEAST]	Mitochondrion	mitochondrion
Q05931	Heat shock protein SSQ1, mitochondrial OS=Saccharomyces cerevisiae (strain ATCC 204508 / S288c) GN=SSQ1 PE=1 SV=1 - [HSP7Q_YEAST]	Mitochondrion	mitochondrion
Q06405	ATP synthase subunit f, mitochondrial OS=Saccharomyces cerevisiae (strain ATCC 204508 / S288c) GN=ATP17 PE=1 SV=1 - [ATPK_YEAST]	Mitochondrion	mitochondrion
Q06493	LETM1 domain-containing protein YLH47, mitochondrial OS=Saccharomyces cerevisiae (strain ATCC 204508 / S288c) GN=YLH47 PE=1 SV=1 - [YLH47_YEAST]	Mitochondrion	mitochondrion
Q07540	Frataxin homolog, mitochondrial OS=Saccharomyces cerevisiae (strain ATCC 204508 / S288c) GN=YFH1 PE=1 SV=1 - [FRDA_YEAST]	Mitochondrion	mitochondrion
Q08179	Mitochondrial distribution and morphology protein 38 OS=Saccharomyces cerevisiae (strain ATCC 204508 / S288c) GN=MDM38 PE=1 SV=1 - [MDM38_YEAST]	Mitochondrion	mitochondrion
Q08742	Thiosulfate sulfurtransferase RDL2, mitochondrial OS=Saccharomyces cerevisiae (strain ATCC 204508 / S288c) GN=RDL2 PE=1 SV=1 - [RDL2_YEAST]	Mitochondrion	mitochondrion
Q08822	Probable electron transfer flavoprotein-ubiquinone oxidoreductase, mitochondrial OS=Saccharomyces cerevisiae (strain ATCC 204508 / S288c) GN=CIR2 PE=1 SV=1 - [ETFD_YEAST]	Mitochondrion	mitochondrion
Q12029	Probable mitochondrial transport protein FSF1 OS=Saccharomyces cerevisiae (strain ATCC 204508 / S288c) GN=FSF1 PE=1 SV=1 - [FSF1_YEAST]	Mitochondrion	mitochondrion
Q12032	Altered inheritance of mitochondria protein 41, mitochondrial OS=Saccharomyces cerevisiae (strain ATCC 204508 / S288c) GN=AIM41 PE=1 SV=1 - [AIM41_YEAST]	Mitochondrion	mitochondrion
Q12166	2-isopropylmalate synthase 2, mitochondrial OS=Saccharomyces cerevisiae (strain ATCC 204508 / S288c) GN=LEU9 PE=1 SV=1 - [LEU9_YEAST]	Mitochondrion	mitochondrion
Q12233	ATP synthase subunit g, mitochondrial OS=Saccharomyces cerevisiae (strain ATCC 204508 / S288c) GN=ATP20 PE=1 SV=1 - [ATPN_YEAST]	Mitochondrion	mitochondrion
Q12480	Probable electron transfer flavoprotein subunit alpha, mitochondrial OS=Saccharomyces cerevisiae (strain ATCC 204508 / S288c) GN=AIM45 PE=1 SV=1 - [ETFA_YEAST]	Mitochondrion	mitochondrion
Q6Q560	Protein ISD11 OS=Saccharomyces cerevisiae (strain ATCC 204508 / S288c) GN=ISD11 PE=1 SV=1 - [ISD11_YEAST]	Mitochondrion	mitochondrion
P39102	DnaJ protein homolog XDJ1 OS=Saccharomyces cerevisiae (strain ATCC 204508 / S288c) GN=XDJ1 PE=1 SV=2 - [XDJ1_YEAST]	Mitochondrion	mitochondrion,nucleus

## Sheet: Histone
UniProt Accession	Protein description	Protein localisation predicted by hyperLOPIT	Protein localisation predicted by Huh et al. (2003).
P02309	Histone H4 OS=Saccharomyces cerevisiae (strain ATCC 204508 / S288c) GN=HHF1 PE=1 SV=2 - [H4_YEAST]	Histone	nucleus
P61830	Histone H3 OS=Saccharomyces cerevisiae (strain ATCC 204508 / S288c) GN=HHT1 PE=1 SV=2 - [H3_YEAST]	Histone	nucleus
P04911	Histone H2A.1 OS=Saccharomyces cerevisiae (strain ATCC 204508 / S288c) GN=HTA1 PE=1 SV=2 - [H2A1_YEAST]	Histone	vacuole

## Sheet: Golgi
UniProt Accession	Protein description	Protein localisation predicted by hyperLOPIT	Protein localisation predicted by Huh et al. (2003).
P38954	Inositolphosphotransferase 1 OS=Saccharomyces cerevisiae (strain ATCC 204508 / S288c) GN=IPT1 PE=1 SV=2 - [IPT1_YEAST]	Golgi	ambiguous
P40986	Cell division control protein 1 OS=Saccharomyces cerevisiae (strain ATCC 204508 / S288c) GN=CDC1 PE=1 SV=2 - [CDC1_YEAST]	Golgi	ambiguous
P32621	Guanosine-diphosphatase OS=Saccharomyces cerevisiae (strain ATCC 204508 / S288c) GN=GDA1 PE=1 SV=1 - [GDA1_YEAST]	Golgi	ambiguous,Golgi
P40009	Golgi apyrase OS=Saccharomyces cerevisiae (strain ATCC 204508 / S288c) GN=YND1 PE=1 SV=1 - [YND1_YEAST]	Golgi	ambiguous,Golgi,early Golgi
P39531	Recyclin-1 OS=Saccharomyces cerevisiae (strain ATCC 204508 / S288c) GN=RCY1 PE=1 SV=4 - [RCY1_YEAST]	Golgi	cytoplasm
P53108	Protein YIP5 OS=Saccharomyces cerevisiae (strain ATCC 204508 / S288c) GN=YIP5 PE=1 SV=1 - [YIP5_YEAST]	Golgi	cytoplasm
P53258	GTPase-activating protein GYP2 OS=Saccharomyces cerevisiae (strain ATCC 204508 / S288c) GN=MDR1 PE=1 SV=1 - [GYP2_YEAST]	Golgi	cytoplasm
Q12674	Probable phospholipid-transporting ATPase DNF3 OS=Saccharomyces cerevisiae (strain ATCC 204508 / S288c) GN=DNF3 PE=1 SV=1 - [ATC8_YEAST]	Golgi	cytoplasm
P43682	Protein transport protein SFT1 OS=Saccharomyces cerevisiae (strain ATCC 204508 / S288c) GN=SFT1 PE=1 SV=1 - [SFT1_YEAST]	Golgi	cytoplasm,nucleus
P36107	Inositol phosphorylceramide synthase catalytic subunit AUR1 OS=Saccharomyces cerevisiae (strain ATCC 204508 / S288c) GN=AUR1 PE=1 SV=1 - [AUR1_YEAST]	Golgi	early Golgi
P38166	Protein transport protein SFT2 OS=Saccharomyces cerevisiae (strain ATCC 204508 / S288c) GN=SFT2 PE=1 SV=1 - [SFT2_YEAST]	Golgi	early Golgi
P40527	Probable phospholipid-transporting ATPase NEO1 OS=Saccharomyces cerevisiae (strain ATCC 204508 / S288c) GN=NEO1 PE=1 SV=1 - [ATC7_YEAST]	Golgi	early Golgi
Q03697	Putative nucleotide-sugar transporter YMD8 OS=Saccharomyces cerevisiae (strain ATCC 204508 / S288c) GN=YMD8 PE=1 SV=1 - [YMD8_YEAST]	Golgi	early Golgi
P38932	Vacuolar protein sorting-associated protein 45 OS=Saccharomyces cerevisiae (strain ATCC 204508 / S288c) GN=VPS45 PE=1 SV=2 - [VPS45_YEAST]	Golgi	early Golgi,late Golgi
P39524	Probable phospholipid-transporting ATPase DRS2 OS=Saccharomyces cerevisiae (strain ATCC 204508 / S288c) GN=DRS2 PE=1 SV=2 - [ATC3_YEAST]	Golgi	early Golgi,late Golgi
Q08280	Bypass of stop codon protein 6 OS=Saccharomyces cerevisiae (strain ATCC 204508 / S288c) GN=BSC6 PE=1 SV=1 - [BSC6_YEAST]	Golgi	early Golgi,late Golgi
P13586	Calcium-transporting ATPase 1 OS=Saccharomyces cerevisiae (strain ATCC 204508 / S288c) GN=PMR1 PE=1 SV=1 - [ATC1_YEAST]	Golgi	ER
P53735	Protein ZRG17 OS=Saccharomyces cerevisiae (strain ATCC 204508 / S288c) GN=ZRG17 PE=1 SV=1 - [ZRG17_YEAST]	Golgi	ER
P40482	Protein transport protein SEC24 OS=Saccharomyces cerevisiae (strain ATCC 204508 / S288c) GN=SEC24 PE=1 SV=1 - [SEC24_YEAST]	Golgi	ER to Golgi
P53953	SED5-binding protein 2 OS=Saccharomyces cerevisiae (strain ATCC 204508 / S288c) GN=SFB2 PE=1 SV=1 - [SFB2_YEAST]	Golgi	ER to Golgi
P25361	Uncharacterized protein YCR043C OS=Saccharomyces cerevisiae (strain ATCC 204508 / S288c) GN=YCR043C PE=1 SV=1 - [YCT3_YEAST]	Golgi	Golgi
P31755	Initiation-specific alpha-1,6-mannosyltransferase OS=Saccharomyces cerevisiae (strain ATCC 204508 / S288c) GN=OCH1 PE=1 SV=1 - [OCH1_YEAST]	Golgi	Golgi
P32629	Mannan polymerase II complex ANP1 subunit OS=Saccharomyces cerevisiae (strain ATCC 204508 / S288c) GN=ANP1 PE=1 SV=3 - [ANP1_YEAST]	Golgi	Golgi
P35725	Uncharacterized protein YKL063C OS=Saccharomyces cerevisiae (strain ATCC 204508 / S288c) GN=YKL063C PE=1 SV=1 - [YKG3_YEAST]	Golgi	Golgi
P38069	Alpha-1,2-mannosyltransferase MNN2 OS=Saccharomyces cerevisiae (strain ATCC 204508 / S288c) GN=MNN2 PE=1 SV=1 - [MNN2_YEAST]	Golgi	Golgi
P39107	Mannan polymerase complexes subunit MNN9 OS=Saccharomyces cerevisiae (strain ATCC 204508 / S288c) GN=MNN9 PE=1 SV=3 - [MNN9_YEAST]	Golgi	Golgi
P46985	Probable alpha-1,6-mannosyltransferase MNN11 OS=Saccharomyces cerevisiae (strain ATCC 204508 / S288c) GN=MNN11 PE=1 SV=2 - [MNN11_YEAST]	Golgi	Golgi
P47124	Putative glycosyltransferase HOC1 OS=Saccharomyces cerevisiae (strain ATCC 204508 / S288c) GN=HOC1 PE=1 SV=3 - [HOC1_YEAST]	Golgi	Golgi
P50108	Probable alpha-1,6-mannosyltransferase MNN10 OS=Saccharomyces cerevisiae (strain ATCC 204508 / S288c) GN=MNN10 PE=1 SV=1 - [MNN10_YEAST]	Golgi	Golgi
P39010	Palmitoyltransferase AKR1 OS=Saccharomyces cerevisiae (strain ATCC 204508 / S288c) GN=AKR1 PE=1 SV=1 - [AKR1_YEAST]	Golgi	Golgi,early Golgi
P40071	Transmembrane 9 superfamily member 3 OS=Saccharomyces cerevisiae (strain ATCC 204508 / S288c) GN=TMN3 PE=1 SV=1 - [TMN3_YEAST]	Golgi	Golgi,early Golgi
Q12239	Uncharacterized membrane protein YOL107W OS=Saccharomyces cerevisiae (strain ATCC 204508 / S288c) GN=YOL107W PE=1 SV=1 - [YO107_YEAST]	Golgi	Golgi,early Golgi
Q12270	Rhomboid protein 2 OS=Saccharomyces cerevisiae (strain ATCC 204508 / S288c) GN=RBD2 PE=1 SV=1 - [RBD2_YEAST]	Golgi	Golgi,early Golgi
P25656	Cell division control protein 50 OS=Saccharomyces cerevisiae (strain ATCC 204508 / S288c) GN=CDC50 PE=1 SV=1 - [CDC50_YEAST]	Golgi	late Golgi
Q04767	Golgi apparatus membrane protein TVP18 OS=Saccharomyces cerevisiae (strain ATCC 204508 / S288c) GN=TVP18 PE=1 SV=1 - [TVP18_YEAST]	Golgi	late Golgi
P34237	Protein CASP OS=Saccharomyces cerevisiae (strain ATCC 204508 / S288c) GN=COY1 PE=1 SV=2 - [CASP_YEAST]	Golgi	lipid particle
P09620	Pheromone-processing carboxypeptidase KEX1 OS=Saccharomyces cerevisiae (strain ATCC 204508 / S288c) GN=KEX1 PE=1 SV=1 - [KEX1_YEAST]	Golgi	punctate composite
P46982	Alpha-1,2-mannosyltransferase MNN5 OS=Saccharomyces cerevisiae (strain ATCC 204508 / S288c) GN=MNN5 PE=1 SV=2 - [MNN5_YEAST]	Golgi	punctate composite
P13134	Kexin OS=Saccharomyces cerevisiae (strain ATCC 204508 / S288c) GN=KEX2 PE=1 SV=1 - [KEX2_YEAST]	Golgi	punctate composite,early Golgi
Q03687	Uncharacterized membrane protein YMR010W OS=Saccharomyces cerevisiae (strain ATCC 204508 / S288c) GN=YMR010W PE=1 SV=1 - [YMP0_YEAST]	Golgi	punctate composite,early Golgi
P38962	Golgi apparatus membrane protein TVP23 OS=Saccharomyces cerevisiae (strain ATCC 204508 / S288c) GN=TVP23 PE=1 SV=1 - [TVP23_YEAST]	Golgi	punctate composite,early Golgi,late Golgi
P40107	GDP-mannose transporter 1 OS=Saccharomyces cerevisiae (strain ATCC 204508 / S288c) GN=VRG4 PE=1 SV=1 - [GMT1_YEAST]	Golgi	punctate composite,Golgi,early Golgi
Q06346	Inositol phosphorylceramide synthase regulatory subunit KEI1 OS=Saccharomyces cerevisiae (strain ATCC 204508 / S288c) GN=KEI1 PE=1 SV=2 - [KEI1_YEAST]	Golgi	punctate composite,Golgi,early Golgi
P27809	Glycolipid 2-alpha-mannosyltransferase OS=Saccharomyces cerevisiae (strain ATCC 204508 / S288c) GN=KRE2 PE=1 SV=1 - [KRE2_YEAST]	Golgi	vacuole
P27810	Alpha-1,2 mannosyltransferase KTR1 OS=Saccharomyces cerevisiae (strain ATCC 204508 / S288c) GN=KTR1 PE=1 SV=1 - [KTR1_YEAST]	Golgi	vacuole
P32802	Transmembrane 9 superfamily member 1 OS=Saccharomyces cerevisiae (strain ATCC 204508 / S288c) GN=EMP70 PE=1 SV=2 - [TMN1_YEAST]	Golgi	vacuole
P33300	Mannosyl phosphorylinositol ceramide synthase SUR1 OS=Saccharomyces cerevisiae (strain ATCC 204508 / S288c) GN=SUR1 PE=1 SV=1 - [SUR1_YEAST]	Golgi	vacuole
P38068	Monothiol glutaredoxin-7 OS=Saccharomyces cerevisiae (strain ATCC 204508 / S288c) GN=GRX7 PE=1 SV=1 - [GLRX7_YEAST]	Golgi	vacuole
P38130	Probable mannosyltransferase KTR3 OS=Saccharomyces cerevisiae (strain ATCC 204508 / S288c) GN=KTR3 PE=1 SV=1 - [KTR3_YEAST]	Golgi	vacuole
P38131	Probable mannosyltransferase KTR4 OS=Saccharomyces cerevisiae (strain ATCC 204508 / S288c) GN=KTR4 PE=1 SV=1 - [KTR4_YEAST]	Golgi	vacuole
P38301	GCR1-dependent translation factor 1 OS=Saccharomyces cerevisiae (strain ATCC 204508 / S288c) GN=GDT1 PE=1 SV=1 - [GDT1_YEAST]	Golgi	vacuole
P39106	Alpha-1,3-mannosyltransferase MNN1 OS=Saccharomyces cerevisiae (strain ATCC 204508 / S288c) GN=MNN1 PE=1 SV=1 - [MNN1_YEAST]	Golgi	vacuole
P40557	ER-retained PMA1-suppressing protein 1 OS=Saccharomyces cerevisiae (strain ATCC 204508 / S288c) GN=EPS1 PE=1 SV=1 - [EPS1_YEAST]	Golgi	vacuole
P53728	Peptidyl-prolyl cis-trans isomerase CYP8 OS=Saccharomyces cerevisiae (strain ATCC 204508 / S288c) GN=CPR8 PE=1 SV=1 - [CYP8_YEAST]	Golgi	vacuole
P54070	Mannosyltransferase KTR6 OS=Saccharomyces cerevisiae (strain ATCC 204508 / S288c) GN=KTR6 PE=1 SV=1 - [KTR6_YEAST]	Golgi	vacuole
Q12096	Glucose N-acetyltransferase 1 OS=Saccharomyces cerevisiae (strain ATCC 204508 / S288c) GN=GNT1 PE=1 SV=1 - [GNT1_YEAST]	Golgi	vacuole
Q12284	FAD-linked sulfhydryl oxidase ERV2 OS=Saccharomyces cerevisiae (strain ATCC 204508 / S288c) GN=ERV2 PE=1 SV=1 - [ERV2_YEAST]	Golgi	vacuole
Q12438	Monothiol glutaredoxin-6 OS=Saccharomyces cerevisiae (strain ATCC 204508 / S288c) GN=GRX6 PE=1 SV=1 - [GLRX6_YEAST]	Golgi	vacuole
P23642	Mannan polymerase I complex VAN1 subunit OS=Saccharomyces cerevisiae (strain ATCC 204508 / S288c) GN=VAN1 PE=1 SV=3 - [VAN1_YEAST]	Golgi	vacuole,Golgi

[truncated: 7 more sheets: ER, Cytosol, NoLocalisationInEitherStudy, UnknownInLOPITnotHuh, LocalisationInLOPITnotInHuh, unknownInLOPITLocalisationInHuh, LocalisationInHuhNotLOPIT]
