# Supplementary material for: The subcellular organisation of Saccharomyces cerevisiae
Source: Curr Opin Chem Biol. 2019 Feb;48:86–95. doi: 10.1016/j.cbpa.2018.10.026 (PMC6391909; doi:10.1016/j.cbpa.2018.10.026)
Supplement: Supplementary file 5 [file mmc5.xlsx]

## Sheet: Worksheet Key
Supplementary Data 5. Comparison of the hyperLOPIT protein localisation assignment data with the data of Breker et al. (2013).
This workbook contains comparisons of hyperLOPIT protein localisation predictions with predictions of Breker et al. (2013). These are named for the organelle that the protein is predicted to localise to, in the hyperLOPIT study.
Organelles for which a comparison could be made are contained within separate sheets in this workbook, which are named for the organelle in the hyperLOPIT data which is under comparison.
This workbook also contains two other worksheets:
hyperLOPITunderThresholdInAll3 - proteins for which there is a predicted localisation in the hyperLOPIT data, but the expression is under an expression threshold in all 3 replicates from Breker et al. (2013), so is not assigned a localisation at all in that study.
NotInOneOrOtherStudy - proteins that are observed in one of the studies (hyperLOPIT or Breker et al. (2013)) but not the other one.
LocalisationInBrekerNotLOPIT - Proteins that are assigned a localisation by Breker et al. (2013) and are observed but not assigned a location in the hyperLOPIT study.

## Sheet: Proteasome
UniProt Accession	Protein description	hyperLOPIT localisation prediction	Breker prediction 1	Breker prediction 2	Breker prediction 3
P22141	Proteasome subunit beta type-4 OS=Saccharomyces cerevisiae (strain ATCC 204508 / S288c) GN=PRE1 PE=1 SV=2 - [PSB4_YEAST]	Proteasome catalytic subunit	below threshold	below threshold	below threshold
P30656	Proteasome subunit beta type-5 OS=Saccharomyces cerevisiae (strain ATCC 204508 / S288c) GN=PRE2 PE=1 SV=3 - [PSB5_YEAST]	Proteasome catalytic subunit	below threshold	below threshold	below threshold
P32379	Proteasome subunit alpha type-5 OS=Saccharomyces cerevisiae (strain ATCC 204508 / S288c) GN=PUP2 PE=1 SV=2 - [PSA5_YEAST]	Proteasome catalytic subunit	below threshold	below threshold	below threshold
O13563	26S proteasome regulatory subunit RPN13 OS=Saccharomyces cerevisiae (strain ATCC 204508 / S288c) GN=RPN13 PE=1 SV=1 - [RPN13_YEAST]	Proteasome regulatory subunit	below threshold	below threshold	below threshold
P40016	26S proteasome regulatory subunit RPN3 OS=Saccharomyces cerevisiae (strain ATCC 204508 / S288c) GN=RPN3 PE=1 SV=5 - [RPN3_YEAST]	Proteasome regulatory subunit	below threshold	below threshold	below threshold
Q06103	26S proteasome regulatory subunit RPN7 OS=Saccharomyces cerevisiae (strain ATCC 204508 / S288c) GN=RPN7 PE=1 SV=3 - [RPN7_YEAST]	Proteasome regulatory subunit	below threshold	below threshold	below threshold
Q08723	26S proteasome regulatory subunit RPN8 OS=Saccharomyces cerevisiae (strain ATCC 204508 / S288c) GN=RPN8 PE=1 SV=3 - [RPN8_YEAST]	Proteasome regulatory subunit	below threshold	below threshold	below threshold
P23724	Proteasome subunit beta type-6 OS=Saccharomyces cerevisiae (strain ATCC 204508 / S288c) GN=PRE7 PE=1 SV=1 - [PSB6_YEAST]	Proteasome catalytic subunit	NA	NA	NA
P25451	Proteasome subunit beta type-3 OS=Saccharomyces cerevisiae (strain ATCC 204508 / S288c) GN=PUP3 PE=1 SV=1 - [PSB3_YEAST]	Proteasome catalytic subunit	NA	NA	NA
P21243	Proteasome subunit alpha type-1 OS=Saccharomyces cerevisiae (strain ATCC 204508 / S288c) GN=SCL1 PE=1 SV=1 - [PSA1_YEAST]	Proteasome catalytic subunit	nucleus	nucleus	nucleus
P23638	Proteasome subunit alpha type-3 OS=Saccharomyces cerevisiae (strain ATCC 204508 / S288c) GN=PRE9 PE=1 SV=1 - [PSA3_YEAST]	Proteasome catalytic subunit	nucleus	nucleus	nucleus
P23639	Proteasome subunit alpha type-2 OS=Saccharomyces cerevisiae (strain ATCC 204508 / S288c) GN=PRE8 PE=1 SV=1 - [PSA2_YEAST]	Proteasome catalytic subunit	nucleus	nucleus	nucleus
P25043	Proteasome subunit beta type-2 OS=Saccharomyces cerevisiae (strain ATCC 204508 / S288c) GN=PUP1 PE=1 SV=1 - [PSB2_YEAST]	Proteasome catalytic subunit	nucleus	nucleus	nucleus
P30657	Proteasome subunit beta type-7 OS=Saccharomyces cerevisiae (strain ATCC 204508 / S288c) GN=PRE4 PE=1 SV=1 - [PSB7_YEAST]	Proteasome catalytic subunit	nucleus	nucleus	nucleus
P38624	Proteasome subunit beta type-1 OS=Saccharomyces cerevisiae (strain ATCC 204508 / S288c) GN=PRE3 PE=1 SV=2 - [PSB1_YEAST]	Proteasome catalytic subunit	nucleus	nucleus	nucleus
P40302	Proteasome subunit alpha type-6 OS=Saccharomyces cerevisiae (strain ATCC 204508 / S288c) GN=PRE5 PE=1 SV=1 - [PSA6_YEAST]	Proteasome catalytic subunit	nucleus	nucleus	nucleus
P40303	Proteasome subunit alpha type-4 OS=Saccharomyces cerevisiae (strain ATCC 204508 / S288c) GN=PRE6 PE=1 SV=1 - [PSA4_YEAST]	Proteasome catalytic subunit	nucleus	nucleus	nucleus
P32496	26S proteasome regulatory subunit RPN12 OS=Saccharomyces cerevisiae (strain ATCC 204508 / S288c) GN=RPN12 PE=1 SV=3 - [RPN12_YEAST]	Proteasome regulatory subunit	nucleus	nucleus	nucleus
P32565	26S proteasome regulatory subunit RPN2 OS=Saccharomyces cerevisiae (strain ATCC 204508 / S288c) GN=RPN2 PE=1 SV=4 - [RPN2_YEAST]	Proteasome regulatory subunit	nucleus	nucleus	nucleus
P43588	Ubiquitin carboxyl-terminal hydrolase RPN11 OS=Saccharomyces cerevisiae (strain ATCC 204508 / S288c) GN=RPN11 PE=1 SV=1 - [RPN11_YEAST]	Proteasome regulatory subunit	nucleus	nucleus	technical problem
Q04062	26S proteasome regulatory subunit RPN9 OS=Saccharomyces cerevisiae (strain ATCC 204508 / S288c) GN=RPN9 PE=1 SV=1 - [RPN9_YEAST]	Proteasome regulatory subunit	nucleus	nucleus	nucleus
Q12250	26S proteasome regulatory subunit RPN5 OS=Saccharomyces cerevisiae (strain ATCC 204508 / S288c) GN=RPN5 PE=1 SV=3 - [RPN5_YEAST]	Proteasome regulatory subunit	nucleus	nucleus	nucleus
P21242	Probable proteasome subunit alpha type-7 OS=Saccharomyces cerevisiae (strain ATCC 204508 / S288c) GN=PRE10 PE=1 SV=2 - [PSA7_YEAST]	Proteasome catalytic subunit	nucleus,cytosol	nucleus,cytosol	nucleus,cytosol
P38764	26S proteasome regulatory subunit RPN1 OS=Saccharomyces cerevisiae (strain ATCC 204508 / S288c) GN=RPN1 PE=1 SV=3 - [RPN1_YEAST]	Proteasome regulatory subunit	nucleus,cytosol	nucleus,cytosol	nucleus,cytosol

## Sheet: Ribosome
UniProt Accession	Protein description	hyperLOPIT localisation prediction	Breker prediction 1	Breker prediction 2	Breker prediction 3
P02400	60S acidic ribosomal protein P2-beta OS=Saccharomyces cerevisiae (strain ATCC 204508 / S288c) GN=RPP2B PE=1 SV=2 - [RLA4_YEAST]	Ribosome	NA	NA	NA
P02406	60S ribosomal protein L28 OS=Saccharomyces cerevisiae (strain ATCC 204508 / S288c) GN=RPL28 PE=1 SV=3 - [RL28_YEAST]	Ribosome	NA	NA	NA
P05317	60S acidic ribosomal protein P0 OS=Saccharomyces cerevisiae (strain ATCC 204508 / S288c) GN=RPP0 PE=1 SV=2 - [RLA0_YEAST]	Ribosome	NA	NA	NA
P05744	60S ribosomal protein L33-A OS=Saccharomyces cerevisiae (strain ATCC 204508 / S288c) GN=RPL33A PE=1 SV=3 - [RL33A_YEAST]	Ribosome	NA	NA	NA
P05756	40S ribosomal protein S13 OS=Saccharomyces cerevisiae (strain ATCC 204508 / S288c) GN=RPS13 PE=1 SV=3 - [RS13_YEAST]	Ribosome	NA	NA	NA
P05759	Ubiquitin-40S ribosomal protein S31 OS=Saccharomyces cerevisiae (strain ATCC 204508 / S288c) GN=RPS31 PE=1 SV=3 - [RS27A_YEAST]	Ribosome	NA	NA	NA
P0CX25	60S ribosomal protein L43-A OS=Saccharomyces cerevisiae (strain ATCC 204508 / S288c) GN=RPL43A PE=1 SV=1 - [RL43A_YEAST]	Ribosome	NA	NA	NA
P0CX29	40S ribosomal protein S23-A OS=Saccharomyces cerevisiae (strain ATCC 204508 / S288c) GN=RPS23A PE=1 SV=1 - [RS23A_YEAST]	Ribosome	NA	NA	NA
P0CX49	60S ribosomal protein L18-A OS=Saccharomyces cerevisiae (strain ATCC 204508 / S288c) GN=RPL18A PE=1 SV=1 - [RL18A_YEAST]	Ribosome	NA	NA	NA
P0CX55	40S ribosomal protein S18-A OS=Saccharomyces cerevisiae (strain ATCC 204508 / S288c) GN=RPS18A PE=1 SV=1 - [RS18A_YEAST]	Ribosome	NA	NA	NA
P14120	60S ribosomal protein L30 OS=Saccharomyces cerevisiae (strain ATCC 204508 / S288c) GN=RPL30 PE=1 SV=3 - [RL30_YEAST]	Ribosome	NA	NA	NA
P14126	60S ribosomal protein L3 OS=Saccharomyces cerevisiae (strain ATCC 204508 / S288c) GN=RPL3 PE=1 SV=4 - [RL3_YEAST]	Ribosome	NA	NA	NA
P25443	40S ribosomal protein S2 OS=Saccharomyces cerevisiae (strain ATCC 204508 / S288c) GN=RPS2 PE=1 SV=3 - [RS2_YEAST]	Ribosome	NA	NA	NA
P26786	40S ribosomal protein S7-A OS=Saccharomyces cerevisiae (strain ATCC 204508 / S288c) GN=RPS7A PE=1 SV=4 - [RS7A_YEAST]	Ribosome	NA	NA	NA
P38061	60S ribosomal protein L32 OS=Saccharomyces cerevisiae (strain ATCC 204508 / S288c) GN=RPL32 PE=1 SV=1 - [RL32_YEAST]	Ribosome	NA	NA	NA
P38701	40S ribosomal protein S20 OS=Saccharomyces cerevisiae (strain ATCC 204508 / S288c) GN=RPS20 PE=1 SV=3 - [RS20_YEAST]	Ribosome	NA	NA	NA
P41805	60S ribosomal protein L10 OS=Saccharomyces cerevisiae (strain ATCC 204508 / S288c) GN=RPL10 PE=1 SV=1 - [RL10_YEAST]	Ribosome	NA	NA	NA
Q01855	40S ribosomal protein S15 OS=Saccharomyces cerevisiae (strain ATCC 204508 / S288c) GN=RPS15 PE=1 SV=1 - [RS15_YEAST]	Ribosome	NA	NA	NA
Q3E772	Uncharacterized protein YGR169C-A OS=Saccharomyces cerevisiae (strain ATCC 204508 / S288c) GN=YGR169C-A PE=1 SV=1 - [YG169_YEAST]	Ribosome	NA	NA	NA
P04456	60S ribosomal protein L25 OS=Saccharomyces cerevisiae (strain ATCC 204508 / S288c) GN=RPL25 PE=1 SV=4 - [RL25_YEAST]	Ribosome	below threshold	below threshold	below threshold
P05319	60S acidic ribosomal protein P2-alpha OS=Saccharomyces cerevisiae (strain ATCC 204508 / S288c) GN=RPP2A PE=1 SV=1 - [RLA2_YEAST]	Ribosome	below threshold	below threshold	below threshold
P05739	60S ribosomal protein L6-B OS=Saccharomyces cerevisiae (strain ATCC 204508 / S288c) GN=RPL6B PE=1 SV=4 - [RL6B_YEAST]	Ribosome	below threshold	below threshold	below threshold
P05740	60S ribosomal protein L17-A OS=Saccharomyces cerevisiae (strain ATCC 204508 / S288c) GN=RPL17A PE=1 SV=4 - [RL17A_YEAST]	Ribosome	below threshold	below threshold	below threshold
P05743	60S ribosomal protein L26-A OS=Saccharomyces cerevisiae (strain ATCC 204508 / S288c) GN=RPL26A PE=1 SV=3 - [RL26A_YEAST]	Ribosome	below threshold	below threshold	below threshold
P05748	60S ribosomal protein L15-A OS=Saccharomyces cerevisiae (strain ATCC 204508 / S288c) GN=RPL15A PE=1 SV=3 - [RL15A_YEAST]	Ribosome	below threshold	below threshold	below threshold
P05749	60S ribosomal protein L22-A OS=Saccharomyces cerevisiae (strain ATCC 204508 / S288c) GN=RPL22A PE=1 SV=3 - [RL22A_YEAST]	Ribosome	below threshold	below threshold	below threshold
P05750	40S ribosomal protein S3 OS=Saccharomyces cerevisiae (strain ATCC 204508 / S288c) GN=RPS3 PE=1 SV=5 - [RS3_YEAST]	Ribosome	below threshold	below threshold	below threshold
P0C0X0	40S ribosomal protein S28-B OS=Saccharomyces cerevisiae (strain ATCC 204508 / S288c) GN=RPS28B PE=1 SV=1 - [RS28B_YEAST]	Ribosome	below threshold	below threshold	below threshold
P0CX23	60S ribosomal protein L20-A OS=Saccharomyces cerevisiae (strain ATCC 204508 / S288c) GN=RPL20A PE=1 SV=1 - [RL20A_YEAST]	Ribosome	below threshold	below threshold	below threshold
P0CX33	40S ribosomal protein S30-A OS=Saccharomyces cerevisiae (strain ATCC 204508 / S288c) GN=RPS30A PE=1 SV=1 - [RS30A_YEAST]	Ribosome	below threshold	below threshold	below threshold
P0CX39	40S ribosomal protein S8-A OS=Saccharomyces cerevisiae (strain ATCC 204508 / S288c) GN=RPS8A PE=1 SV=1 - [RS8A_YEAST]	Ribosome	below threshold	below threshold	below threshold
P26783	40S ribosomal protein S5 OS=Saccharomyces cerevisiae (strain ATCC 204508 / S288c) GN=RPS5 PE=1 SV=3 - [RS5_YEAST]	Ribosome	below threshold	below threshold	below threshold
P26785	60S ribosomal protein L16-B OS=Saccharomyces cerevisiae (strain ATCC 204508 / S288c) GN=RPL16B PE=1 SV=3 - [RL16B_YEAST]	Ribosome	below threshold	below threshold	below threshold
P33442	40S ribosomal protein S1-A OS=Saccharomyces cerevisiae (strain ATCC 204508 / S288c) GN=RPS1A PE=1 SV=2 - [RS3A1_YEAST]	Ribosome	below threshold	below threshold	below threshold
P36105	60S ribosomal protein L14-A OS=Saccharomyces cerevisiae (strain ATCC 204508 / S288c) GN=RPL14A PE=1 SV=1 - [RL14A_YEAST]	Ribosome	below threshold	below threshold	below threshold
P48589	40S ribosomal protein S12 OS=Saccharomyces cerevisiae (strain ATCC 204508 / S288c) GN=RPS12 PE=1 SV=1 - [RS12_YEAST]	Ribosome	below threshold	below threshold	below threshold
Q02326	60S ribosomal protein L6-A OS=Saccharomyces cerevisiae (strain ATCC 204508 / S288c) GN=RPL6A PE=1 SV=2 - [RL6A_YEAST]	Ribosome	below threshold	cytosol	below threshold
O14455	60S ribosomal protein L36-B OS=Saccharomyces cerevisiae (strain ATCC 204508 / S288c) GN=RPL36B PE=1 SV=3 - [RL36B_YEAST]	Ribosome	cytosol	cytosol	cytosol
P02407	40S ribosomal protein S17-A OS=Saccharomyces cerevisiae (strain ATCC 204508 / S288c) GN=RPS17A PE=1 SV=1 - [RS17A_YEAST]	Ribosome	cytosol	cytosol	cytosol
P04449	60S ribosomal protein L24-A OS=Saccharomyces cerevisiae (strain ATCC 204508 / S288c) GN=RPL24A PE=1 SV=1 - [RL24A_YEAST]	Ribosome	cytosol	cytosol	cytosol
P05318	60S acidic ribosomal protein P1-alpha OS=Saccharomyces cerevisiae (strain ATCC 204508 / S288c) GN=RPP1A PE=1 SV=4 - [RLA1_YEAST]	Ribosome	cytosol	cytosol	cytosol
P05738	60S ribosomal protein L9-A OS=Saccharomyces cerevisiae (strain ATCC 204508 / S288c) GN=RPL9A PE=1 SV=2 - [RL9A_YEAST]	Ribosome	cytosol	cytosol	cytosol
P05747	60S ribosomal protein L29 OS=Saccharomyces cerevisiae (strain ATCC 204508 / S288c) GN=RPL29 PE=1 SV=3 - [RL29_YEAST]	Ribosome	cytosol	cytosol	cytosol
P07280	40S ribosomal protein S19-A OS=Saccharomyces cerevisiae (strain ATCC 204508 / S288c) GN=RPS19A PE=1 SV=2 - [RS19A_YEAST]	Ribosome	cytosol	cytosol	cytosol
P0C0T4	40S ribosomal protein S25-B OS=Saccharomyces cerevisiae (strain ATCC 204508 / S288c) GN=RPS25B PE=1 SV=1 - [RS25B_YEAST]	Ribosome	cytosol	cytosol	cytosol
P0C0W9	60S ribosomal protein L11-A OS=Saccharomyces cerevisiae (strain ATCC 204508 / S288c) GN=RPL11A PE=1 SV=2 - [RL11A_YEAST]	Ribosome	cytosol	technical problem	cytosol
P0C2H6	60S ribosomal protein L27-A OS=Saccharomyces cerevisiae (strain ATCC 204508 / S288c) GN=RPL27A PE=1 SV=1 - [RL27A_YEAST]	Ribosome	cytosol	cytosol	cytosol
P0CX27	60S ribosomal protein L42-A OS=Saccharomyces cerevisiae (strain ATCC 204508 / S288c) GN=RPL42A PE=1 SV=1 - [RL44A_YEAST]	Ribosome	cytosol	cytosol	cytosol
P0CX31	40S ribosomal protein S24-A OS=Saccharomyces cerevisiae (strain ATCC 204508 / S288c) GN=RPS24A PE=1 SV=1 - [RS24A_YEAST]	Ribosome	cytosol	cytosol	cytosol
P0CX35	40S ribosomal protein S4-A OS=Saccharomyces cerevisiae (strain ATCC 204508 / S288c) GN=RPS4A PE=1 SV=1 - [RS4A_YEAST]	Ribosome	cytosol	cytosol	cytosol
P0CX37	40S ribosomal protein S6-A OS=Saccharomyces cerevisiae (strain ATCC 204508 / S288c) GN=RPS6A PE=1 SV=1 - [RS6A_YEAST]	Ribosome	cytosol	cytosol	cytosol
P0CX43	60S ribosomal protein L1-A OS=Saccharomyces cerevisiae (strain ATCC 204508 / S288c) GN=RPL1A PE=1 SV=1 - [RL1A_YEAST]	Ribosome	cytosol	cytosol	cytosol
P0CX45	60S ribosomal protein L2-A OS=Saccharomyces cerevisiae (strain ATCC 204508 / S288c) GN=RPL2A PE=1 SV=1 - [RL2A_YEAST]	Ribosome	cytosol	cytosol	cytosol
P0CX47	40S ribosomal protein S11-A OS=Saccharomyces cerevisiae (strain ATCC 204508 / S288c) GN=RPS11A PE=1 SV=1 - [RS11A_YEAST]	Ribosome	cytosol	cytosol	cytosol
P0CX51	40S ribosomal protein S16-A OS=Saccharomyces cerevisiae (strain ATCC 204508 / S288c) GN=RPS16A PE=1 SV=1 - [RS16A_YEAST]	Ribosome	cytosol	cytosol	cytosol
P0CX53	60S ribosomal protein L12-A OS=Saccharomyces cerevisiae (strain ATCC 204508 / S288c) GN=RPL12A PE=1 SV=1 - [RL12A_YEAST]	Ribosome	cytosol	cytosol	cytosol
P0CX82	60S ribosomal protein L19-A OS=Saccharomyces cerevisiae (strain ATCC 204508 / S288c) GN=RPL19A PE=1 SV=1 - [RL19A_YEAST]	Ribosome	cytosol	cytosol	cytosol
P0CX84	60S ribosomal protein L35-A OS=Saccharomyces cerevisiae (strain ATCC 204508 / S288c) GN=RPL35A PE=1 SV=1 - [RL35A_YEAST]	Ribosome	cytosol	technical problem	cytosol
P10622	60S acidic ribosomal protein P1-beta OS=Saccharomyces cerevisiae (strain ATCC 204508 / S288c) GN=RPP1B PE=1 SV=3 - [RLA3_YEAST]	Ribosome	cytosol	cytosol	cytosol
P10664	60S ribosomal protein L4-A OS=Saccharomyces cerevisiae (strain ATCC 204508 / S288c) GN=RPL4A PE=1 SV=4 - [RL4A_YEAST]	Ribosome	cytosol	cytosol	cytosol
P12945	N-terminal acetyltransferase A complex subunit NAT1 OS=Saccharomyces cerevisiae (strain ATCC 204508 / S288c) GN=NAT1 PE=1 SV=2 - [NAT1_YEAST]	Ribosome	cytosol	cytosol	cytosol
P17076	60S ribosomal protein L8-A OS=Saccharomyces cerevisiae (strain ATCC 204508 / S288c) GN=RPL8A PE=1 SV=4 - [RL8A_YEAST]	Ribosome	cytosol	cytosol	cytosol
P22147	5'-3' exoribonuclease 1 OS=Saccharomyces cerevisiae (strain ATCC 204508 / S288c) GN=XRN1 PE=1 SV=1 - [XRN1_YEAST]	Ribosome	cytosol	cytosol	cytosol
P23248	40S ribosomal protein S1-B OS=Saccharomyces cerevisiae (strain ATCC 204508 / S288c) GN=RPS1B PE=1 SV=3 - [RS3A2_YEAST]	Ribosome	cytosol	cytosol	cytosol
P24000	60S ribosomal protein L24-B OS=Saccharomyces cerevisiae (strain ATCC 204508 / S288c) GN=RPL24B PE=1 SV=1 - [RL24B_YEAST]	Ribosome	cytosol	cytosol	cytosol
P26784	60S ribosomal protein L16-A OS=Saccharomyces cerevisiae (strain ATCC 204508 / S288c) GN=RPL16A PE=1 SV=3 - [RL16A_YEAST]	Ribosome	cytosol	cytosol	cytosol
P29453	60S ribosomal protein L8-B OS=Saccharomyces cerevisiae (strain ATCC 204508 / S288c) GN=RPL8B PE=1 SV=3 - [RL8B_YEAST]	Ribosome	cytosol	cytosol	cytosol
P32527	Zuotin OS=Saccharomyces cerevisiae (strain ATCC 204508 / S288c) GN=ZUO1 PE=1 SV=1 - [ZUO1_YEAST]	Ribosome	cytosol	cytosol	cytosol
P35997	40S ribosomal protein S27-A OS=Saccharomyces cerevisiae (strain ATCC 204508 / S288c) GN=RPS27A PE=1 SV=1 - [RS27_YEAST]	Ribosome	cytosol	cytosol	cytosol
P38754	60S ribosomal protein L14-B OS=Saccharomyces cerevisiae (strain ATCC 204508 / S288c) GN=RPL14B PE=1 SV=1 - [RL14B_YEAST]	Ribosome	cytosol	cytosol	cytosol
P39015	Suppressor protein STM1 OS=Saccharomyces cerevisiae (strain ATCC 204508 / S288c) GN=STM1 PE=1 SV=3 - [STM1_YEAST]	Ribosome	cytosol	cytosol	cytosol
P39938	40S ribosomal protein S26-A OS=Saccharomyces cerevisiae (strain ATCC 204508 / S288c) GN=RPS26A PE=1 SV=1 - [RS26A_YEAST]	Ribosome	cytosol	cytosol	cytosol
P39939	40S ribosomal protein S26-B OS=Saccharomyces cerevisiae (strain ATCC 204508 / S288c) GN=RPS26B PE=1 SV=1 - [RS26B_YEAST]	Ribosome	cytosol	cytosol	cytosol
P41056	60S ribosomal protein L33-B OS=Saccharomyces cerevisiae (strain ATCC 204508 / S288c) GN=RPL33B PE=1 SV=2 - [RL33B_YEAST]	Ribosome	cytosol	cytosol	cytosol
P41057	40S ribosomal protein S29-A OS=Saccharomyces cerevisiae (strain ATCC 204508 / S288c) GN=RPS29A PE=1 SV=3 - [RS29A_YEAST]	Ribosome	cytosol	cytosol	cytosol
P41058	40S ribosomal protein S29-B OS=Saccharomyces cerevisiae (strain ATCC 204508 / S288c) GN=RPS29B PE=1 SV=3 - [RS29B_YEAST]	Ribosome	cytosol	cytosol	cytosol
P46784	40S ribosomal protein S10-B OS=Saccharomyces cerevisiae (strain ATCC 204508 / S288c) GN=RPS10B PE=1 SV=1 - [RS10B_YEAST]	Ribosome	cytosol	cytosol	cytosol
P48164	40S ribosomal protein S7-B OS=Saccharomyces cerevisiae (strain ATCC 204508 / S288c) GN=RPS7B PE=1 SV=1 - [RS7B_YEAST]	Ribosome	cytosol	cytosol	cytosol
P49166	60S ribosomal protein L37-A OS=Saccharomyces cerevisiae (strain ATCC 204508 / S288c) GN=RPL37A PE=1 SV=2 - [RL37A_YEAST]	Ribosome	cytosol	cytosol	cytosol
P49167	60S ribosomal protein L38 OS=Saccharomyces cerevisiae (strain ATCC 204508 / S288c) GN=RPL38 PE=1 SV=1 - [RL38_YEAST]	Ribosome	cytosol	cytosol	cytosol
P51401	60S ribosomal protein L9-B OS=Saccharomyces cerevisiae (strain ATCC 204508 / S288c) GN=RPL9B PE=1 SV=1 - [RL9B_YEAST]	Ribosome	cytosol	cytosol	cytosol
P51402	60S ribosomal protein L37-B OS=Saccharomyces cerevisiae (strain ATCC 204508 / S288c) GN=RPL37B PE=1 SV=2 - [RL37B_YEAST]	Ribosome	cytosol	cytosol	cytosol
P53221	60S ribosomal protein L26-B OS=Saccharomyces cerevisiae (strain ATCC 204508 / S288c) GN=RPL26B PE=1 SV=2 - [RL26B_YEAST]	Ribosome	cytosol	cytosol	cytosol
Q01662	Methionine aminopeptidase 1 OS=Saccharomyces cerevisiae (strain ATCC 204508 / S288c) GN=MAP1 PE=1 SV=2 - [MAP1_YEAST]	Ribosome	cytosol	cytosol	cytosol
Q02642	Nascent polypeptide-associated complex subunit beta-1 OS=Saccharomyces cerevisiae (strain ATCC 204508 / S288c) GN=EGD1 PE=1 SV=2 - [NACB1_YEAST]	Ribosome	cytosol	cytosol	cytosol
Q02753	60S ribosomal protein L21-A OS=Saccharomyces cerevisiae (strain ATCC 204508 / S288c) GN=RPL21A PE=1 SV=1 - [RL21A_YEAST]	Ribosome	cytosol	cytosol	cytosol
Q03195	Translation initiation factor RLI1 OS=Saccharomyces cerevisiae (strain ATCC 204508 / S288c) GN=RLI1 PE=1 SV=1 - [RLI1_YEAST]	Ribosome	cytosol	cytosol	cytosol
P0C0W1	40S ribosomal protein S22-A OS=Saccharomyces cerevisiae (strain ATCC 204508 / S288c) GN=RPS22A PE=1 SV=2 - [RS22A_YEAST]	Ribosome	nucleus	nucleus	nucleus
P0CX41	60S ribosomal protein L23-A OS=Saccharomyces cerevisiae (strain ATCC 204508 / S288c) GN=RPL23A PE=1 SV=1 - [RL23A_YEAST]	Ribosome	nucleus	nucleus	nucleus
P26321	60S ribosomal protein L5 OS=Saccharomyces cerevisiae (strain ATCC 204508 / S288c) GN=RPL5 PE=1 SV=4 - [RL5_YEAST]	Ribosome	nucleus	nucleus	nucleus
P38251	Replication factor C subunit 5 OS=Saccharomyces cerevisiae (strain ATCC 204508 / S288c) GN=RFC5 PE=1 SV=1 - [RFC5_YEAST]	Ribosome	nucleus	technical problem	nucleus
P54780	60S ribosomal protein L15-B OS=Saccharomyces cerevisiae (strain ATCC 204508 / S288c) GN=RPL15B PE=1 SV=2 - [RL15B_YEAST]	Ribosome	nucleus	nucleus	nucleus
P24783	ATP-dependent RNA helicase DBP2 OS=Saccharomyces cerevisiae (strain ATCC 204508 / S288c) GN=DBP2 PE=1 SV=1 - [DBP2_YEAST]	Ribosome	nucleus,cytosol	nucleus,cytosol	nucleus,cytosol
P40525	60S ribosomal protein L34-B OS=Saccharomyces cerevisiae (strain ATCC 204508 / S288c) GN=RPL34B PE=1 SV=1 - [RL34B_YEAST]	Ribosome	punctate	technical problem	punctate

## Sheet: Golgi
UniProt Accession	Protein description	hyperLOPIT localisation prediction	Breker prediction 1	Breker prediction 2	Breker prediction 3
P13134	Kexin OS=Saccharomyces cerevisiae (strain ATCC 204508 / S288c) GN=KEX2 PE=1 SV=1 - [KEX2_YEAST]	Golgi	NA	NA	NA
P27810	Alpha-1,2 mannosyltransferase KTR1 OS=Saccharomyces cerevisiae (strain ATCC 204508 / S288c) GN=KTR1 PE=1 SV=1 - [KTR1_YEAST]	Golgi	NA	NA	NA
P36029	Polyamine transporter TPO5 OS=Saccharomyces cerevisiae (strain ATCC 204508 / S288c) GN=TPO5 PE=1 SV=1 - [TPO5_YEAST]	Golgi	NA	NA	NA
P38068	Monothiol glutaredoxin-7 OS=Saccharomyces cerevisiae (strain ATCC 204508 / S288c) GN=GRX7 PE=1 SV=1 - [GLRX7_YEAST]	Golgi	NA	NA	NA
P38736	Golgi SNAP receptor complex member 1 OS=Saccharomyces cerevisiae (strain ATCC 204508 / S288c) GN=GOS1 PE=1 SV=1 - [GOSR1_YEAST]	Golgi	NA	NA	NA
P38932	Vacuolar protein sorting-associated protein 45 OS=Saccharomyces cerevisiae (strain ATCC 204508 / S288c) GN=VPS45 PE=1 SV=2 - [VPS45_YEAST]	Golgi	NA	NA	NA
P40009	Golgi apyrase OS=Saccharomyces cerevisiae (strain ATCC 204508 / S288c) GN=YND1 PE=1 SV=1 - [YND1_YEAST]	Golgi	NA	NA	NA
P40504	Probable mannosyltransferase KTR7 OS=Saccharomyces cerevisiae (strain ATCC 204508 / S288c) GN=KTR7 PE=1 SV=1 - [KTR7_YEAST]	Golgi	NA	NA	NA
P43682	Protein transport protein SFT1 OS=Saccharomyces cerevisiae (strain ATCC 204508 / S288c) GN=SFT1 PE=1 SV=1 - [SFT1_YEAST]	Golgi	NA	NA	NA
P46982	Alpha-1,2-mannosyltransferase MNN5 OS=Saccharomyces cerevisiae (strain ATCC 204508 / S288c) GN=MNN5 PE=1 SV=2 - [MNN5_YEAST]	Golgi	NA	NA	NA
P53845	Protein transport protein YIF1 OS=Saccharomyces cerevisiae (strain ATCC 204508 / S288c) GN=YIF1 PE=1 SV=1 - [YIF1_YEAST]	Golgi	NA	NA	NA
P53953	SED5-binding protein 2 OS=Saccharomyces cerevisiae (strain ATCC 204508 / S288c) GN=SFB2 PE=1 SV=1 - [SFB2_YEAST]	Golgi	NA	NA	NA
Q08144	T-SNARE affecting a late Golgi compartment protein 2 OS=Saccharomyces cerevisiae (strain ATCC 204508 / S288c) GN=TLG2 PE=1 SV=1 - [TLG2_YEAST]	Golgi	NA	NA	NA
P15303	Protein transport protein SEC23 OS=Saccharomyces cerevisiae (strain ATCC 204508 / S288c) GN=SEC23 PE=1 SV=1 - [SEC23_YEAST]	Golgi	below threshold	technical problem	below threshold
P25353	Ectonucleotide pyrophosphatase/phosphodiesterase 1 OS=Saccharomyces cerevisiae (strain ATCC 204508 / S288c) GN=NPP1 PE=1 SV=2 - [NPP1_YEAST]	Golgi	below threshold	below threshold	below threshold
P31755	Initiation-specific alpha-1,6-mannosyltransferase OS=Saccharomyces cerevisiae (strain ATCC 204508 / S288c) GN=OCH1 PE=1 SV=1 - [OCH1_YEAST]	Golgi	below threshold	below threshold	below threshold
P32857	Membrane protein PTM1 OS=Saccharomyces cerevisiae (strain ATCC 204508 / S288c) GN=PTM1 PE=1 SV=2 - [PTM1_YEAST]	Golgi	below threshold	below threshold	below threshold
P34237	Protein CASP OS=Saccharomyces cerevisiae (strain ATCC 204508 / S288c) GN=COY1 PE=1 SV=2 - [CASP_YEAST]	Golgi	below threshold	below threshold	below threshold
P36044	Protein MNN4 OS=Saccharomyces cerevisiae (strain ATCC 204508 / S288c) GN=MNN4 PE=4 SV=2 - [MNN4_YEAST]	Golgi	below threshold	below threshold	below threshold
P36125	Protein GMH1 OS=Saccharomyces cerevisiae (strain ATCC 204508 / S288c) GN=GMH1 PE=1 SV=1 - [GMH1_YEAST]	Golgi	below threshold	below threshold	below threshold
P37020	Anion/proton exchange transporter GEF1 OS=Saccharomyces cerevisiae (strain ATCC 204508 / S288c) GN=GEF1 PE=1 SV=2 - [GEF1_YEAST]	Golgi	below threshold	below threshold	below threshold
P38318	Uncharacterized membrane protein YBR220C OS=Saccharomyces cerevisiae (strain ATCC 204508 / S288c) GN=YBR220C PE=1 SV=1 - [YB70_YEAST]	Golgi	below threshold	below threshold	below threshold
P40527	Probable phospholipid-transporting ATPase NEO1 OS=Saccharomyces cerevisiae (strain ATCC 204508 / S288c) GN=NEO1 PE=1 SV=1 - [ATC7_YEAST]	Golgi	below threshold	below threshold	below threshold
P40549	Alpha-1,3-mannosyltransferase MNT3 OS=Saccharomyces cerevisiae (strain ATCC 204508 / S288c) GN=MNT3 PE=1 SV=1 - [MNT3_YEAST]	Golgi	below threshold	below threshold	below threshold
P40986	Cell division control protein 1 OS=Saccharomyces cerevisiae (strain ATCC 204508 / S288c) GN=CDC1 PE=1 SV=2 - [CDC1_YEAST]	Golgi	below threshold	technical problem	below threshold
P50108	Probable alpha-1,6-mannosyltransferase MNN10 OS=Saccharomyces cerevisiae (strain ATCC 204508 / S288c) GN=MNN10 PE=1 SV=1 - [MNN10_YEAST]	Golgi	below threshold	below threshold	below threshold
P53059	Alpha-1,3-mannosyltransferase MNT2 OS=Saccharomyces cerevisiae (strain ATCC 204508 / S288c) GN=MNT2 PE=1 SV=1 - [MNT2_YEAST]	Golgi	below threshold	below threshold	below threshold
P53093	Protein YIP4 OS=Saccharomyces cerevisiae (strain ATCC 204508 / S288c) GN=YIP4 PE=1 SV=2 - [YIP4_YEAST]	Golgi	below threshold	below threshold	below threshold
Q03687	Uncharacterized membrane protein YMR010W OS=Saccharomyces cerevisiae (strain ATCC 204508 / S288c) GN=YMR010W PE=1 SV=1 - [YMP0_YEAST]	Golgi	below threshold	below threshold	below threshold
Q04562	Transmembrane 9 superfamily member 2 OS=Saccharomyces cerevisiae (strain ATCC 204508 / S288c) GN=TMN2 PE=1 SV=1 - [TMN2_YEAST]	Golgi	below threshold	below threshold	below threshold
Q05924	Phosphatase DCR2 OS=Saccharomyces cerevisiae (strain ATCC 204508 / S288c) GN=DCR2 PE=1 SV=1 - [DCR2_YEAST]	Golgi	below threshold	below threshold	below threshold
Q12067	Metal homeostasis factor ATX2 OS=Saccharomyces cerevisiae (strain ATCC 204508 / S288c) GN=ATX2 PE=1 SV=1 - [ATX2_YEAST]	Golgi	below threshold	below threshold	below threshold
Q12096	Glucose N-acetyltransferase 1 OS=Saccharomyces cerevisiae (strain ATCC 204508 / S288c) GN=GNT1 PE=1 SV=1 - [GNT1_YEAST]	Golgi	below threshold	cytosol	below threshold
Q12205	Putative endoplasmic reticulum mannosidase MNL2 OS=Saccharomyces cerevisiae (strain ATCC 204508 / S288c) GN=MNL2 PE=1 SV=1 - [MNL2_YEAST]	Golgi	below threshold	below threshold	below threshold
Q12239	Uncharacterized membrane protein YOL107W OS=Saccharomyces cerevisiae (strain ATCC 204508 / S288c) GN=YOL107W PE=1 SV=1 - [YO107_YEAST]	Golgi	below threshold	below threshold	below threshold
Q12284	FAD-linked sulfhydryl oxidase ERV2 OS=Saccharomyces cerevisiae (strain ATCC 204508 / S288c) GN=ERV2 PE=1 SV=1 - [ERV2_YEAST]	Golgi	below threshold	below threshold	below threshold
Q12674	Probable phospholipid-transporting ATPase DNF3 OS=Saccharomyces cerevisiae (strain ATCC 204508 / S288c) GN=DNF3 PE=1 SV=1 - [ATC8_YEAST]	Golgi	below threshold	below threshold	below threshold
P32802	Transmembrane 9 superfamily member 1 OS=Saccharomyces cerevisiae (strain ATCC 204508 / S288c) GN=EMP70 PE=1 SV=2 - [TMN1_YEAST]	Golgi	cytosol	cytosol	cytosol
P33894	Dipeptidyl aminopeptidase A OS=Saccharomyces cerevisiae (strain ATCC 204508 / S288c) GN=STE13 PE=1 SV=1 - [STE13_YEAST]	Golgi	below threshold	technical problem	cytosol
P38799	Uncharacterized protein YHR078W OS=Saccharomyces cerevisiae (strain ATCC 204508 / S288c) GN=YHR078W PE=4 SV=1 - [YHN8_YEAST]	Golgi	below threshold	below threshold	cytosol
P38954	Inositolphosphotransferase 1 OS=Saccharomyces cerevisiae (strain ATCC 204508 / S288c) GN=IPT1 PE=1 SV=2 - [IPT1_YEAST]	Golgi	cytosol	cytosol	cytosol
P39531	Recyclin-1 OS=Saccharomyces cerevisiae (strain ATCC 204508 / S288c) GN=RCY1 PE=1 SV=4 - [RCY1_YEAST]	Golgi	cytosol	cytosol	cytosol
P53108	Protein YIP5 OS=Saccharomyces cerevisiae (strain ATCC 204508 / S288c) GN=YIP5 PE=1 SV=1 - [YIP5_YEAST]	Golgi	cytosol	cytosol	cytosol
P53109	Probable metalloreductase AIM14 OS=Saccharomyces cerevisiae (strain ATCC 204508 / S288c) GN=AIM14 PE=1 SV=1 - [AIM14_YEAST]	Golgi	cytosol	cytosol	cytosol
P53258	GTPase-activating protein GYP2 OS=Saccharomyces cerevisiae (strain ATCC 204508 / S288c) GN=MDR1 PE=1 SV=1 - [GYP2_YEAST]	Golgi	cytosol	cytosol	cytosol
P13586	Calcium-transporting ATPase 1 OS=Saccharomyces cerevisiae (strain ATCC 204508 / S288c) GN=PMR1 PE=1 SV=1 - [ATC1_YEAST]	Golgi	ER	ER	ER
P40482	Protein transport protein SEC24 OS=Saccharomyces cerevisiae (strain ATCC 204508 / S288c) GN=SEC24 PE=1 SV=1 - [SEC24_YEAST]	Golgi	ER	ER	ER
P53735	Protein ZRG17 OS=Saccharomyces cerevisiae (strain ATCC 204508 / S288c) GN=ZRG17 PE=1 SV=1 - [ZRG17_YEAST]	Golgi	ER	ER	ER
P09620	Pheromone-processing carboxypeptidase KEX1 OS=Saccharomyces cerevisiae (strain ATCC 204508 / S288c) GN=KEX1 PE=1 SV=1 - [KEX1_YEAST]	Golgi	punctate	punctate	punctate
P23642	Mannan polymerase I complex VAN1 subunit OS=Saccharomyces cerevisiae (strain ATCC 204508 / S288c) GN=VAN1 PE=1 SV=3 - [VAN1_YEAST]	Golgi	punctate	punctate	punctate
P25361	Uncharacterized protein YCR043C OS=Saccharomyces cerevisiae (strain ATCC 204508 / S288c) GN=YCR043C PE=1 SV=1 - [YCT3_YEAST]	Golgi	punctate	punctate	punctate
P25656	Cell division control protein 50 OS=Saccharomyces cerevisiae (strain ATCC 204508 / S288c) GN=CDC50 PE=1 SV=1 - [CDC50_YEAST]	Golgi	punctate	punctate	punctate
P27809	Glycolipid 2-alpha-mannosyltransferase OS=Saccharomyces cerevisiae (strain ATCC 204508 / S288c) GN=KRE2 PE=1 SV=1 - [KRE2_YEAST]	Golgi	punctate	punctate	punctate
P32621	Guanosine-diphosphatase OS=Saccharomyces cerevisiae (strain ATCC 204508 / S288c) GN=GDA1 PE=1 SV=1 - [GDA1_YEAST]	Golgi	punctate	punctate	punctate
P32629	Mannan polymerase II complex ANP1 subunit OS=Saccharomyces cerevisiae (strain ATCC 204508 / S288c) GN=ANP1 PE=1 SV=3 - [ANP1_YEAST]	Golgi	punctate	punctate	punctate
P35725	Uncharacterized protein YKL063C OS=Saccharomyces cerevisiae (strain ATCC 204508 / S288c) GN=YKL063C PE=1 SV=1 - [YKG3_YEAST]	Golgi	punctate	punctate	punctate
P36107	Inositol phosphorylceramide synthase catalytic subunit AUR1 OS=Saccharomyces cerevisiae (strain ATCC 204508 / S288c) GN=AUR1 PE=1 SV=1 - [AUR1_YEAST]	Golgi	punctate	punctate	punctate
P38069	Alpha-1,2-mannosyltransferase MNN2 OS=Saccharomyces cerevisiae (strain ATCC 204508 / S288c) GN=MNN2 PE=1 SV=1 - [MNN2_YEAST]	Golgi	punctate	punctate	punctate
P38166	Protein transport protein SFT2 OS=Saccharomyces cerevisiae (strain ATCC 204508 / S288c) GN=SFT2 PE=1 SV=1 - [SFT2_YEAST]	Golgi	punctate	punctate	punctate
P38962	Golgi apparatus membrane protein TVP23 OS=Saccharomyces cerevisiae (strain ATCC 204508 / S288c) GN=TVP23 PE=1 SV=1 - [TVP23_YEAST]	Golgi	punctate	punctate	punctate
P39010	Palmitoyltransferase AKR1 OS=Saccharomyces cerevisiae (strain ATCC 204508 / S288c) GN=AKR1 PE=1 SV=1 - [AKR1_YEAST]	Golgi	punctate	punctate	punctate
P39106	Alpha-1,3-mannosyltransferase MNN1 OS=Saccharomyces cerevisiae (strain ATCC 204508 / S288c) GN=MNN1 PE=1 SV=1 - [MNN1_YEAST]	Golgi	punctate	punctate	punctate
P39107	Mannan polymerase complexes subunit MNN9 OS=Saccharomyces cerevisiae (strain ATCC 204508 / S288c) GN=MNN9 PE=1 SV=3 - [MNN9_YEAST]	Golgi	punctate	punctate	punctate
P39524	Probable phospholipid-transporting ATPase DRS2 OS=Saccharomyces cerevisiae (strain ATCC 204508 / S288c) GN=DRS2 PE=1 SV=2 - [ATC3_YEAST]	Golgi	punctate	punctate	punctate
P40071	Transmembrane 9 superfamily member 3 OS=Saccharomyces cerevisiae (strain ATCC 204508 / S288c) GN=TMN3 PE=1 SV=1 - [TMN3_YEAST]	Golgi	punctate	technical problem	punctate
P40107	GDP-mannose transporter 1 OS=Saccharomyces cerevisiae (strain ATCC 204508 / S288c) GN=VRG4 PE=1 SV=1 - [GMT1_YEAST]	Golgi	punctate	punctate	punctate
P40557	ER-retained PMA1-suppressing protein 1 OS=Saccharomyces cerevisiae (strain ATCC 204508 / S288c) GN=EPS1 PE=1 SV=1 - [EPS1_YEAST]	Golgi	punctate	punctate	punctate
P46985	Probable alpha-1,6-mannosyltransferase MNN11 OS=Saccharomyces cerevisiae (strain ATCC 204508 / S288c) GN=MNN11 PE=1 SV=2 - [MNN11_YEAST]	Golgi	punctate	punctate	punctate
P47124	Putative glycosyltransferase HOC1 OS=Saccharomyces cerevisiae (strain ATCC 204508 / S288c) GN=HOC1 PE=1 SV=3 - [HOC1_YEAST]	Golgi	punctate	punctate	punctate
P54070	Mannosyltransferase KTR6 OS=Saccharomyces cerevisiae (strain ATCC 204508 / S288c) GN=KTR6 PE=1 SV=1 - [KTR6_YEAST]	Golgi	punctate	punctate	punctate
Q03697	Putative nucleotide-sugar transporter YMD8 OS=Saccharomyces cerevisiae (strain ATCC 204508 / S288c) GN=YMD8 PE=1 SV=1 - [YMD8_YEAST]	Golgi	punctate	punctate	punctate
Q04767	Golgi apparatus membrane protein TVP18 OS=Saccharomyces cerevisiae (strain ATCC 204508 / S288c) GN=TVP18 PE=1 SV=1 - [TVP18_YEAST]	Golgi	punctate	punctate	punctate
Q06346	Inositol phosphorylceramide synthase regulatory subunit KEI1 OS=Saccharomyces cerevisiae (strain ATCC 204508 / S288c) GN=KEI1 PE=1 SV=2 - [KEI1_YEAST]	Golgi	punctate	punctate	punctate
Q08280	Bypass of stop codon protein 6 OS=Saccharomyces cerevisiae (strain ATCC 204508 / S288c) GN=BSC6 PE=1 SV=1 - [BSC6_YEAST]	Golgi	punctate	punctate	punctate
Q12270	Rhomboid protein 2 OS=Saccharomyces cerevisiae (strain ATCC 204508 / S288c) GN=RBD2 PE=1 SV=1 - [RBD2_YEAST]	Golgi	punctate	punctate	punctate
P33300	Mannosyl phosphorylinositol ceramide synthase SUR1 OS=Saccharomyces cerevisiae (strain ATCC 204508 / S288c) GN=SUR1 PE=1 SV=1 - [SUR1_YEAST]	Golgi	vacuole	vacuole	vacuole
P38130	Probable mannosyltransferase KTR3 OS=Saccharomyces cerevisiae (strain ATCC 204508 / S288c) GN=KTR3 PE=1 SV=1 - [KTR3_YEAST]	Golgi	vacuole	vacuole	vacuole
P38131	Probable mannosyltransferase KTR4 OS=Saccharomyces cerevisiae (strain ATCC 204508 / S288c) GN=KTR4 PE=1 SV=1 - [KTR4_YEAST]	Golgi	vacuole	vacuole	vacuole
P38301	GCR1-dependent translation factor 1 OS=Saccharomyces cerevisiae (strain ATCC 204508 / S288c) GN=GDT1 PE=1 SV=1 - [GDT1_YEAST]	Golgi	vacuole	vacuole	vacuole
P53728	Peptidyl-prolyl cis-trans isomerase CYP8 OS=Saccharomyces cerevisiae (strain ATCC 204508 / S288c) GN=CPR8 PE=1 SV=1 - [CYP8_YEAST]	Golgi	vacuole	vacuole	vacuole
Q12438	Monothiol glutaredoxin-6 OS=Saccharomyces cerevisiae (strain ATCC 204508 / S288c) GN=GRX6 PE=1 SV=1 - [GLRX6_YEAST]	Golgi	vacuole	vacuole	vacuole

## Sheet: Vacuole
UniProt Accession	Protein description	hyperLOPIT localisation prediction	Breker prediction 1	Breker prediction 2	Breker prediction 3
P25371	Probable ATP-dependent permease OS=Saccharomyces cerevisiae (strain ATCC 204508 / S288c) GN=ADP1 PE=1 SV=2 - [ADP1_YEAST]	Vacuole	below threshold	below threshold	below threshold
P35183	Protein AST1 OS=Saccharomyces cerevisiae (strain ATCC 204508 / S288c) GN=AST1 PE=1 SV=2 - [AST1_YEAST]	Vacuole	below threshold	below threshold	below threshold
P40074	Vacuolar amino acid transporter 6 OS=Saccharomyces cerevisiae (strain ATCC 204508 / S288c) GN=AVT6 PE=1 SV=1 - [AVT6_YEAST]	Vacuole	below threshold	below threshold	below threshold
P32798	Cobalt uptake protein COT1 OS=Saccharomyces cerevisiae (strain ATCC 204508 / S288c) GN=COT1 PE=1 SV=2 - [COT1_YEAST]	Vacuole	below threshold	below threshold	below threshold
Q06538	Calcium permeable stress-gated cation channel 1 OS=Saccharomyces cerevisiae (strain ATCC 204508 / S288c) GN=CSC1 PE=1 SV=1 - [CSC1_YEAST]	Vacuole	below threshold	below threshold	below threshold
P18962	Dipeptidyl aminopeptidase B OS=Saccharomyces cerevisiae (strain ATCC 204508 / S288c) GN=DAP2 PE=1 SV=2 - [DAP2_YEAST]	Vacuole	below threshold	below threshold	below threshold
Q04934	Protein IVY1 OS=Saccharomyces cerevisiae (strain ATCC 204508 / S288c) GN=IVY1 PE=1 SV=1 - [IVY1_YEAST]	Vacuole	below threshold	below threshold	below threshold
P38244	Probable zinc metalloprotease YBR074W OS=Saccharomyces cerevisiae (strain ATCC 204508 / S288c) GN=YBR074W PE=1 SV=3 - [M28P1_YEAST]	Vacuole	below threshold	below threshold	below threshold
P11491	Repressible alkaline phosphatase OS=Saccharomyces cerevisiae (strain ATCC 204508 / S288c) GN=PHO8 PE=1 SV=2 - [PPB_YEAST]	Vacuole	below threshold	below threshold	below threshold
P38164	SEH-associated protein 4 OS=Saccharomyces cerevisiae (strain ATCC 204508 / S288c) GN=SEA4 PE=1 SV=2 - [SEA4_YEAST]	Vacuole	below threshold	below threshold	below threshold
P35169	Serine/threonine-protein kinase TOR1 OS=Saccharomyces cerevisiae (strain ATCC 204508 / S288c) GN=TOR1 PE=1 SV=3 - [TOR1_YEAST]	Vacuole	below threshold	below threshold	below threshold
P32366	V-type proton ATPase subunit d OS=Saccharomyces cerevisiae (strain ATCC 204508 / S288c) GN=VMA6 PE=1 SV=2 - [VA0D_YEAST]	Vacuole	below threshold	below threshold	below threshold
P39968	Vacuolar protein 8 OS=Saccharomyces cerevisiae (strain ATCC 204508 / S288c) GN=VAC8 PE=1 SV=3 - [VAC8_YEAST]	Vacuole	below threshold	below threshold	below threshold
Q04301	Vacuolar basic amino acid transporter 1 OS=Saccharomyces cerevisiae (strain ATCC 204508 / S288c) GN=VBA1 PE=1 SV=1 - [VBA1_YEAST]	Vacuole	below threshold	below threshold	below threshold
P53285	Vacuolar protein sorting-associated protein 62 OS=Saccharomyces cerevisiae (strain ATCC 204508 / S288c) GN=VPS62 PE=1 SV=1 - [VPS62_YEAST]	Vacuole	below threshold	below threshold	below threshold
Q02725	Vacuolar transporter chaperone 3 OS=Saccharomyces cerevisiae (strain ATCC 204508 / S288c) GN=VTC3 PE=1 SV=1 - [VTC3_YEAST]	Vacuole	below threshold	below threshold	below threshold
P47075	Vacuolar transporter chaperone 4 OS=Saccharomyces cerevisiae (strain ATCC 204508 / S288c) GN=VTC4 PE=1 SV=2 - [VTC4_YEAST]	Vacuole	below threshold	below threshold	below threshold
P38329	Uncharacterized membrane protein YBR235W OS=Saccharomyces cerevisiae (strain ATCC 204508 / S288c) GN=YBR235W PE=1 SV=1 - [YB85_YEAST]	Vacuole	below threshold	below threshold	below threshold
P38142	Probable metabolite transport protein YBR241C OS=Saccharomyces cerevisiae (strain ATCC 204508 / S288c) GN=YBR241C PE=1 SV=1 - [YB91_YEAST]	Vacuole	below threshold	below threshold	below threshold
P53134	Putative oligopeptide transporter YGL114W OS=Saccharomyces cerevisiae (strain ATCC 204508 / S288c) GN=YGL114W PE=1 SV=1 - [YGL4_YEAST]	Vacuole	below threshold	below threshold	below threshold
P53925	Uncharacterized vacuolar membrane protein YNL115C OS=Saccharomyces cerevisiae (strain ATCC 204508 / S288c) GN=YNL115C PE=1 SV=1 - [YNL5_YEAST]	Vacuole	below threshold	below threshold	below threshold
Q12010	Probable vacuolar amino acid transporter YPQ1 OS=Saccharomyces cerevisiae (strain ATCC 204508 / S288c) GN=YPQ1 PE=1 SV=1 - [YPQ1_YEAST]	Vacuole	below threshold	below threshold	below threshold
Q12324	Calcium channel YVC1 OS=Saccharomyces cerevisiae (strain ATCC 204508 / S288c) GN=YVC1 PE=1 SV=2 - [YVC1_YEAST]	Vacuole	below threshold	below threshold	below threshold
P38079	Protein YRO2 OS=Saccharomyces cerevisiae (strain ATCC 204508 / S288c) GN=YRO2 PE=1 SV=1 - [YRO2_YEAST]	Vacuole	cell periphery	cell periphery	cell periphery
P36062	Vacuolar amino acid transporter 3 OS=Saccharomyces cerevisiae (strain ATCC 204508 / S288c) GN=AVT3 PE=1 SV=1 - [AVT3_YEAST]	Vacuole	below threshold	cytosol	cytosol
Q07825	Putative Xaa-Pro aminopeptidase FRA1 OS=Saccharomyces cerevisiae (strain ATCC 204508 / S288c) GN=FRA1 PE=1 SV=1 - [FRA1_YEAST]	Vacuole	cytosol	cytosol	cytosol
P51601	GTP cyclohydrolase 1 OS=Saccharomyces cerevisiae (strain ATCC 204508 / S288c) GN=FOL2 PE=1 SV=1 - [GCH1_YEAST]	Vacuole	cytosol	cytosol	cytosol
P38873	Target of rapamycin complex 1 subunit KOG1 OS=Saccharomyces cerevisiae (strain ATCC 204508 / S288c) GN=KOG1 PE=1 SV=2 - [KOG1_YEAST]	Vacuole	below threshold	cytosol	ambiguous
Q12108	Restriction of telomere capping protein 5 OS=Saccharomyces cerevisiae (strain ATCC 204508 / S288c) GN=RTC5 PE=1 SV=1 - [RTC5_YEAST]	Vacuole	cytosol	cytosol	cytosol
Q12078	Iron transporter SMF3 OS=Saccharomyces cerevisiae (strain ATCC 204508 / S288c) GN=SMF3 PE=1 SV=1 - [SMF3_YEAST]	Vacuole	ER	ER	ER
P23968	V-type proton ATPase subunit c'' OS=Saccharomyces cerevisiae (strain ATCC 204508 / S288c) GN=VMA16 PE=1 SV=1 - [VATO_YEAST]	Vacuole	ER	ER	ER
Q99385	Vacuolar calcium ion transporter OS=Saccharomyces cerevisiae (strain ATCC 204508 / S288c) GN=VCX1 PE=1 SV=1 - [VCX1_YEAST]	Vacuole	ER	ER	ER
P40046	Vacuolar transporter chaperone 1 OS=Saccharomyces cerevisiae (strain ATCC 204508 / S288c) GN=VTC1 PE=1 SV=3 - [VTC1_YEAST]	Vacuole	ER	ER	ER
Q12697	Vacuolar cation-transporting ATPase YPK9 OS=Saccharomyces cerevisiae (strain ATCC 204508 / S288c) GN=YPK9 PE=1 SV=1 - [YPK9_YEAST]	Vacuole	ER	ER	ER
P47818	Protein CCC1 OS=Saccharomyces cerevisiae (strain ATCC 204508 / S288c) GN=CCC1 PE=1 SV=1 - [CCC1_YEAST]	Vacuole	NA	NA	NA
P41318	Target of rapamycin complex subunit LST8 OS=Saccharomyces cerevisiae (strain ATCC 204508 / S288c) GN=LST8 PE=1 SV=1 - [LST8_YEAST]	Vacuole	NA	NA	NA
Q02205	Protein MEH1 OS=Saccharomyces cerevisiae (strain ATCC 204508 / S288c) GN=MEH1 PE=1 SV=1 - [MEH1_YEAST]	Vacuole	NA	NA	NA
Q12255	Vacuolar v-SNARE NYV1 OS=Saccharomyces cerevisiae (strain ATCC 204508 / S288c) GN=NYV1 PE=1 SV=2 - [NYV1_YEAST]	Vacuole	NA	NA	NA
Q03441	Sporulation protein RMD1 OS=Saccharomyces cerevisiae (strain ATCC 204508 / S288c) GN=RMD1 PE=1 SV=1 - [RMD1_YEAST]	Vacuole	NA	NA	NA
Q04602	Vacuolar basic amino acid transporter 4 OS=Saccharomyces cerevisiae (strain ATCC 204508 / S288c) GN=VBA4 PE=1 SV=1 - [VBA4_YEAST]	Vacuole	NA	NA	NA
P53326	Uncharacterized protein YGR266W OS=Saccharomyces cerevisiae (strain ATCC 204508 / S288c) GN=YGR266W PE=1 SV=1 - [YG5L_YEAST]	Vacuole	NA	NA	NA
P47159	Uncharacterized membrane protein YJR124C OS=Saccharomyces cerevisiae (strain ATCC 204508 / S288c) GN=YJR124C PE=1 SV=1 - [YJ94_YEAST]	Vacuole	NA	NA	NA
P22855	Alpha-mannosidase OS=Saccharomyces cerevisiae (strain ATCC 204508 / S288c) GN=AMS1 PE=1 SV=2 - [MAN1_YEAST]	Vacuole	punctate	punctate	punctate
P12868	E3 ubiquitin-protein ligase PEP5 OS=Saccharomyces cerevisiae (strain ATCC 204508 / S288c) GN=PEP5 PE=1 SV=2 - [PEP5_YEAST]	Vacuole	punctate	punctate	punctate
P25515	V-type proton ATPase subunit c OS=Saccharomyces cerevisiae (strain ATCC 204508 / S288c) GN=VMA3 PE=1 SV=1 - [VATL1_YEAST]	Vacuole	punctate	punctate	punctate
P22219	Serine/threonine-protein kinase VPS15 OS=Saccharomyces cerevisiae (strain ATCC 204508 / S288c) GN=VPS15 PE=1 SV=4 - [VPS15_YEAST]	Vacuole	punctate	punctate	punctate
Q03308	Vacuolar protein sorting-associated protein 16 OS=Saccharomyces cerevisiae (strain ATCC 204508 / S288c) GN=VPS16 PE=1 SV=2 - [VPS16_YEAST]	Vacuole	punctate	punctate	punctate
P22543	Phosphatidylinositol 3-kinase VPS34 OS=Saccharomyces cerevisiae (strain ATCC 204508 / S288c) GN=VPS34 PE=1 SV=1 - [VPS34_YEAST]	Vacuole	punctate	punctate	punctate
P27514	Low-affinity phosphate transporter PHO91 OS=Saccharomyces cerevisiae (strain ATCC 204508 / S288c) GN=PHO91 PE=1 SV=2 - [PHO91_YEAST]	Vacuole	ER	technical problem	ER
P38247	Protein SLM4 OS=Saccharomyces cerevisiae (strain ATCC 204508 / S288c) GN=SLM4 PE=1 SV=1 - [SLM4_YEAST]	Vacuole	vacuole membrane	technical problem	vacuole membrane
Q04991	Protein FMP42 OS=Saccharomyces cerevisiae (strain ATCC 204508 / S288c) GN=FMP42 PE=1 SV=1 - [FMP42_YEAST]	Vacuole	vacuole	vacuole	vacuole
P39962	Casein kinase I homolog 3 OS=Saccharomyces cerevisiae (strain ATCC 204508 / S288c) GN=YCK3 PE=1 SV=2 - [KC13_YEAST]	Vacuole	vacuole	vacuole	vacuole
Q07468	Vacuolar morphogenesis protein 6 OS=Saccharomyces cerevisiae (strain ATCC 204508 / S288c) GN=VAM6 PE=1 SV=1 - [VAM6_YEAST]	Vacuole	vacuole	vacuole	vacuole
P38929	Calcium-transporting ATPase 2 OS=Saccharomyces cerevisiae (strain ATCC 204508 / S288c) GN=PMC1 PE=1 SV=1 - [ATC2_YEAST]	Vacuole	vacuole membrane	vacuole membrane	vacuole membrane
P14772	Bile pigment transporter 1 OS=Saccharomyces cerevisiae (strain ATCC 204508 / S288c) GN=BPT1 PE=1 SV=2 - [BPT1_YEAST]	Vacuole	vacuole membrane	vacuole membrane	vacuole membrane
P43561	Iron transport multicopper oxidase FET5 OS=Saccharomyces cerevisiae (strain ATCC 204508 / S288c) GN=FET5 PE=1 SV=1 - [FET5_YEAST]	Vacuole	vacuole membrane	vacuole membrane	vacuole membrane
P38310	Iron transporter FTH1 OS=Saccharomyces cerevisiae (strain ATCC 204508 / S288c) GN=FTH1 PE=1 SV=2 - [FTH1_YEAST]	Vacuole	vacuole membrane	vacuole membrane	vacuole membrane
Q12200	Niemann-Pick type C-related protein 1 OS=Saccharomyces cerevisiae (strain ATCC 204508 / S288c) GN=NCR1 PE=1 SV=1 - [NPC1_YEAST]	Vacuole	vacuole membrane	vacuole membrane	vacuole membrane
P40528	Protein SYG1 OS=Saccharomyces cerevisiae (strain ATCC 204508 / S288c) GN=SYG1 PE=1 SV=1 - [SYG1_YEAST]	Vacuole	vacuole membrane	vacuole membrane	vacuole membrane
P32563	V-type proton ATPase subunit a, vacuolar isoform OS=Saccharomyces cerevisiae (strain ATCC 204508 / S288c) GN=VPH1 PE=1 SV=3 - [VPH1_YEAST]	Vacuole	vacuole membrane	vacuole membrane	vacuole membrane
P38959	Vacuolar protein sorting-associated protein 41 OS=Saccharomyces cerevisiae (strain ATCC 204508 / S288c) GN=VPS41 PE=1 SV=2 - [VPS41_YEAST]	Vacuole	vacuole membrane	vacuole membrane	vacuole membrane
P32386	ATP-dependent bile acid permease OS=Saccharomyces cerevisiae (strain ATCC 204508 / S288c) GN=YBT1 PE=1 SV=2 - [YBT1_YEAST]	Vacuole	vacuole membrane	vacuole membrane	vacuole membrane
P39109	Metal resistance protein YCF1 OS=Saccharomyces cerevisiae (strain ATCC 204508 / S288c) GN=YCF1 PE=1 SV=2 - [YCFI_YEAST]	Vacuole	vacuole membrane	vacuole membrane	vacuole membrane
Q07895	FAS1 domain-containing protein YLR001C OS=Saccharomyces cerevisiae (strain ATCC 204508 / S288c) GN=YLR001C PE=1 SV=1 - [YL001_YEAST]	Vacuole	vacuole membrane	vacuole membrane	vacuole membrane
Q03823	Uncharacterized protein YMR160W OS=Saccharomyces cerevisiae (strain ATCC 204508 / S288c) GN=YMR160W PE=1 SV=1 - [YM35_YEAST]	Vacuole	vacuole membrane	vacuole membrane	vacuole membrane
Q03730	Uncharacterized vacuolar membrane protein YML018C OS=Saccharomyces cerevisiae (strain ATCC 204508 / S288c) GN=YML018C PE=1 SV=1 - [YMB8_YEAST]	Vacuole	vacuole membrane	vacuole membrane	vacuole membrane

## Sheet: V ATPase
UniProt Accession	Protein description	hyperLOPIT localisation prediction	Breker prediction 1	Breker prediction 2	Breker prediction 3
P16140	V-type proton ATPase subunit B OS=Saccharomyces cerevisiae (strain ATCC 204508 / S288c) GN=VMA2 PE=1 SV=2 - [VATB_YEAST]	V ATPase	vacuole membrane	vacuole membrane	vacuole membrane
P17255	V-type proton ATPase catalytic subunit A OS=Saccharomyces cerevisiae (strain ATCC 204508 / S288c) GN=VMA1 PE=1 SV=3 - [VATA_YEAST]	V ATPase	vacuole membrane	vacuole membrane	vacuole membrane
P22203	V-type proton ATPase subunit E OS=Saccharomyces cerevisiae (strain ATCC 204508 / S288c) GN=VMA4 PE=1 SV=4 - [VATE_YEAST]	V ATPase	vacuole membrane	vacuole membrane	vacuole membrane
P32610	V-type proton ATPase subunit D OS=Saccharomyces cerevisiae (strain ATCC 204508 / S288c) GN=VMA8 PE=1 SV=1 - [VATD_YEAST]	V ATPase	vacuole membrane	vacuole membrane	vacuole membrane
P41807	V-type proton ATPase subunit H OS=Saccharomyces cerevisiae (strain ATCC 204508 / S288c) GN=VMA13 PE=1 SV=1 - [VATH_YEAST]	V ATPase	vacuole membrane	vacuole membrane	vacuole membrane
P48836	V-type proton ATPase subunit G OS=Saccharomyces cerevisiae (strain ATCC 204508 / S288c) GN=VMA10 PE=1 SV=1 - [VATG_YEAST]	V ATPase	vacuole membrane	vacuole membrane	vacuole membrane
P39111	V-type proton ATPase subunit F OS=Saccharomyces cerevisiae (strain ATCC 204508 / S288c) GN=VMA7 PE=1 SV=1 - [VATF_YEAST]	V ATPase	NA	NA	NA

## Sheet: Plasma membrane
UniProt Accession	Protein description	hyperLOPIT localisation prediction	Breker prediction 1	Breker prediction 2	Breker prediction 3
P05030	Plasma membrane ATPase 1 OS=Saccharomyces cerevisiae (strain ATCC 204508 / S288c) GN=PMA1 PE=1 SV=2 - [PMA1_YEAST]	Plasma membrane	NA	NA	NA
P22146	1,3-beta-glucanosyltransferase GAS1 OS=Saccharomyces cerevisiae (strain ATCC 204508 / S288c) GN=GAS1 PE=1 SV=2 - [GAS1_YEAST]	Plasma membrane	NA	NA	NA
P30624	Long-chain-fatty-acid--CoA ligase 1 OS=Saccharomyces cerevisiae (strain ATCC 204508 / S288c) GN=FAA1 PE=1 SV=1 - [LCF1_YEAST]	Plasma membrane	NA	NA	NA
P32467	Low-affinity glucose transporter HXT4 OS=Saccharomyces cerevisiae (strain ATCC 204508 / S288c) GN=HXT4 PE=1 SV=1 - [HXT4_YEAST]	Plasma membrane	NA	NA	NA
P39926	Protein SSO2 OS=Saccharomyces cerevisiae (strain ATCC 204508 / S288c) GN=SSO2 PE=1 SV=2 - [SSO2_YEAST]	Plasma membrane	NA	NA	NA
Q03655	Probable 1,3-beta-glucanosyltransferase GAS3 OS=Saccharomyces cerevisiae (strain ATCC 204508 / S288c) GN=GAS3 PE=1 SV=1 - [GAS3_YEAST]	Plasma membrane	NA	NA	NA
Q08193	1,3-beta-glucanosyltransferase GAS5 OS=Saccharomyces cerevisiae (strain ATCC 204508 / S288c) GN=GAS5 PE=1 SV=1 - [GAS5_YEAST]	Plasma membrane	NA	NA	NA
P19657	Plasma membrane ATPase 2 OS=Saccharomyces cerevisiae (strain ATCC 204508 / S288c) GN=PMA2 PE=1 SV=3 - [PMA2_YEAST]	Plasma membrane	below threshold	below threshold	below threshold
P32568	Protein SNQ2 OS=Saccharomyces cerevisiae (strain ATCC 204508 / S288c) GN=SNQ2 PE=1 SV=2 - [SNQ2_YEAST]	Plasma membrane	below threshold	below threshold	below threshold
P33302	Pleiotropic ABC efflux transporter of multiple drugs OS=Saccharomyces cerevisiae (strain ATCC 204508 / S288c) GN=PDR5 PE=1 SV=1 - [PDR5_YEAST]	Plasma membrane	below threshold	below threshold	below threshold
Q02785	ATP-dependent permease PDR12 OS=Saccharomyces cerevisiae (strain ATCC 204508 / S288c) GN=PDR12 PE=1 SV=1 - [PDR12_YEAST]	Plasma membrane	below threshold	below threshold	below threshold
Q08760	Bud site selection protein RAX1 OS=Saccharomyces cerevisiae (strain ATCC 204508 / S288c) GN=RAX1 PE=1 SV=1 - [RAX1_YEAST]	Plasma membrane	below threshold	below threshold	below threshold
Q12359	Ammonia transport outward protein 3 OS=Saccharomyces cerevisiae (strain ATCC 204508 / S288c) GN=ATO3 PE=1 SV=1 - [ATO3_YEAST]	Plasma membrane	below threshold	below threshold	below threshold
P38928	Axial budding pattern protein 2 OS=Saccharomyces cerevisiae (strain ATCC 204508 / S288c) GN=AXL2 PE=1 SV=1 - [AXL2_YEAST]	Plasma membrane	bud neck	bud neck	bud neck
P08539	Guanine nucleotide-binding protein alpha-1 subunit OS=Saccharomyces cerevisiae (strain ATCC 204508 / S288c) GN=GPA1 PE=1 SV=3 - [GPA1_YEAST]	Plasma membrane	cell periphery	cell periphery	cell periphery
P23585	High-affinity glucose transporter HXT2 OS=Saccharomyces cerevisiae (strain ATCC 204508 / S288c) GN=HXT2 PE=1 SV=1 - [HXT2_YEAST]	Plasma membrane	cell periphery	cell periphery	cell periphery
P32466	Low-affinity glucose transporter HXT3 OS=Saccharomyces cerevisiae (strain ATCC 204508 / S288c) GN=HXT3 PE=1 SV=1 - [HXT3_YEAST]	Plasma membrane	cell periphery	cell periphery	cell periphery
P32901	Peptide transporter PTR2 OS=Saccharomyces cerevisiae (strain ATCC 204508 / S288c) GN=PTR2 PE=1 SV=2 - [PTR2_YEAST]	Plasma membrane	cell periphery	cell periphery	cell periphery
P38993	Iron transport multicopper oxidase FET3 OS=Saccharomyces cerevisiae (strain ATCC 204508 / S288c) GN=FET3 PE=1 SV=2 - [FET3_YEAST]	Plasma membrane	cell periphery	cell periphery	cell periphery
P40088	Plasma membrane iron permease OS=Saccharomyces cerevisiae (strain ATCC 204508 / S288c) GN=FTR1 PE=1 SV=1 - [FTR1_YEAST]	Plasma membrane	cell periphery	cell periphery	cell periphery
P53049	Oligomycin resistance ATP-dependent permease YOR1 OS=Saccharomyces cerevisiae (strain ATCC 204508 / S288c) GN=YOR1 PE=1 SV=1 - [YOR1_YEAST]	Plasma membrane	cell periphery	cell periphery	cell periphery
Q05998	Thiamine transporter OS=Saccharomyces cerevisiae (strain ATCC 204508 / S288c) GN=THI7 PE=1 SV=1 - [THI7_YEAST]	Plasma membrane	cell periphery	cell periphery	cell periphery
P23291	Casein kinase I homolog 1 OS=Saccharomyces cerevisiae (strain ATCC 204508 / S288c) GN=YCK1 PE=1 SV=1 - [KC11_YEAST]	Plasma membrane	cytosol	cytosol	cytosol
P32804	Zinc-regulated transporter 1 OS=Saccharomyces cerevisiae (strain ATCC 204508 / S288c) GN=ZRT1 PE=1 SV=1 - [ZRT1_YEAST]	Plasma membrane	ER	ER	ER
P53879	GTP-binding protein RHO5 OS=Saccharomyces cerevisiae (strain ATCC 204508 / S288c) GN=RHO5 PE=1 SV=2 - [RHO5_YEAST]	Plasma membrane	nucleus,cytosol	nucleus,cytosol	nucleus,cytosol
Q12207	Non-classical export protein 2 OS=Saccharomyces cerevisiae (strain ATCC 204508 / S288c) GN=NCE102 PE=1 SV=1 - [NCE2_YEAST]	Plasma membrane	punctate	punctate	punctate

## Sheet: ER
UniProt Accession	Protein description	hyperLOPIT localisation prediction	Breker prediction 1	Breker prediction 2	Breker prediction 3
P08456	CDP-diacylglycerol--serine O-phosphatidyltransferase OS=Saccharomyces cerevisiae (strain ATCC 204508 / S288c) GN=CHO1 PE=1 SV=3 - [PSS_YEAST]	ER	NA	NA	NA
P14020	Dolichol-phosphate mannosyltransferase OS=Saccharomyces cerevisiae (strain ATCC 204508 / S288c) GN=DPM1 PE=1 SV=3 - [DPM1_YEAST]	ER	NA	NA	NA
P14906	Protein translocation protein SEC63 OS=Saccharomyces cerevisiae (strain ATCC 204508 / S288c) GN=SEC63 PE=1 SV=2 - [SEC63_YEAST]	ER	NA	NA	NA
P16474	78 kDa glucose-regulated protein homolog OS=Saccharomyces cerevisiae (strain ATCC 204508 / S288c) GN=KAR2 PE=1 SV=1 - [GRP78_YEAST]	ER	NA	NA	NA
P17967	Protein disulfide-isomerase OS=Saccharomyces cerevisiae (strain ATCC 204508 / S288c) GN=PDI1 PE=1 SV=2 - [PDI_YEAST]	ER	NA	NA	NA
P22023	Killer toxin-resistance protein 5 OS=Saccharomyces cerevisiae (strain ATCC 204508 / S288c) GN=KRE5 PE=1 SV=2 - [KRE5_YEAST]	ER	NA	NA	NA
P25045	Serine palmitoyltransferase 1 OS=Saccharomyces cerevisiae (strain ATCC 204508 / S288c) GN=LCB1 PE=1 SV=2 - [LCB1_YEAST]	ER	NA	NA	NA
P25365	Putative guanine nucleotide-exchange factor SED4 OS=Saccharomyces cerevisiae (strain ATCC 204508 / S288c) GN=SED4 PE=1 SV=1 - [SED4_YEAST]	ER	NA	NA	NA
P32419	Malate dehydrogenase, peroxisomal OS=Saccharomyces cerevisiae (strain ATCC 204508 / S288c) GN=MDH3 PE=1 SV=3 - [MDHP_YEAST]	ER	NA	NA	NA
P32474	Protein disulfide-isomerase EUG1 OS=Saccharomyces cerevisiae (strain ATCC 204508 / S288c) GN=EUG1 PE=1 SV=1 - [EUG1_YEAST]	ER	NA	NA	NA
P32906	Endoplasmic reticulum mannosyl-oligosaccharide 1,2-alpha-mannosidase OS=Saccharomyces cerevisiae (strain ATCC 204508 / S288c) GN=MNS1 PE=1 SV=1 - [MNS1_YEAST]	ER	NA	NA	NA
P32915	Protein transport protein SEC61 OS=Saccharomyces cerevisiae (strain ATCC 204508 / S288c) GN=SEC61 PE=1 SV=1 - [SC61A_YEAST]	ER	NA	NA	NA
P32916	Signal recognition particle receptor subunit alpha homolog OS=Saccharomyces cerevisiae (strain ATCC 204508 / S288c) GN=SRP101 PE=1 SV=2 - [SRPR_YEAST]	ER	NA	NA	NA
P35176	Peptidyl-prolyl cis-trans isomerase D OS=Saccharomyces cerevisiae (strain ATCC 204508 / S288c) GN=CPR5 PE=1 SV=1 - [CYPD_YEAST]	ER	NA	NA	NA
P35179	Protein transport protein SSS1 OS=Saccharomyces cerevisiae (strain ATCC 204508 / S288c) GN=SSS1 PE=1 SV=2 - [SC61G_YEAST]	ER	NA	NA	NA
P36016	Heat shock protein 70 homolog LHS1 OS=Saccharomyces cerevisiae (strain ATCC 204508 / S288c) GN=LHS1 PE=1 SV=1 - [LHS1_YEAST]	ER	NA	NA	NA
P36051	GPI ethanolamine phosphate transferase 1 OS=Saccharomyces cerevisiae (strain ATCC 204508 / S288c) GN=MCD4 PE=1 SV=1 - [MCD4_YEAST]	ER	NA	NA	NA
P38137	Peroxisomal-coenzyme A synthetase OS=Saccharomyces cerevisiae (strain ATCC 204508 / S288c) GN=PCS60 PE=1 SV=1 - [FAT2_YEAST]	ER	NA	NA	NA
P38221	Phosphatidate cytidylyltransferase OS=Saccharomyces cerevisiae (strain ATCC 204508 / S288c) GN=CDS1 PE=1 SV=1 - [CDS1_YEAST]	ER	NA	NA	NA
P38813	Protein BIG1 OS=Saccharomyces cerevisiae (strain ATCC 204508 / S288c) GN=BIG1 PE=1 SV=1 - [BIG1_YEAST]	ER	NA	NA	NA
P38998	Saccharopine dehydrogenase [NAD(+), L-lysine-forming] OS=Saccharomyces cerevisiae (strain ATCC 204508 / S288c) GN=LYS1 PE=1 SV=3 - [LYS1_YEAST]	ER	NA	NA	NA
P40312	Cytochrome b5 OS=Saccharomyces cerevisiae (strain ATCC 204508 / S288c) GN=CYB5 PE=1 SV=2 - [CYB5_YEAST]	ER	NA	NA	NA
P40471	NADPH-dependent 1-acyldihydroxyacetone phosphate reductase OS=Saccharomyces cerevisiae (strain ATCC 204508 / S288c) GN=AYR1 PE=1 SV=1 - [AYR1_YEAST]	ER	NA	NA	NA
P40533	Protein TED1 OS=Saccharomyces cerevisiae (strain ATCC 204508 / S288c) GN=TED1 PE=1 SV=1 - [TED1_YEAST]	ER	NA	NA	NA
P40970	Serine palmitoyltransferase 2 OS=Saccharomyces cerevisiae (strain ATCC 204508 / S288c) GN=LCB2 PE=1 SV=1 - [LCB2_YEAST]	ER	NA	NA	NA
P46964	Dolichyl-diphosphooligosaccharide--protein glycosyltransferase subunit OST2 OS=Saccharomyces cerevisiae (strain ATCC 204508 / S288c) GN=OST2 PE=1 SV=3 - [OST2_YEAST]	ER	NA	NA	NA
P47154	CAAX prenyl protease 1 OS=Saccharomyces cerevisiae (strain ATCC 204508 / S288c) GN=STE24 PE=1 SV=1 - [STE24_YEAST]	ER	NA	NA	NA
P47190	Dolichyl-phosphate-mannose--protein mannosyltransferase 3 OS=Saccharomyces cerevisiae (strain ATCC 204508 / S288c) GN=PMT3 PE=1 SV=2 - [PMT3_YEAST]	ER	NA	NA	NA
P48353	Protein HLJ1 OS=Saccharomyces cerevisiae (strain ATCC 204508 / S288c) GN=HLJ1 PE=1 SV=1 - [HLJ1_YEAST]	ER	NA	NA	NA
P52870	Protein transport protein SBH1 OS=Saccharomyces cerevisiae (strain ATCC 204508 / S288c) GN=SBH1 PE=1 SV=1 - [SC6B1_YEAST]	ER	NA	NA	NA
P53012	FIT family protein SCS3 OS=Saccharomyces cerevisiae (strain ATCC 204508 / S288c) GN=SCS3 PE=1 SV=1 - [SCS3_YEAST]	ER	NA	NA	NA
P53075	Outer spore wall assembly protein SHE10 OS=Saccharomyces cerevisiae (strain ATCC 204508 / S288c) GN=SHE10 PE=1 SV=1 - [SHE10_YEAST]	ER	NA	NA	NA
P53101	Cystathionine beta-lyase OS=Saccharomyces cerevisiae (strain ATCC 204508 / S288c) GN=STR3 PE=1 SV=1 - [STR3_YEAST]	ER	NA	NA	NA
P53954	GDP-Man:Man(3)GlcNAc(2)-PP-Dol alpha-1,2-mannosyltransferase OS=Saccharomyces cerevisiae (strain ATCC 204508 / S288c) GN=ALG11 PE=1 SV=1 - [ALG11_YEAST]	ER	NA	NA	NA
Q02969	Peroxisomal membrane protein PEX25 OS=Saccharomyces cerevisiae (strain ATCC 204508 / S288c) GN=PEX25 PE=1 SV=1 - [PEX25_YEAST]	ER	NA	NA	NA
Q03103	Endoplasmic oxidoreductin-1 OS=Saccharomyces cerevisiae (strain ATCC 204508 / S288c) GN=ERO1 PE=1 SV=1 - [ERO1_YEAST]	ER	NA	NA	NA
Q04697	Glucose-signaling factor 2 OS=Saccharomyces cerevisiae (strain ATCC 204508 / S288c) GN=GSF2 PE=1 SV=1 - [GSF2_YEAST]	ER	NA	NA	NA
Q04924	Glucosidase 2 subunit beta OS=Saccharomyces cerevisiae (strain ATCC 204508 / S288c) GN=GTB1 PE=1 SV=1 - [GLU2B_YEAST]	ER	NA	NA	NA
Q12404	Protein disulfide-isomerase MPD1 OS=Saccharomyces cerevisiae (strain ATCC 204508 / S288c) GN=MPD1 PE=1 SV=1 - [MPD1_YEAST]	ER	NA	NA	NA
Q92316	Dolichyl-diphosphooligosaccharide--protein glycosyltransferase subunit OST5 OS=Saccharomyces cerevisiae (strain ATCC 204508 / S288c) GN=OST5 PE=1 SV=2 - [OST5_YEAST]	ER	NA	NA	NA
Q99316	Protein disulfide isomerase MPD2 OS=Saccharomyces cerevisiae (strain ATCC 204508 / S288c) GN=MPD2 PE=1 SV=1 - [MPD2_YEAST]	ER	NA	NA	NA
P11655	Guanine nucleotide-exchange factor SEC12 OS=Saccharomyces cerevisiae (strain ATCC 204508 / S288c) GN=SEC12 PE=1 SV=1 - [SEC12_YEAST]	ER	below threshold	below threshold	below threshold
P15367	Signal peptidase complex catalytic subunit SEC11 OS=Saccharomyces cerevisiae (strain ATCC 204508 / S288c) GN=SEC11 PE=1 SV=2 - [SEC11_YEAST]	ER	below threshold	below threshold	below threshold
P21825	Translocation protein SEC62 OS=Saccharomyces cerevisiae (strain ATCC 204508 / S288c) GN=SEC62 PE=1 SV=2 - [SEC62_YEAST]	ER	below threshold	below threshold	below threshold
P25574	ER membrane protein complex subunit 1 OS=Saccharomyces cerevisiae (strain ATCC 204508 / S288c) GN=EMC1 PE=1 SV=1 - [EMC1_YEAST]	ER	below threshold	below threshold	below threshold
P27825	Calnexin homolog OS=Saccharomyces cerevisiae (strain ATCC 204508 / S288c) GN=CNE1 PE=1 SV=1 - [CALX_YEAST]	ER	below threshold	below threshold	below threshold
P28496	Sphingosine N-acyltransferase LAC1 OS=Saccharomyces cerevisiae (strain ATCC 204508 / S288c) GN=LAC1 PE=1 SV=2 - [LAC1_YEAST]	ER	below threshold	below threshold	below threshold
P29704	Squalene synthase OS=Saccharomyces cerevisiae (strain ATCC 204508 / S288c) GN=ERG9 PE=1 SV=2 - [FDFT_YEAST]	ER	below threshold	below threshold	below threshold
P32352	C-8 sterol isomerase OS=Saccharomyces cerevisiae (strain ATCC 204508 / S288c) GN=ERG2 PE=1 SV=1 - [ERG2_YEAST]	ER	below threshold	below threshold	below threshold
P33767	Dolichyl-diphosphooligosaccharide--protein glycosyltransferase subunit WBP1 OS=Saccharomyces cerevisiae (strain ATCC 204508 / S288c) GN=WBP1 PE=1 SV=1 - [OSTB_YEAST]	ER	below threshold	below threshold	below threshold
P35196	Dehydrodolichyl diphosphate syntase complex subunit RER2 OS=Saccharomyces cerevisiae (strain ATCC 204508 / S288c) GN=RER2 PE=1 SV=1 - [RER2_YEAST]	ER	below threshold	below threshold	below threshold
P38138	Glucosidase 2 subunit alpha OS=Saccharomyces cerevisiae (strain ATCC 204508 / S288c) GN=ROT2 PE=1 SV=1 - [GLU2A_YEAST]	ER	below threshold	below threshold	below threshold
P38703	Sphingosine N-acyltransferase LAG1 OS=Saccharomyces cerevisiae (strain ATCC 204508 / S288c) GN=LAG1 PE=1 SV=1 - [LAG1_YEAST]	ER	below threshold	below threshold	below threshold
P38837	Protein NSG1 OS=Saccharomyces cerevisiae (strain ATCC 204508 / S288c) GN=NSG1 PE=1 SV=1 - [NSG1_YEAST]	ER	below threshold	below threshold	below threshold
P39007	Dolichyl-diphosphooligosaccharide--protein glycosyltransferase subunit STT3 OS=Saccharomyces cerevisiae (strain ATCC 204508 / S288c) GN=STT3 PE=1 SV=2 - [STT3_YEAST]	ER	below threshold	below threshold	below threshold
P39552	Multicopy suppressor of SEC21 protein 28 OS=Saccharomyces cerevisiae (strain ATCC 204508 / S288c) GN=MST28 PE=1 SV=1 - [MST28_YEAST]	ER	below threshold	below threshold	below threshold
P43636	Alpha-1,3/1,6-mannosyltransferase ALG2 OS=Saccharomyces cerevisiae (strain ATCC 204508 / S288c) GN=ALG2 PE=1 SV=2 - [ALG2_YEAST]	ER	below threshold	below threshold	below threshold
P46956	Inorganic phosphate transporter PHO86 OS=Saccharomyces cerevisiae (strain ATCC 204508 / S288c) GN=PHO86 PE=1 SV=1 - [PHO86_YEAST]	ER	below threshold	below threshold	below threshold
P53008	Mannosyl-oligosaccharide glucosidase OS=Saccharomyces cerevisiae (strain ATCC 204508 / S288c) GN=CWH41 PE=1 SV=1 - [CWH41_YEAST]	ER	below threshold	below threshold	below threshold
P53199	Sterol-4-alpha-carboxylate 3-dehydrogenase, decarboxylating OS=Saccharomyces cerevisiae (strain ATCC 204508 / S288c) GN=ERG26 PE=1 SV=1 - [ERG26_YEAST]	ER	below threshold	below threshold	below threshold
P53723	UPF0674 endoplasmic reticulum membrane protein YNR021W OS=Saccharomyces cerevisiae (strain ATCC 204508 / S288c) GN=YNR021W PE=1 SV=3 - [YN8B_YEAST]	ER	below threshold	below threshold	below threshold
Q03529	Ceramide very long chain fatty acid hydroxylase SCS7 OS=Saccharomyces cerevisiae (strain ATCC 204508 / S288c) GN=SCS7 PE=1 SV=1 - [SCS7_YEAST]	ER	below threshold	below threshold	below threshold
Q03653	Protein EFR3 OS=Saccharomyces cerevisiae (strain ATCC 204508 / S288c) GN=EFR3 PE=1 SV=1 - [EFR3_YEAST]	ER	below threshold	below threshold	below threshold
Q05787	ERAD-associated E3 ubiquitin-protein ligase component HRD3 OS=Saccharomyces cerevisiae (strain ATCC 204508 / S288c) GN=HRD3 PE=1 SV=1 - [HRD3_YEAST]	ER	below threshold	below threshold	below threshold
Q08548	Lysophospholipid acyltransferase OS=Saccharomyces cerevisiae (strain ATCC 204508 / S288c) GN=ALE1 PE=1 SV=1 - [ALE1_YEAST]	ER	below threshold	below threshold	below threshold
Q12133	Signal peptidase complex subunit SPC3 OS=Saccharomyces cerevisiae (strain ATCC 204508 / S288c) GN=SPC3 PE=1 SV=1 - [SPC3_YEAST]	ER	below threshold	below threshold	below threshold
Q99220	Protein OS-9 homolog OS=Saccharomyces cerevisiae (strain ATCC 204508 / S288c) GN=YOS9 PE=1 SV=1 - [OS9_YEAST]	ER	below threshold	technical problem	below threshold
P05374	Phosphatidylethanolamine N-methyltransferase OS=Saccharomyces cerevisiae (strain ATCC 204508 / S288c) GN=CHO2 PE=1 SV=1 - [CHO2_YEAST]	ER	ER	ER	ER
P06105	Protein SCP160 OS=Saccharomyces cerevisiae (strain ATCC 204508 / S288c) GN=SCP160 PE=1 SV=3 - [SC160_YEAST]	ER	ER	ER	ER
P10614	Lanosterol 14-alpha demethylase OS=Saccharomyces cerevisiae (strain ATCC 204508 / S288c) GN=ERG11 PE=1 SV=1 - [CP51_YEAST]	ER	ER	ER	ER
P16603	NADPH--cytochrome P450 reductase OS=Saccharomyces cerevisiae (strain ATCC 204508 / S288c) GN=NCP1 PE=1 SV=3 - [NCPR_YEAST]	ER	ER	ER	ER
P16661	Chitobiosyldiphosphodolichol beta-mannosyltransferase OS=Saccharomyces cerevisiae (strain ATCC 204508 / S288c) GN=ALG1 PE=1 SV=1 - [ALG1_YEAST]	ER	ER	ER	ER
P21147	Acyl-CoA desaturase 1 OS=Saccharomyces cerevisiae (strain ATCC 204508 / S288c) GN=OLE1 PE=1 SV=2 - [ACO1_YEAST]	ER	ER	ER	ER
P25340	Delta(24(24(1)))-sterol reductase OS=Saccharomyces cerevisiae (strain ATCC 204508 / S288c) GN=ERG4 PE=1 SV=2 - [ERG4_YEAST]	ER	ER	ER	ER
P25358	Elongation of fatty acids protein 2 OS=Saccharomyces cerevisiae (strain ATCC 204508 / S288c) GN=ELO2 PE=1 SV=1 - [ELO2_YEAST]	ER	ER	ER	ER
P25618	Protein CWH43 OS=Saccharomyces cerevisiae (strain ATCC 204508 / S288c) GN=CWH43 PE=1 SV=2 - [CWH43_YEAST]	ER	ER	ER	ER
P25628	Sterol O-acyltransferase 1 OS=Saccharomyces cerevisiae (strain ATCC 204508 / S288c) GN=ARE1 PE=1 SV=1 - [ARE1_YEAST]	ER	ER	ER	ER
P31382	Dolichyl-phosphate-mannose--protein mannosyltransferase 2 OS=Saccharomyces cerevisiae (strain ATCC 204508 / S288c) GN=PMT2 PE=1 SV=2 - [PMT2_YEAST]	ER	ER	ER	ER
P32353	C-5 sterol desaturase OS=Saccharomyces cerevisiae (strain ATCC 204508 / S288c) GN=ERG3 PE=1 SV=1 - [ERG3_YEAST]	ER	ER	ER	ER
P32462	Delta(14)-sterol reductase OS=Saccharomyces cerevisiae (strain ATCC 204508 / S288c) GN=ERG24 PE=1 SV=1 - [ERG24_YEAST]	ER	ER	ER	ER
P32784	Glycerol-3-phosphate O-acyltransferase 1 OS=Saccharomyces cerevisiae (strain ATCC 204508 / S288c) GN=SCT1 PE=1 SV=3 - [GPT1_YEAST]	ER	ER	ER	ER
P33333	Probable 1-acyl-sn-glycerol-3-phosphate acyltransferase OS=Saccharomyces cerevisiae (strain ATCC 204508 / S288c) GN=SLC1 PE=1 SV=1 - [PLSC_YEAST]	ER	ER	ER	ER
P33754	Translocation protein SEC66 OS=Saccharomyces cerevisiae (strain ATCC 204508 / S288c) GN=SEC66 PE=1 SV=1 - [SEC66_YEAST]	ER	ER	ER	ER
P33775	Dolichyl-phosphate-mannose--protein mannosyltransferase 1 OS=Saccharomyces cerevisiae (strain ATCC 204508 / S288c) GN=PMT1 PE=1 SV=1 - [PMT1_YEAST]	ER	ER	ER	ER
P35723	Endoplasmic reticulum transmembrane protein 1 OS=Saccharomyces cerevisiae (strain ATCC 204508 / S288c) GN=YET1 PE=1 SV=2 - [YET1_YEAST]	ER	ER	ER	ER
P36057	Signal recognition particle receptor subunit beta OS=Saccharomyces cerevisiae (strain ATCC 204508 / S288c) GN=SRP102 PE=1 SV=1 - [SRPB_YEAST]	ER	ER	ER	ER
P36148	Glycerol-3-phosphate O-acyltransferase 2 OS=Saccharomyces cerevisiae (strain ATCC 204508 / S288c) GN=GPT2 PE=1 SV=1 - [GPT2_YEAST]	ER	ER	ER	ER
P38264	Inorganic phosphate transport protein PHO88 OS=Saccharomyces cerevisiae (strain ATCC 204508 / S288c) GN=PHO88 PE=1 SV=1 - [PHO88_YEAST]	ER	ER	ER	ER
P38286	Very-long-chain 3-oxoacyl-CoA reductase OS=Saccharomyces cerevisiae (strain ATCC 204508 / S288c) GN=IFA38 PE=1 SV=1 - [MKAR_YEAST]	ER	ER	ER	ER
P38295	Medium-chain fatty acid ethyl ester synthase/esterase 2 OS=Saccharomyces cerevisiae (strain ATCC 204508 / S288c) GN=EHT1 PE=1 SV=1 - [MCFS2_YEAST]	ER	ER	ER	ER
P38342	3-ketodihydrosphingosine reductase TSC10 OS=Saccharomyces cerevisiae (strain ATCC 204508 / S288c) GN=TSC10 PE=1 SV=2 - [TSC10_YEAST]	ER	ER	ER	ER
P38353	Sec sixty-one protein homolog OS=Saccharomyces cerevisiae (strain ATCC 204508 / S288c) GN=SSH1 PE=1 SV=1 - [SSH1_YEAST]	ER	ER	ER	ER
P38626	NADH-cytochrome b5 reductase 1 OS=Saccharomyces cerevisiae (strain ATCC 204508 / S288c) GN=CBR1 PE=1 SV=2 - [NCB5R_YEAST]	ER	ER	ER	ER
P38694	Putative aldehyde dehydrogenase-like protein YHR039C OS=Saccharomyces cerevisiae (strain ATCC 204508 / S288c) GN=MSC7 PE=1 SV=1 - [MSC7_YEAST]	ER	ER	ER	ER
P38775	Putative uncharacterized protein YHR045W OS=Saccharomyces cerevisiae (strain ATCC 204508 / S288c) GN=YHR045W PE=4 SV=1 - [YHK5_YEAST]	ER	ER	ER	ER
P38934	Nuclear segregation protein BFR1 OS=Saccharomyces cerevisiae (strain ATCC 204508 / S288c) GN=BFR1 PE=1 SV=1 - [BFR1_YEAST]	ER	ER	ER	ER
P39012	GPI transamidase component GAA1 OS=Saccharomyces cerevisiae (strain ATCC 204508 / S288c) GN=GAA1 PE=1 SV=1 - [GAA1_YEAST]	ER	ER	ER	ER
P39540	Elongation of fatty acids protein 1 OS=Saccharomyces cerevisiae (strain ATCC 204508 / S288c) GN=ELO1 PE=1 SV=1 - [ELO1_YEAST]	ER	ER	ER	ER
P39543	Protein SOP4 OS=Saccharomyces cerevisiae (strain ATCC 204508 / S288c) GN=SOP4 PE=1 SV=1 - [SOP4_YEAST]	ER	ER	ER	ER
P39986	Manganese-transporting ATPase 1 OS=Saccharomyces cerevisiae (strain ATCC 204508 / S288c) GN=SPF1 PE=1 SV=1 - [ATC6_YEAST]	ER	ER	ER	ER
P40006	Increased recombination centers protein 22 OS=Saccharomyces cerevisiae (strain ATCC 204508 / S288c) GN=IRC22 PE=1 SV=1 - [IRC22_YEAST]	ER	ER	ER	ER
P40207	Uncharacterized protein YMR134W OS=Saccharomyces cerevisiae (strain ATCC 204508 / S288c) GN=YMR134W PE=1 SV=1 - [YM17_YEAST]	ER	ER	ER	ER
P40318	ERAD-associated E3 ubiquitin-protein ligase DOA10 OS=Saccharomyces cerevisiae (strain ATCC 204508 / S288c) GN=SSM4 PE=1 SV=1 - [DOA10_YEAST]	ER	ER	ER	ER
P40319	Elongation of fatty acids protein 3 OS=Saccharomyces cerevisiae (strain ATCC 204508 / S288c) GN=ELO3 PE=1 SV=1 - [ELO3_YEAST]	ER	ER	ER	ER
P40350	Dolichyl-phosphate beta-glucosyltransferase OS=Saccharomyces cerevisiae (strain ATCC 204508 / S288c) GN=ALG5 PE=1 SV=1 - [ALG5_YEAST]	ER	ER	ER	ER
P40540	ER membrane protein complex subunit 5 OS=Saccharomyces cerevisiae (strain ATCC 204508 / S288c) GN=EMC5 PE=1 SV=1 - [EMC5_YEAST]	ER	ER	ER	ER
P40548	HSP70 co-chaperone SNL1 OS=Saccharomyces cerevisiae (strain ATCC 204508 / S288c) GN=SNL1 PE=1 SV=1 - [SNL1_YEAST]	ER	ER	ER	ER
P41543	Dolichyl-diphosphooligosaccharide--protein glycosyltransferase subunit 1 OS=Saccharomyces cerevisiae (strain ATCC 204508 / S288c) GN=OST1 PE=1 SV=1 - [OST1_YEAST]	ER	ER	ER	ER
P43613	ER-localized J domain-containing protein 5 OS=Saccharomyces cerevisiae (strain ATCC 204508 / S288c) GN=ERJ5 PE=1 SV=1 - [ERJ5_YEAST]	ER	ER	ER	ER
P46971	Dolichyl-phosphate-mannose--protein mannosyltransferase 4 OS=Saccharomyces cerevisiae (strain ATCC 204508 / S288c) GN=PMT4 PE=1 SV=1 - [PMT4_YEAST]	ER	ER	ER	ER
P47133	ER membrane protein complex subunit 2 OS=Saccharomyces cerevisiae (strain ATCC 204508 / S288c) GN=EMC2 PE=1 SV=1 - [EMC2_YEAST]	ER	ER	ER	ER
P49018	GPI-anchor transamidase OS=Saccharomyces cerevisiae (strain ATCC 204508 / S288c) GN=GPI8 PE=1 SV=1 - [GPI8_YEAST]	ER	ER	ER	ER
P53045	Methylsterol monooxygenase OS=Saccharomyces cerevisiae (strain ATCC 204508 / S288c) GN=ERG25 PE=1 SV=1 - [MSMO_YEAST]	ER	ER	ER	ER
P53073	ER membrane protein complex subunit 4 OS=Saccharomyces cerevisiae (strain ATCC 204508 / S288c) GN=EMC4 PE=1 SV=1 - [EMC4_YEAST]	ER	ER	ER	ER
P53192	Golgi to ER traffic protein 1 OS=Saccharomyces cerevisiae (strain ATCC 204508 / S288c) GN=GET1 PE=1 SV=1 - [GET1_YEAST]	ER	ER	ER	ER
P53730	Dol-P-Man:Man(7)GlcNAc(2)-PP-Dol alpha-1,6-mannosyltransferase OS=Saccharomyces cerevisiae (strain ATCC 204508 / S288c) GN=ALG12 PE=1 SV=1 - [ALG12_YEAST]	ER	ER	ER	ER
P53868	Alpha-1,2-mannosyltransferase ALG9 OS=Saccharomyces cerevisiae (strain ATCC 204508 / S288c) GN=ALG9 PE=1 SV=1 - [ALG9_YEAST]	ER	ER	ER	ER
P53878	Uncharacterized oxidoreductase YNL181W OS=Saccharomyces cerevisiae (strain ATCC 204508 / S288c) GN=YNL181W PE=1 SV=2 - [YNS1_YEAST]	ER	ER	ER	ER
P53898	Protein NSG2 OS=Saccharomyces cerevisiae (strain ATCC 204508 / S288c) GN=NSG2 PE=1 SV=1 - [NSG2_YEAST]	ER	ER	ER	ER
P53903	Processing of GAS1 and ALP protein 2 OS=Saccharomyces cerevisiae (strain ATCC 204508 / S288c) GN=PGA2 PE=1 SV=3 - [PGA2_YEAST]	ER	ER	ER	ER
P54781	Cytochrome P450 61 OS=Saccharomyces cerevisiae (strain ATCC 204508 / S288c) GN=ERG5 PE=1 SV=1 - [ERG5_YEAST]	ER	ER	ER	ER
Q02774	Secretory component protein SHR3 OS=Saccharomyces cerevisiae (strain ATCC 204508 / S288c) GN=SHR3 PE=1 SV=2 - [SHR3_YEAST]	ER	ER	ER	ER
Q03104	Meiotic sister chromatid recombination protein 1 OS=Saccharomyces cerevisiae (strain ATCC 204508 / S288c) GN=MSC1 PE=1 SV=1 - [MSC1_YEAST]	ER	ER	ER	ER
Q04080	GPI transamidase component GPI17 OS=Saccharomyces cerevisiae (strain ATCC 204508 / S288c) GN=GPI17 PE=1 SV=1 - [GPI17_YEAST]	ER	ER	ER	ER
Q04958	Lysophospholipase NTE1 OS=Saccharomyces cerevisiae (strain ATCC 204508 / S288c) GN=NTE1 PE=1 SV=1 - [NTE1_YEAST]	ER	ER	ER	ER
Q04969	Signal peptidase complex subunit SPC2 OS=Saccharomyces cerevisiae (strain ATCC 204508 / S288c) GN=SPC2 PE=1 SV=1 - [SPC2_YEAST]	ER	ER	ER	ER
Q05567	Sphingosine-1-phosphate lyase OS=Saccharomyces cerevisiae (strain ATCC 204508 / S288c) GN=DPL1 PE=1 SV=1 - [SGPL_YEAST]	ER	ER	ER	ER
Q07451	Endoplasmic reticulum transmembrane protein 3 OS=Saccharomyces cerevisiae (strain ATCC 204508 / S288c) GN=YET3 PE=1 SV=1 - [YET3_YEAST]	ER	ER	ER	ER
Q12025	Uncharacterized protein YDR056C OS=Saccharomyces cerevisiae (strain ATCC 204508 / S288c) GN=YDR056C PE=1 SV=1 - [YD056_YEAST]	ER	ER	ER	ER
Q12144	Pore and endoplasmic reticulum protein of 33 kDa OS=Saccharomyces cerevisiae (strain ATCC 204508 / S288c) GN=PER33 PE=1 SV=1 - [PER33_YEAST]	ER	ER	ER	ER
Q12160	Uncharacterized protein YPR063C OS=Saccharomyces cerevisiae (strain ATCC 204508 / S288c) GN=YPR063C PE=1 SV=1 - [YP063_YEAST]	ER	ER	technical problem	ER
Q12746	Plasma membrane-associated coenzyme Q6 reductase PGA3 OS=Saccharomyces cerevisiae (strain ATCC 204508 / S288c) GN=PGA3 PE=1 SV=1 - [PGA3_YEAST]	ER	ER	ER	ER
P32476	Squalene monooxygenase OS=Saccharomyces cerevisiae (strain ATCC 204508 / S288c) GN=ERG1 PE=1 SV=2 - [ERG1_YEAST]	ER	ER,punctate	ER,punctate	ER,punctate
Q06833	Uncharacterized PH domain-containing protein YPR091C OS=Saccharomyces cerevisiae (strain ATCC 204508 / S288c) GN=YPR091C PE=1 SV=1 - [YP091_YEAST]	ER	punctate,ER	punctate,ER	punctate,ER
Q12402	Protein YOP1 OS=Saccharomyces cerevisiae (strain ATCC 204508 / S288c) GN=YOP1 PE=1 SV=3 - [YOP1_YEAST]	ER	punctate,ER	punctate,ER	punctate,ER
Q99190	Very-long-chain enoyl-CoA reductase OS=Saccharomyces cerevisiae (strain ATCC 204508 / S288c) GN=TSC13 PE=1 SV=1 - [TSC13_YEAST]	ER	punctate,ER	punctate,ER	punctate,ER
P25303	DnaJ-related protein SCJ1 OS=Saccharomyces cerevisiae (strain ATCC 204508 / S288c) GN=SCJ1 PE=1 SV=2 - [SCJ1_YEAST]	ER	ambiguous	ambiguous	ambiguous
P38717	Protein SIP3 OS=Saccharomyces cerevisiae (strain ATCC 204508 / S288c) GN=SIP3 PE=1 SV=1 - [SIP3_YEAST]	ER	cytosol	cytosol	below threshold
P39742	Translocation protein SEC72 OS=Saccharomyces cerevisiae (strain ATCC 204508 / S288c) GN=SEC72 PE=1 SV=3 - [SEC72_YEAST]	ER	below threshold	cytosol	below threshold
P40030	Ergosterol biosynthetic protein 28 OS=Saccharomyces cerevisiae (strain ATCC 204508 / S288c) GN=ERG28 PE=1 SV=1 - [ERG28_YEAST]	ER	below threshold	cytosol	below threshold
P42840	Uncharacterized membrane protein YNL320W OS=Saccharomyces cerevisiae (strain ATCC 204508 / S288c) GN=YNL320W PE=1 SV=1 - [YN60_YEAST]	ER	below threshold	cytosol	below threshold
P48439	Dolichyl-diphosphooligosaccharide--protein glycosyltransferase subunit 3 OS=Saccharomyces cerevisiae (strain ATCC 204508 / S288c) GN=OST3 PE=1 SV=1 - [OST3_YEAST]	ER	ambiguous	ambiguous	below threshold
Q03640	Tricalbin-3 OS=Saccharomyces cerevisiae (strain ATCC 204508 / S288c) GN=TCB3 PE=1 SV=1 - [TCB3_YEAST]	ER	below threshold	cytosol	below threshold
Q12038	Lethal(2) giant larvae protein homolog SRO7 OS=Saccharomyces cerevisiae (strain ATCC 204508 / S288c) GN=SRO7 PE=1 SV=1 - [SRO7_YEAST]	ER	bud neck	bud neck	bud neck
P38250	Increased sodium tolerance protein 2 OS=Saccharomyces cerevisiae (strain ATCC 204508 / S288c) GN=IST2 PE=1 SV=2 - [IST2_YEAST]	ER	cell periphery	cell periphery	cell periphery
Q02201	Oxysterol-binding protein homolog 6 OS=Saccharomyces cerevisiae (strain ATCC 204508 / S288c) GN=OSH6 PE=1 SV=1 - [OSH6_YEAST]	ER	cell periphery	cell periphery	cell periphery
Q12466	Tricalbin-1 OS=Saccharomyces cerevisiae (strain ATCC 204508 / S288c) GN=TCB1 PE=1 SV=1 - [TCB1_YEAST]	ER	cell periphery	cell periphery	cell periphery
P38179	Dol-P-Man:Man(5)GlcNAc(2)-PP-Dol alpha-1,3-mannosyltransferase OS=Saccharomyces cerevisiae (strain ATCC 204508 / S288c) GN=ALG3 PE=1 SV=1 - [ALG3_YEAST]	ER	cytosol	cytosol	cytosol
Q06179	Protein FMP27, mitochondrial OS=Saccharomyces cerevisiae (strain ATCC 204508 / S288c) GN=FMP27 PE=1 SV=1 - [FMP27_YEAST]	ER	cytosol	cytosol	cytosol
P12683	3-hydroxy-3-methylglutaryl-coenzyme A reductase 1 OS=Saccharomyces cerevisiae (strain ATCC 204508 / S288c) GN=HMG1 PE=1 SV=1 - [HMDH1_YEAST]	ER	nuclear periphery	nuclear periphery	nuclear periphery
P25087	Sterol 24-C-methyltransferase OS=Saccharomyces cerevisiae (strain ATCC 204508 / S288c) GN=ERG6 PE=1 SV=4 - [ERG6_YEAST]	ER	punctate	punctate	punctate
P38226	Uncharacterized acyltransferase CST26 OS=Saccharomyces cerevisiae (strain ATCC 204508 / S288c) GN=CST26 PE=1 SV=1 - [CST26_YEAST]	ER	punctate	punctate	punctate
P46951	Cargo-transport protein YPP1 OS=Saccharomyces cerevisiae (strain ATCC 204508 / S288c) GN=YPP1 PE=1 SV=1 - [YPP1_YEAST]	ER	punctate	punctate	punctate
P53112	Peroxisomal membrane protein PEX14 OS=Saccharomyces cerevisiae (strain ATCC 204508 / S288c) GN=PEX14 PE=1 SV=1 - [PEX14_YEAST]	ER	punctate	punctate	punctate
P53252	Sphingolipid long chain base-responsive protein PIL1 OS=Saccharomyces cerevisiae (strain ATCC 204508 / S288c) GN=PIL1 PE=1 SV=1 - [PIL1_YEAST]	ER	punctate	punctate	punctate
Q04458	Fatty aldehyde dehydrogenase HFD1 OS=Saccharomyces cerevisiae (strain ATCC 204508 / S288c) GN=HFD1 PE=1 SV=1 - [HFD1_YEAST]	ER	punctate	punctate	punctate
Q06497	Peroxisomal adenine nucleotide transporter 1 OS=Saccharomyces cerevisiae (strain ATCC 204508 / S288c) GN=ANT1 PE=1 SV=1 - [ANT1_YEAST]	ER	punctate	punctate	punctate
Q12452	3-keto-steroid reductase OS=Saccharomyces cerevisiae (strain ATCC 204508 / S288c) GN=ERG27 PE=1 SV=1 - [ERG27_YEAST]	ER	punctate	punctate	punctate
Q12462	Peroxisomal membrane protein PMP27 OS=Saccharomyces cerevisiae (strain ATCC 204508 / S288c) GN=PEX11 PE=1 SV=2 - [PEX11_YEAST]	ER	punctate	punctate	punctate
Q99287	Protein SEY1 OS=Saccharomyces cerevisiae (strain ATCC 204508 / S288c) GN=SEY1 PE=1 SV=1 - [SEY1_YEAST]	ER	punctate	punctate	punctate

## Sheet: Nucleus
UniProt Accession	Protein description	hyperLOPIT localisation prediction	Breker prediction 1	Breker prediction 2	Breker prediction 3
O13297	mRNA-capping enzyme subunit beta OS=Saccharomyces cerevisiae (strain ATCC 204508 / S288c) GN=CET1 PE=1 SV=2 - [CET1_YEAST]	Nucleus	below threshold	cytosol	below threshold
P06700	NAD-dependent histone deacetylase SIR2 OS=Saccharomyces cerevisiae (strain ATCC 204508 / S288c) GN=SIR2 PE=1 SV=1 - [SIR2_YEAST]	Nucleus	below threshold	cytosol	below threshold
P33417	Intrastrand cross-link recognition protein OS=Saccharomyces cerevisiae (strain ATCC 204508 / S288c) GN=IXR1 PE=1 SV=2 - [IXR1_YEAST]	Nucleus	below threshold	cytosol	below threshold
P38129	Transcription initiation factor TFIID subunit 5 OS=Saccharomyces cerevisiae (strain ATCC 204508 / S288c) GN=TAF5 PE=1 SV=1 - [TAF5_YEAST]	Nucleus	below threshold	cytosol	below threshold
P38719	ATP-dependent RNA helicase DBP8 OS=Saccharomyces cerevisiae (strain ATCC 204508 / S288c) GN=DBP8 PE=1 SV=1 - [DBP8_YEAST]	Nucleus	below threshold	cytosol	below threshold
Q08965	Ribosome biogenesis protein BMS1 OS=Saccharomyces cerevisiae (strain ATCC 204508 / S288c) GN=BMS1 PE=1 SV=1 - [BMS1_YEAST]	Nucleus	below threshold	cytosol	below threshold
Q99207	Nucleolar complex protein 14 OS=Saccharomyces cerevisiae (strain ATCC 204508 / S288c) GN=NOP14 PE=1 SV=1 - [NOP14_YEAST]	Nucleus	below threshold	cytosol	below threshold
P38261	Exocyst complex component EXO84 OS=Saccharomyces cerevisiae (strain ATCC 204508 / S288c) GN=EXO84 PE=1 SV=1 - [EXO84_YEAST]	Nucleus	bud neck	bud neck	technical problem
P41832	Protein BNI1 OS=Saccharomyces cerevisiae (strain ATCC 204508 / S288c) GN=BNI1 PE=1 SV=3 - [BNI1_YEAST]	Nucleus	bud neck	bud neck	bud neck
P02994	Elongation factor 1-alpha OS=Saccharomyces cerevisiae (strain ATCC 204508 / S288c) GN=TEF1 PE=1 SV=1 - [EF1A_YEAST]	Nucleus	cytosol	cytosol	cytosol
P10961	Heat shock factor protein OS=Saccharomyces cerevisiae (strain ATCC 204508 / S288c) GN=HSF1 PE=1 SV=1 - [HSF_YEAST]	Nucleus	cytosol	cytosol	cytosol
P24276	Protein SSD1 OS=Saccharomyces cerevisiae (strain ATCC 204508 / S288c) GN=SSD1 PE=1 SV=1 - [SSD1_YEAST]	Nucleus	cytosol	cytosol	cytosol
P25586	KRR1 small subunit processome component OS=Saccharomyces cerevisiae (strain ATCC 204508 / S288c) GN=KRR1 PE=1 SV=1 - [KRR1_YEAST]	Nucleus	cytosol	cytosol	below threshold
P25644	DNA topoisomerase 2-associated protein PAT1 OS=Saccharomyces cerevisiae (strain ATCC 204508 / S288c) GN=PAT1 PE=1 SV=4 - [PAT1_YEAST]	Nucleus	cytosol	cytosol	cytosol
P36119	Uncharacterized protein YKR023W OS=Saccharomyces cerevisiae (strain ATCC 204508 / S288c) GN=YKR023W PE=1 SV=1 - [YK03_YEAST]	Nucleus	cytosol	cytosol	cytosol
P38798	Nonsense-mediated mRNA decay protein 2 OS=Saccharomyces cerevisiae (strain ATCC 204508 / S288c) GN=NMD2 PE=1 SV=2 - [NMD2_YEAST]	Nucleus	cytosol	cytosol	cytosol
P38828	Protein LSM12 OS=Saccharomyces cerevisiae (strain ATCC 204508 / S288c) GN=LSM12 PE=1 SV=1 - [LSM12_YEAST]	Nucleus	cytosol	cytosol	cytosol
P47017	Sm-like protein LSm1 OS=Saccharomyces cerevisiae (strain ATCC 204508 / S288c) GN=LSM1 PE=1 SV=1 - [LSM1_YEAST]	Nucleus	cytosol	cytosol	cytosol
P53094	Negative regulator of sporulation MDS3 OS=Saccharomyces cerevisiae (strain ATCC 204508 / S288c) GN=MDS3 PE=1 SV=2 - [MDS3_YEAST]	Nucleus	cytosol	cytosol	cytosol
P53236	Chromatin structure-remodeling complex subunit RSC1 OS=Saccharomyces cerevisiae (strain ATCC 204508 / S288c) GN=RSC1 PE=1 SV=1 - [RSC1_YEAST]	Nucleus	cytosol	cytosol	below threshold
P53261	Pescadillo homolog OS=Saccharomyces cerevisiae (strain ATCC 204508 / S288c) GN=NOP7 PE=1 SV=1 - [PESC_YEAST]	Nucleus	cytosol	cytosol	below threshold
Q04660	Ribosome biogenesis protein ERB1 OS=Saccharomyces cerevisiae (strain ATCC 204508 / S288c) GN=ERB1 PE=1 SV=1 - [ERB1_YEAST]	Nucleus	cytosol	cytosol	cytosol
Q05580	E3 ubiquitin-protein ligase HEL2 OS=Saccharomyces cerevisiae (strain ATCC 204508 / S288c) GN=HEL2 PE=1 SV=1 - [HEL2_YEAST]	Nucleus	cytosol	cytosol	cytosol
P10962	Protein MAK16 OS=Saccharomyces cerevisiae (strain ATCC 204508 / S288c) GN=MAK16 PE=1 SV=2 - [MAK16_YEAST]	Nucleus	mitochondria	mitochondria	mitochondria
P32453	Protein ATP11, mitochondrial OS=Saccharomyces cerevisiae (strain ATCC 204508 / S288c) GN=ATP11 PE=1 SV=1 - [ATP11_YEAST]	Nucleus	punctate	punctate	punctate
P36116	Vacuolar protein sorting-associated protein 51 OS=Saccharomyces cerevisiae (strain ATCC 204508 / S288c) GN=VPS51 PE=1 SV=1 - [VPS51_YEAST]	Nucleus	punctate	punctate	punctate
P39998	Enhancer of mRNA-decapping protein 3 OS=Saccharomyces cerevisiae (strain ATCC 204508 / S288c) GN=EDC3 PE=1 SV=1 - [EDC3_YEAST]	Nucleus	punctate	punctate	punctate
P40013	Protein BIM1 OS=Saccharomyces cerevisiae (strain ATCC 204508 / S288c) GN=BIM1 PE=1 SV=1 - [BIM1_YEAST]	Nucleus	punctate	punctate	punctate
P46675	Protein STU2 OS=Saccharomyces cerevisiae (strain ATCC 204508 / S288c) GN=STU2 PE=1 SV=1 - [STU2_YEAST]	Nucleus	punctate	punctate	punctate
Q06704	Golgin IMH1 OS=Saccharomyces cerevisiae (strain ATCC 204508 / S288c) GN=IMH1 PE=1 SV=1 - [IMH1_YEAST]	Nucleus	punctate,cytosol	punctate,cytosol	punctate,cytosol
P34077	Nucleoporin NIC96 OS=Saccharomyces cerevisiae (strain ATCC 204508 / S288c) GN=NIC96 PE=1 SV=2 - [NIC96_YEAST]	Nucleus	nuclear periphery	nuclear periphery	nuclear periphery
P40368	Nucleoporin NUP82 OS=Saccharomyces cerevisiae (strain ATCC 204508 / S288c) GN=NUP82 PE=1 SV=2 - [NUP82_YEAST]	Nucleus	nuclear periphery	nuclear periphery	nuclear periphery
P48837	Nucleoporin NUP57 OS=Saccharomyces cerevisiae (strain ATCC 204508 / S288c) GN=NUP57 PE=1 SV=1 - [NUP57_YEAST]	Nucleus	nuclear periphery	nuclear periphery	nuclear periphery
P49687	Nucleoporin NUP145 OS=Saccharomyces cerevisiae (strain ATCC 204508 / S288c) GN=NUP145 PE=1 SV=1 - [NU145_YEAST]	Nucleus	nuclear periphery	nuclear periphery	nuclear periphery
Q03661	Silent chromatin protein ESC1 OS=Saccharomyces cerevisiae (strain ATCC 204508 / S288c) GN=ESC1 PE=1 SV=1 - [ESC1_YEAST]	Nucleus	nuclear periphery	nuclear periphery	nuclear periphery
Q03707	Inner nuclear membrane protein SRC1 OS=Saccharomyces cerevisiae (strain ATCC 204508 / S288c) GN=SRC1 PE=1 SV=2 - [SRC1_YEAST]	Nucleus	nuclear periphery	nuclear periphery	nuclear periphery
P20447	ATP-dependent RNA helicase DBP3 OS=Saccharomyces cerevisiae (strain ATCC 204508 / S288c) GN=DBP3 PE=1 SV=2 - [DBP3_YEAST]	Nucleus	nucleolus	nucleolus	nucleolus
P22138	DNA-directed RNA polymerase I subunit RPA135 OS=Saccharomyces cerevisiae (strain ATCC 204508 / S288c) GN=RPA135 PE=1 SV=1 - [RPA2_YEAST]	Nucleus	nucleolus	nucleolus	nucleolus
P25635	Periodic tryptophan protein 2 OS=Saccharomyces cerevisiae (strain ATCC 204508 / S288c) GN=PWP2 PE=1 SV=2 - [PWP2_YEAST]	Nucleus	nucleolus	nucleolus	nucleolus
P28000	DNA-directed RNA polymerases I and III subunit RPAC2 OS=Saccharomyces cerevisiae (strain ATCC 204508 / S288c) GN=RPC19 PE=1 SV=1 - [RPAC2_YEAST]	Nucleus	nucleolus	nucleolus	nucleolus
P38882	U3 small nucleolar RNA-associated protein 9 OS=Saccharomyces cerevisiae (strain ATCC 204508 / S288c) GN=UTP9 PE=1 SV=1 - [UTP9_YEAST]	Nucleus	nucleolus	nucleolus	nucleolus
P39744	Nucleolar complex protein 2 OS=Saccharomyces cerevisiae (strain ATCC 204508 / S288c) GN=NOC2 PE=1 SV=2 - [NOC2_YEAST]	Nucleus	nucleolus	nucleolus	nucleolus
P42945	U3 small nucleolar RNA-associated protein 10 OS=Saccharomyces cerevisiae (strain ATCC 204508 / S288c) GN=UTP10 PE=1 SV=1 - [UTP10_YEAST]	Nucleus	nucleolus	nucleolus	nucleolus
P46669	DNA-directed RNA polymerase I subunit RPA43 OS=Saccharomyces cerevisiae (strain ATCC 204508 / S288c) GN=RPA43 PE=1 SV=2 - [RPA43_YEAST]	Nucleus	nucleolus	nucleolus	nucleolus
P47006	DNA-directed RNA polymerase I subunit RPA34 OS=Saccharomyces cerevisiae (strain ATCC 204508 / S288c) GN=RPA34 PE=1 SV=1 - [RPA34_YEAST]	Nucleus	nucleolus	nucleolus	nucleolus
P47035	Nucleolar protein NET1 OS=Saccharomyces cerevisiae (strain ATCC 204508 / S288c) GN=NET1 PE=1 SV=1 - [NET1_YEAST]	Nucleus	nucleolus	nucleolus	nucleolus
P47077	Nucleolar protein 9 OS=Saccharomyces cerevisiae (strain ATCC 204508 / S288c) GN=NOP9 PE=1 SV=1 - [NOP9_YEAST]	Nucleus	nucleolus	nucleolus	nucleolus
P53131	Pre-mRNA-splicing factor ATP-dependent RNA helicase PRP43 OS=Saccharomyces cerevisiae (strain ATCC 204508 / S288c) GN=PRP43 PE=1 SV=1 - [PRP43_YEAST]	Nucleus	nucleolus	nucleolus	nucleolus
P53276	U3 small nucleolar RNA-associated protein 8 OS=Saccharomyces cerevisiae (strain ATCC 204508 / S288c) GN=UTP8 PE=1 SV=1 - [UTP8_YEAST]	Nucleus	nucleolus	nucleolus	nucleolus
Q01080	DNA-directed RNA polymerase I subunit RPA49 OS=Saccharomyces cerevisiae (strain ATCC 204508 / S288c) GN=RPA49 PE=1 SV=2 - [RPA49_YEAST]	Nucleus	nucleolus	nucleolus	nucleolus
Q02931	NET1-associated nuclear protein 1 OS=Saccharomyces cerevisiae (strain ATCC 204508 / S288c) GN=NAN1 PE=1 SV=1 - [UTP17_YEAST]	Nucleus	nucleolus	nucleolus	nucleolus
Q04177	U3 small nucleolar RNA-associated protein 5 OS=Saccharomyces cerevisiae (strain ATCC 204508 / S288c) GN=UTP5 PE=1 SV=1 - [UTP5_YEAST]	Nucleus	nucleolus	nucleolus	nucleolus
Q04217	Probable ATP-dependent RNA helicase DHR1 OS=Saccharomyces cerevisiae (strain ATCC 204508 / S288c) GN=ECM16 PE=1 SV=1 - [DHR1_YEAST]	Nucleus	nucleolus	nucleolus	nucleolus
Q05946	U3 small nucleolar RNA-associated protein 13 OS=Saccharomyces cerevisiae (strain ATCC 204508 / S288c) GN=UTP13 PE=1 SV=1 - [UTP13_YEAST]	Nucleus	nucleolus	nucleolus	nucleolus
Q06132	Suppressor of glycerol defect protein 1 OS=Saccharomyces cerevisiae (strain ATCC 204508 / S288c) GN=SGD1 PE=1 SV=1 - [SGD1_YEAST]	Nucleus	nucleolus	nucleolus	nucleolus
Q06631	Protein BFR2 OS=Saccharomyces cerevisiae (strain ATCC 204508 / S288c) GN=BFR2 PE=1 SV=1 - [BFR2_YEAST]	Nucleus	nucleolus	nucleolus	nucleolus
Q12024	Ribosome biogenesis protein YTM1 OS=Saccharomyces cerevisiae (strain ATCC 204508 / S288c) GN=YTM1 PE=1 SV=1 - [YTM1_YEAST]	Nucleus	nucleolus	nucleolus	nucleolus
Q12460	Nucleolar protein 56 OS=Saccharomyces cerevisiae (strain ATCC 204508 / S288c) GN=NOP56 PE=1 SV=1 - [NOP56_YEAST]	Nucleus	nucleolus	nucleolus	nucleolus
P06839	DNA repair helicase RAD3 OS=Saccharomyces cerevisiae (strain ATCC 204508 / S288c) GN=RAD3 PE=1 SV=1 - [RAD3_YEAST]	Nucleus	nucleus	nucleus	technical problem
P07273	Transcription elongation factor S-II OS=Saccharomyces cerevisiae (strain ATCC 204508 / S288c) GN=DST1 PE=1 SV=4 - [TFS2_YEAST]	Nucleus	nucleus	nucleus	nucleus
P07703	DNA-directed RNA polymerases I and III subunit RPAC1 OS=Saccharomyces cerevisiae (strain ATCC 204508 / S288c) GN=RPC40 PE=1 SV=1 - [RPAC1_YEAST]	Nucleus	nucleus	nucleus	nucleus
P11632	Non-histone chromosomal protein 6A OS=Saccharomyces cerevisiae (strain ATCC 204508 / S288c) GN=NHP6A PE=1 SV=1 - [NHP6A_YEAST]	Nucleus	nucleus	nucleus	nucleus
P11633	Non-histone chromosomal protein 6B OS=Saccharomyces cerevisiae (strain ATCC 204508 / S288c) GN=NHP6B PE=1 SV=3 - [NHP6B_YEAST]	Nucleus	nucleus	nucleus	nucleus
P13382	DNA polymerase alpha catalytic subunit A OS=Saccharomyces cerevisiae (strain ATCC 204508 / S288c) GN=POL1 PE=1 SV=2 - [DPOA_YEAST]	Nucleus	nucleus	nucleus	nucleus
P13393	TATA-box-binding protein OS=Saccharomyces cerevisiae (strain ATCC 204508 / S288c) GN=SPT15 PE=1 SV=3 - [TBP_YEAST]	Nucleus	nucleus	nucleus	nucleus
P19659	Mediator of RNA polymerase II transcription subunit 15 OS=Saccharomyces cerevisiae (strain ATCC 204508 / S288c) GN=GAL11 PE=1 SV=3 - [MED15_YEAST]	Nucleus	nucleus	nucleus	nucleus
P21827	Guanine nucleotide exchange factor SRM1 OS=Saccharomyces cerevisiae (strain ATCC 204508 / S288c) GN=SRM1 PE=1 SV=1 - [RCC1_YEAST]	Nucleus	nucleus	nucleus	nucleus
P25441	DNA-directed RNA polymerase III subunit RPC4 OS=Saccharomyces cerevisiae (strain ATCC 204508 / S288c) GN=RPC53 PE=1 SV=2 - [RPC4_YEAST]	Nucleus	nucleus	nucleus	nucleus
P25555	Single-strand telomeric DNA-binding protein GBP2 OS=Saccharomyces cerevisiae (strain ATCC 204508 / S288c) GN=GBP2 PE=1 SV=1 - [GBP2_YEAST]	Nucleus	nucleus	nucleus	nucleus
P25847	DNA mismatch repair protein MSH2 OS=Saccharomyces cerevisiae (strain ATCC 204508 / S288c) GN=MSH2 PE=1 SV=2 - [MSH2_YEAST]	Nucleus	nucleus	nucleus	nucleus
P26793	Flap endonuclease 1 OS=Saccharomyces cerevisiae (strain ATCC 204508 / S288c) GN=RAD27 PE=1 SV=1 - [FEN1_YEAST]	Nucleus	nucleus	nucleus	nucleus
P27692	Transcription elongation factor SPT5 OS=Saccharomyces cerevisiae (strain ATCC 204508 / S288c) GN=SPT5 PE=1 SV=1 - [SPT5_YEAST]	Nucleus	nucleus	nucleus	nucleus
P32597	Nuclear protein STH1/NPS1 OS=Saccharomyces cerevisiae (strain ATCC 204508 / S288c) GN=STH1 PE=1 SV=1 - [STH1_YEAST]	Nucleus	nucleus	nucleus	nucleus
P32639	Pre-mRNA-splicing helicase BRR2 OS=Saccharomyces cerevisiae (strain ATCC 204508 / S288c) GN=BRR2 PE=1 SV=2 - [BRR2_YEAST]	Nucleus	nucleus	nucleus	nucleus
P32832	Chromatin structure-remodeling complex subunit RSC7 OS=Saccharomyces cerevisiae (strain ATCC 204508 / S288c) GN=NPL6 PE=1 SV=1 - [RSC7_YEAST]	Nucleus	nucleus	nucleus	nucleus
P33201	Ribosome assembly factor MRT4 OS=Saccharomyces cerevisiae (strain ATCC 204508 / S288c) GN=MRT4 PE=1 SV=1 - [MRT4_YEAST]	Nucleus	nucleus	nucleus	nucleus
P35177	Transcriptional activator SPT7 OS=Saccharomyces cerevisiae (strain ATCC 204508 / S288c) GN=SPT7 PE=1 SV=1 - [SPT7_YEAST]	Nucleus	nucleus	nucleus	nucleus
P36121	DNA-directed RNA polymerase III subunit RPC5 OS=Saccharomyces cerevisiae (strain ATCC 204508 / S288c) GN=RPC37 PE=1 SV=1 - [RPC5_YEAST]	Nucleus	nucleus	nucleus	nucleus
P38112	ATP-dependent RNA helicase MAK5 OS=Saccharomyces cerevisiae (strain ATCC 204508 / S288c) GN=MAK5 PE=1 SV=1 - [MAK5_YEAST]	Nucleus	nucleus	nucleus	nucleus
P38121	DNA polymerase alpha subunit B OS=Saccharomyces cerevisiae (strain ATCC 204508 / S288c) GN=POL12 PE=1 SV=1 - [DPOA2_YEAST]	Nucleus	nucleus	nucleus	nucleus
P38911	FK506-binding nuclear protein OS=Saccharomyces cerevisiae (strain ATCC 204508 / S288c) GN=FPR3 PE=1 SV=2 - [FKBP3_YEAST]	Nucleus	nucleus	nucleus	nucleus
P40007	Nucleolar protein 16 OS=Saccharomyces cerevisiae (strain ATCC 204508 / S288c) GN=NOP16 PE=1 SV=1 - [NOP16_YEAST]	Nucleus	nucleus	nucleus	nucleus
P40010	Nuclear GTP-binding protein NUG1 OS=Saccharomyces cerevisiae (strain ATCC 204508 / S288c) GN=NUG1 PE=1 SV=1 - [NUG1_YEAST]	Nucleus	nucleus	nucleus	nucleus
P40040	Protein THO1 OS=Saccharomyces cerevisiae (strain ATCC 204508 / S288c) GN=THO1 PE=1 SV=1 - [THO1_YEAST]	Nucleus	nucleus	nucleus	nucleus
P40340	Tat-binding homolog 7 OS=Saccharomyces cerevisiae (strain ATCC 204508 / S288c) GN=YTA7 PE=1 SV=2 - [TBP7_YEAST]	Nucleus	nucleus	nucleus	nucleus
P40553	Peroxiredoxin DOT5 OS=Saccharomyces cerevisiae (strain ATCC 204508 / S288c) GN=DOT5 PE=1 SV=1 - [DOT5_YEAST]	Nucleus	nucleus	nucleus	nucleus
P40991	25S rRNA (cytosine(2870)-C(5))-methyltransferase OS=Saccharomyces cerevisiae (strain ATCC 204508 / S288c) GN=NOP2 PE=1 SV=1 - [NOP2_YEAST]	Nucleus	nucleus	nucleus	nucleus
P46947	Pre-mRNA-splicing factor CWC26 OS=Saccharomyces cerevisiae (strain ATCC 204508 / S288c) GN=BUD13 PE=1 SV=1 - [CWC26_YEAST]	Nucleus	nucleus	nucleus	nucleus
P47037	Structural maintenance of chromosomes protein 3 OS=Saccharomyces cerevisiae (strain ATCC 204508 / S288c) GN=SMC3 PE=1 SV=1 - [SMC3_YEAST]	Nucleus	nucleus	nucleus	nucleus
P53040	Transcription initiation factor TFIID subunit 6 OS=Saccharomyces cerevisiae (strain ATCC 204508 / S288c) GN=TAF6 PE=1 SV=1 - [TAF6_YEAST]	Nucleus	nucleus	nucleus	nucleus
P53114	Mediator of RNA polymerase II transcription subunit 5 OS=Saccharomyces cerevisiae (strain ATCC 204508 / S288c) GN=NUT1 PE=1 SV=1 - [MED5_YEAST]	Nucleus	nucleus	nucleus	nucleus
P53136	Ribosome biogenesis protein NSA1 OS=Saccharomyces cerevisiae (strain ATCC 204508 / S288c) GN=NSA1 PE=1 SV=1 - [NSA1_YEAST]	Nucleus	nucleus	nucleus	nucleus
P53254	U3 small nucleolar RNA-associated protein 22 OS=Saccharomyces cerevisiae (strain ATCC 204508 / S288c) GN=UTP22 PE=1 SV=1 - [UTP22_YEAST]	Nucleus	nucleus	nucleus	nucleus
P53866	Protein SQS1 OS=Saccharomyces cerevisiae (strain ATCC 204508 / S288c) GN=SQS1 PE=1 SV=1 - [SQS1_YEAST]	Nucleus	nucleus	nucleus	nucleus
P53877	Pre-rRNA-processing protein IPI3 OS=Saccharomyces cerevisiae (strain ATCC 204508 / S288c) GN=IPI3 PE=1 SV=1 - [IPI3_YEAST]	Nucleus	nucleus	nucleus	nucleus
P53914	UPF0202 protein KRE33 OS=Saccharomyces cerevisiae (strain ATCC 204508 / S288c) GN=KRE33 PE=1 SV=1 - [KRE33_YEAST]	Nucleus	nucleus	nucleus	nucleus
P53927	Ribosome biogenesis protein 15 OS=Saccharomyces cerevisiae (strain ATCC 204508 / S288c) GN=NOP15 PE=1 SV=1 - [NOP15_YEAST]	Nucleus	nucleus	nucleus	nucleus
P54000	RNA polymerase II transcriptional coactivator SUB1 OS=Saccharomyces cerevisiae (strain ATCC 204508 / S288c) GN=SUB1 PE=1 SV=1 - [SUB1_YEAST]	Nucleus	nucleus	nucleus	nucleus
Q01329	Pre-tRNA-processing protein PTA1 OS=Saccharomyces cerevisiae (strain ATCC 204508 / S288c) GN=PTA1 PE=1 SV=1 - [PTA1_YEAST]	Nucleus	nucleus	nucleus	nucleus
Q02555	Ribonuclease 3 OS=Saccharomyces cerevisiae (strain ATCC 204508 / S288c) GN=RNT1 PE=1 SV=1 - [RNT1_YEAST]	Nucleus	nucleus	nucleus	nucleus
Q03124	Chromatin structure-remodeling complex subunit RSC9 OS=Saccharomyces cerevisiae (strain ATCC 204508 / S288c) GN=RSC9 PE=1 SV=1 - [RSC9_YEAST]	Nucleus	nucleus	nucleus	nucleus
Q03761	Transcription initiation factor TFIID subunit 12 OS=Saccharomyces cerevisiae (strain ATCC 204508 / S288c) GN=TAF12 PE=1 SV=1 - [TAF12_YEAST]	Nucleus	nucleus	nucleus	nucleus
Q04002	Sister chromatid cohesion protein 2 OS=Saccharomyces cerevisiae (strain ATCC 204508 / S288c) GN=SCC2 PE=1 SV=1 - [SCC2_YEAST]	Nucleus	nucleus	nucleus	nucleus
Q04031	Ribosomal RNA-processing protein 17 OS=Saccharomyces cerevisiae (strain ATCC 204508 / S288c) GN=RRP17 PE=1 SV=1 - [RRP17_YEAST]	Nucleus	nucleus	nucleus	nucleus
Q04225	Ribosome assembly protein RRB1 OS=Saccharomyces cerevisiae (strain ATCC 204508 / S288c) GN=RRB1 PE=1 SV=1 - [RRB1_YEAST]	Nucleus	nucleus	nucleus	nucleus
Q06205	FK506-binding protein 4 OS=Saccharomyces cerevisiae (strain ATCC 204508 / S288c) GN=FPR4 PE=1 SV=1 - [FKBP4_YEAST]	Nucleus	nucleus	nucleus	nucleus
Q06214	WD repeat-containing protein JIP5 OS=Saccharomyces cerevisiae (strain ATCC 204508 / S288c) GN=JIP5 PE=1 SV=2 - [JIP5_YEAST]	Nucleus	nucleus	nucleus	nucleus
Q06224	Endoribonuclease YSH1 OS=Saccharomyces cerevisiae (strain ATCC 204508 / S288c) GN=YSH1 PE=1 SV=1 - [YSH1_YEAST]	Nucleus	nucleus	nucleus	nucleus
Q06505	Transcription factor SPN1 OS=Saccharomyces cerevisiae (strain ATCC 204508 / S288c) GN=SPN1 PE=1 SV=1 - [IWS1_YEAST]	Nucleus	nucleus	nucleus	nucleus
Q06511	Ribosomal RNA-processing protein 15 OS=Saccharomyces cerevisiae (strain ATCC 204508 / S288c) GN=RRP15 PE=1 SV=1 - [RRP15_YEAST]	Nucleus	nucleus	nucleus	nucleus
Q06697	Cell division control protein 73 OS=Saccharomyces cerevisiae (strain ATCC 204508 / S288c) GN=CDC73 PE=1 SV=1 - [CDC73_YEAST]	Nucleus	nucleus	nucleus	nucleus
Q07844	Ribosome biogenesis ATPase RIX7 OS=Saccharomyces cerevisiae (strain ATCC 204508 / S288c) GN=RIX7 PE=1 SV=1 - [RIX7_YEAST]	Nucleus	nucleus	nucleus	nucleus
Q07897	Protein CMS1 OS=Saccharomyces cerevisiae (strain ATCC 204508 / S288c) GN=CMS1 PE=1 SV=1 - [CMS1_YEAST]	Nucleus	nucleus	nucleus	nucleus
Q08096	RNA 3'-terminal phosphate cyclase-like protein OS=Saccharomyces cerevisiae (strain ATCC 204508 / S288c) GN=RCL1 PE=1 SV=1 - [RCL1_YEAST]	Nucleus	nucleus	nucleus	nucleus
Q08492	Bud site selection protein 21 OS=Saccharomyces cerevisiae (strain ATCC 204508 / S288c) GN=BUD21 PE=1 SV=1 - [BUD21_YEAST]	Nucleus	nucleus	nucleus	nucleus
Q12149	Exosome complex exonuclease RRP6 OS=Saccharomyces cerevisiae (strain ATCC 204508 / S288c) GN=RRP6 PE=1 SV=1 - [RRP6_YEAST]	Nucleus	nucleus	nucleus	nucleus
Q12432	Chromatin modification-related protein EAF3 OS=Saccharomyces cerevisiae (strain ATCC 204508 / S288c) GN=EAF3 PE=1 SV=1 - [EAF3_YEAST]	Nucleus	nucleus	nucleus	nucleus
P38203	U6 snRNA-associated Sm-like protein LSm2 OS=Saccharomyces cerevisiae (strain ATCC 204508 / S288c) GN=LSM2 PE=1 SV=1 - [LSM2_YEAST]	Nucleus	nucleus,cytosol	nucleus,cytosol	nucleus,cytosol
P42846	Protein KRI1 OS=Saccharomyces cerevisiae (strain ATCC 204508 / S288c) GN=KRI1 PE=1 SV=1 - [KRI1_YEAST]	Nucleus	nucleus,cytosol	nucleus,cytosol	nucleus,cytosol
P04819-2	Isoform Nuclear of DNA ligase 1 OS=Saccharomyces cerevisiae (strain ATCC 204508 / S288c) GN=CDC9 - [DNLI1_YEAST]	Nucleus	NA	NA	NA
P15646	rRNA 2'-O-methyltransferase fibrillarin OS=Saccharomyces cerevisiae (strain ATCC 204508 / S288c) GN=NOP1 PE=1 SV=1 - [FBRL_YEAST]	Nucleus	NA	NA	NA
P25382	Ribosome assembly protein 4 OS=Saccharomyces cerevisiae (strain ATCC 204508 / S288c) GN=RSA4 PE=1 SV=3 - [NLE1_YEAST]	Nucleus	NA	NA	NA
P31380	ATP-dependent helicase FUN30 OS=Saccharomyces cerevisiae (strain ATCC 204508 / S288c) GN=FUN30 PE=1 SV=1 - [FUN30_YEAST]	Nucleus	NA	NA	NA
P32776	RNA polymerase II transcription factor B subunit 1 OS=Saccharomyces cerevisiae (strain ATCC 204508 / S288c) GN=TFB1 PE=1 SV=1 - [TFB1_YEAST]	Nucleus	NA	NA	NA
P35817	Bromodomain-containing factor 1 OS=Saccharomyces cerevisiae (strain ATCC 204508 / S288c) GN=BDF1 PE=1 SV=3 - [BDF1_YEAST]	Nucleus	NA	NA	NA
P36041	Protein EAP1 OS=Saccharomyces cerevisiae (strain ATCC 204508 / S288c) GN=EAP1 PE=1 SV=1 - [EAP1_YEAST]	Nucleus	NA	NA	NA
P37838	Nucleolar protein 4 OS=Saccharomyces cerevisiae (strain ATCC 204508 / S288c) GN=NOP4 PE=1 SV=1 - [NOP4_YEAST]	Nucleus	NA	NA	NA
P39990	13 kDa ribonucleoprotein-associated protein OS=Saccharomyces cerevisiae (strain ATCC 204508 / S288c) GN=SNU13 PE=1 SV=1 - [SNU13_YEAST]	Nucleus	NA	NA	NA
P40693	Ribosome biogenesis protein RLP7 OS=Saccharomyces cerevisiae (strain ATCC 204508 / S288c) GN=RLP7 PE=1 SV=1 - [RLP7_YEAST]	Nucleus	NA	NA	NA
Q02630	Nucleoporin NUP116/NSP116 OS=Saccharomyces cerevisiae (strain ATCC 204508 / S288c) GN=NUP116 PE=1 SV=2 - [NU116_YEAST]	Nucleus	NA	NA	NA
Q03063	Down-regulator of invasive growth 1 OS=Saccharomyces cerevisiae (strain ATCC 204508 / S288c) GN=DIG1 PE=1 SV=1 - [DIG1_YEAST]	Nucleus	NA	NA	NA
Q06218	ATP-dependent RNA helicase DBP9 OS=Saccharomyces cerevisiae (strain ATCC 204508 / S288c) GN=DBP9 PE=1 SV=1 - [DBP9_YEAST]	Nucleus	NA	NA	NA
Q06287	Ribosomal RNA small subunit methyltransferase NEP1 OS=Saccharomyces cerevisiae (strain ATCC 204508 / S288c) GN=EMG1 PE=1 SV=1 - [NEP1_YEAST]	Nucleus	NA	NA	NA
Q07622	Activator of C kinase protein 1 OS=Saccharomyces cerevisiae (strain ATCC 204508 / S288c) GN=ACK1 PE=1 SV=1 - [ACK1_YEAST]	Nucleus	NA	NA	NA
Q12136	Something about silencing protein 10 OS=Saccharomyces cerevisiae (strain ATCC 204508 / S288c) GN=SAS10 PE=1 SV=1 - [SAS10_YEAST]	Nucleus	NA	NA	NA
Q12220	U3 small nucleolar RNA-associated protein 12 OS=Saccharomyces cerevisiae (strain ATCC 204508 / S288c) GN=DIP2 PE=1 SV=1 - [UTP12_YEAST]	Nucleus	NA	NA	NA
Q12389	ATP-dependent RNA helicase DBP10 OS=Saccharomyces cerevisiae (strain ATCC 204508 / S288c) GN=DBP10 PE=1 SV=2 - [DBP10_YEAST]	Nucleus	NA	NA	NA
P10964	DNA-directed RNA polymerase I subunit RPA190 OS=Saccharomyces cerevisiae (strain ATCC 204508 / S288c) GN=RPA190 PE=1 SV=2 - [RPA1_YEAST]	Nucleus	below threshold	below threshold	below threshold
P14907	Nucleoporin NSP1 OS=Saccharomyces cerevisiae (strain ATCC 204508 / S288c) GN=NSP1 PE=1 SV=1 - [NSP1_YEAST]	Nucleus	below threshold	below threshold	below threshold
P20424	Signal recognition particle subunit SRP54 OS=Saccharomyces cerevisiae (strain ATCC 204508 / S288c) GN=SRP54 PE=1 SV=2 - [SRP54_YEAST]	Nucleus	below threshold	below threshold	below threshold
P20435	DNA-directed RNA polymerases I, II, and III subunit RPABC2 OS=Saccharomyces cerevisiae (strain ATCC 204508 / S288c) GN=RPO26 PE=1 SV=1 - [RPAB2_YEAST]	Nucleus	below threshold	below threshold	below threshold
P21373	NAD(+) kinase OS=Saccharomyces cerevisiae (strain ATCC 204508 / S288c) GN=UTR1 PE=1 SV=2 - [UTR1_YEAST]	Nucleus	below threshold	below threshold	below threshold
P21951	DNA polymerase epsilon catalytic subunit A OS=Saccharomyces cerevisiae (strain ATCC 204508 / S288c) GN=POL2 PE=1 SV=1 - [DPOE_YEAST]	Nucleus	below threshold	below threshold	below threshold
P25582	27S pre-rRNA (guanosine(2922)-2'-O)-methyltransferase OS=Saccharomyces cerevisiae (strain ATCC 204508 / S288c) GN=SPB1 PE=1 SV=2 - [SPB1_YEAST]	Nucleus	below threshold	below threshold	technical problem
P27476	Nuclear localization sequence-binding protein OS=Saccharomyces cerevisiae (strain ATCC 204508 / S288c) GN=NSR1 PE=1 SV=1 - [NSR1_YEAST]	Nucleus	below threshold	below threshold	below threshold
P36080	Ribosomal RNA-processing protein 14 OS=Saccharomyces cerevisiae (strain ATCC 204508 / S288c) GN=RRP14 PE=1 SV=1 - [RRP14_YEAST]	Nucleus	below threshold	below threshold	below threshold
P36161	Nucleoporin NUP133 OS=Saccharomyces cerevisiae (strain ATCC 204508 / S288c) GN=NUP133 PE=1 SV=1 - [NU133_YEAST]	Nucleus	below threshold	below threshold	below threshold
P38144	ISWI chromatin-remodeling complex ATPase ISW1 OS=Saccharomyces cerevisiae (strain ATCC 204508 / S288c) GN=ISW1 PE=1 SV=2 - [ISW1_YEAST]	Nucleus	below threshold	below threshold	below threshold
P38712	ATP-dependent rRNA helicase RRP3 OS=Saccharomyces cerevisiae (strain ATCC 204508 / S288c) GN=RRP3 PE=1 SV=2 - [RRP3_YEAST]	Nucleus	below threshold	below threshold	below threshold
P38922	Protein HRB1 OS=Saccharomyces cerevisiae (strain ATCC 204508 / S288c) GN=HRB1 PE=1 SV=2 - [HRB1_YEAST]	Nucleus	below threshold	below threshold	below threshold
P39517	ATP-dependent RNA helicase DHH1 OS=Saccharomyces cerevisiae (strain ATCC 204508 / S288c) GN=DHH1 PE=1 SV=1 - [DHH1_YEAST]	Nucleus	below threshold	below threshold	below threshold
P39705	Nucleoporin NUP60 OS=Saccharomyces cerevisiae (strain ATCC 204508 / S288c) GN=NUP60 PE=1 SV=1 - [NUP60_YEAST]	Nucleus	below threshold	below threshold	below threshold
P40055	U3 small nucleolar RNA-associated protein 7 OS=Saccharomyces cerevisiae (strain ATCC 204508 / S288c) GN=UTP7 PE=1 SV=1 - [UTP7_YEAST]	Nucleus	below threshold	below threshold	below threshold
P41895	Transcription initiation factor IIF subunit alpha OS=Saccharomyces cerevisiae (strain ATCC 204508 / S288c) GN=TFG1 PE=1 SV=2 - [T2FA_YEAST]	Nucleus	below threshold	below threshold	below threshold
P43574	Transcriptional regulatory protein GAT1 OS=Saccharomyces cerevisiae (strain ATCC 204508 / S288c) GN=GAT1 PE=1 SV=1 - [GAT1_YEAST]	Nucleus	below threshold	below threshold	below threshold
P43579	Ino eighty subunit 1 OS=Saccharomyces cerevisiae (strain ATCC 204508 / S288c) GN=IES1 PE=1 SV=1 - [IES1_YEAST]	Nucleus	below threshold	below threshold	below threshold
P43609	Chromatin structure-remodeling complex protein RSC8 OS=Saccharomyces cerevisiae (strain ATCC 204508 / S288c) GN=RSC8 PE=1 SV=1 - [RSC8_YEAST]	Nucleus	below threshold	below threshold	below threshold
P47025	Mitochondrial division protein 1 OS=Saccharomyces cerevisiae (strain ATCC 204508 / S288c) GN=MDV1 PE=1 SV=1 - [MDV1_YEAST]	Nucleus	below threshold	below threshold	below threshold
P47047	ATP-dependent RNA helicase DOB1 OS=Saccharomyces cerevisiae (strain ATCC 204508 / S288c) GN=MTR4 PE=1 SV=1 - [MTR4_YEAST]	Nucleus	below threshold	below threshold	below threshold
P47083	U3 small nucleolar RNA-associated protein MPP10 OS=Saccharomyces cerevisiae (strain ATCC 204508 / S288c) GN=MPP10 PE=1 SV=1 - [MPP10_YEAST]	Nucleus	below threshold	below threshold	below threshold
P48234	Ribosome biogenesis protein ENP2 OS=Saccharomyces cerevisiae (strain ATCC 204508 / S288c) GN=ENP2 PE=1 SV=2 - [NOL10_YEAST]	Nucleus	below threshold	below threshold	below threshold
P53313	Protein SDA1 OS=Saccharomyces cerevisiae (strain ATCC 204508 / S288c) GN=SDA1 PE=1 SV=1 - [SDA1_YEAST]	Nucleus	below threshold	below threshold	below threshold
P53848	Folic acid synthesis protein FOL1 OS=Saccharomyces cerevisiae (strain ATCC 204508 / S288c) GN=FOL1 PE=1 SV=2 - [FOL1_YEAST]	Nucleus	below threshold	below threshold	below threshold
P53941	U3 small nucleolar ribonucleoprotein protein IMP4 OS=Saccharomyces cerevisiae (strain ATCC 204508 / S288c) GN=IMP4 PE=1 SV=1 - [IMP4_YEAST]	Nucleus	below threshold	technical problem	below threshold
Q04500	U3 small nucleolar RNA-associated protein 14 OS=Saccharomyces cerevisiae (strain ATCC 204508 / S288c) GN=UTP14 PE=1 SV=1 - [UTP14_YEAST]	Nucleus	below threshold	below threshold	below threshold
Q04603	DNA polymerase epsilon subunit D OS=Saccharomyces cerevisiae (strain ATCC 204508 / S288c) GN=DPB4 PE=1 SV=1 - [DPB4_YEAST]	Nucleus	below threshold	below threshold	below threshold
Q05123	Actin-like protein ARP9 OS=Saccharomyces cerevisiae (strain ATCC 204508 / S288c) GN=ARP9 PE=1 SV=1 - [ARP9_YEAST]	Nucleus	below threshold	below threshold	below threshold
Q06106	Multiple RNA-binding domain-containing protein 1 OS=Saccharomyces cerevisiae (strain ATCC 204508 / S288c) GN=MRD1 PE=1 SV=1 - [MRD1_YEAST]	Nucleus	below threshold	below threshold	below threshold
Q06344	Pre-rRNA-processing protein ESF1 OS=Saccharomyces cerevisiae (strain ATCC 204508 / S288c) GN=ESF1 PE=1 SV=1 - [ESF1_YEAST]	Nucleus	below threshold	below threshold	below threshold
Q08962	60S ribosome subunit biogenesis protein NIP7 OS=Saccharomyces cerevisiae (strain ATCC 204508 / S288c) GN=NIP7 PE=1 SV=1 - [NIP7_YEAST]	Nucleus	below threshold	below threshold	below threshold
Q12386	Actin-like protein ARP8 OS=Saccharomyces cerevisiae (strain ATCC 204508 / S288c) GN=ARP8 PE=1 SV=1 - [ARP8_YEAST]	Nucleus	below threshold	below threshold	below threshold

## Sheet: Mitochondrion
UniProt Accession	Protein description	hyperLOPIT localisation prediction	Breker prediction 1	Breker prediction 2	Breker prediction 3
P00427	Cytochrome c oxidase subunit 6, mitochondrial OS=Saccharomyces cerevisiae (strain ATCC 204508 / S288c) GN=COX6 PE=1 SV=1 - [COX6_YEAST]	Mitochondrion	mitochondria	mitochondria	mitochondria
P00830	ATP synthase subunit beta, mitochondrial OS=Saccharomyces cerevisiae (strain ATCC 204508 / S288c) GN=ATP2 PE=1 SV=2 - [ATPB_YEAST]	Mitochondrion	mitochondria	mitochondria	mitochondria
P07143	Cytochrome c1, heme protein, mitochondrial OS=Saccharomyces cerevisiae (strain ATCC 204508 / S288c) GN=CYT1 PE=1 SV=1 - [CY1_YEAST]	Mitochondrion	mitochondria	mitochondria	mitochondria
P07246	Alcohol dehydrogenase 3, mitochondrial OS=Saccharomyces cerevisiae (strain ATCC 204508 / S288c) GN=ADH3 PE=1 SV=2 - [ADH3_YEAST]	Mitochondrion	mitochondria	mitochondria	mitochondria
P07251	ATP synthase subunit alpha, mitochondrial OS=Saccharomyces cerevisiae (strain ATCC 204508 / S288c) GN=ATP1 PE=1 SV=5 - [ATPA_YEAST]	Mitochondrion	mitochondria	mitochondria	mitochondria
P07253	Cytochrome B pre-mRNA-processing protein 6 OS=Saccharomyces cerevisiae (strain ATCC 204508 / S288c) GN=CBP6 PE=1 SV=1 - [CBP6_YEAST]	Mitochondrion	mitochondria	mitochondria	mitochondria
P07256	Cytochrome b-c1 complex subunit 1, mitochondrial OS=Saccharomyces cerevisiae (strain ATCC 204508 / S288c) GN=COR1 PE=1 SV=1 - [QCR1_YEAST]	Mitochondrion	mitochondria	mitochondria	mitochondria
P07257	Cytochrome b-c1 complex subunit 2, mitochondrial OS=Saccharomyces cerevisiae (strain ATCC 204508 / S288c) GN=QCR2 PE=1 SV=1 - [QCR2_YEAST]	Mitochondrion	mitochondria	mitochondria	mitochondria
P07275	Delta-1-pyrroline-5-carboxylate dehydrogenase, mitochondrial OS=Saccharomyces cerevisiae (strain ATCC 204508 / S288c) GN=PUT2 PE=1 SV=2 - [PUT2_YEAST]	Mitochondrion	mitochondria	mitochondria	mitochondria
P08466	Mitochondrial nuclease OS=Saccharomyces cerevisiae (strain ATCC 204508 / S288c) GN=NUC1 PE=1 SV=1 - [NUC1_YEAST]	Mitochondrion	mitochondria	mitochondria	mitochondria
P09440	C-1-tetrahydrofolate synthase, mitochondrial OS=Saccharomyces cerevisiae (strain ATCC 204508 / S288c) GN=MIS1 PE=1 SV=1 - [C1TM_YEAST]	Mitochondrion	mitochondria	mitochondria	mitochondria
P09624	Dihydrolipoyl dehydrogenase, mitochondrial OS=Saccharomyces cerevisiae (strain ATCC 204508 / S288c) GN=LPD1 PE=1 SV=1 - [DLDH_YEAST]	Mitochondrion	mitochondria	mitochondria	mitochondria
P10174	Cytochrome c oxidase subunit 7 OS=Saccharomyces cerevisiae (strain ATCC 204508 / S288c) GN=COX7 PE=1 SV=3 - [COX7_YEAST]	Mitochondrion	mitochondria	mitochondria	mitochondria
P12695	Dihydrolipoyllysine-residue acetyltransferase component of pyruvate dehydrogenase complex, mitochondrial OS=Saccharomyces cerevisiae (strain ATCC 204508 / S288c) GN=LAT1 PE=1 SV=1 - [ODP2_YEAST]	Mitochondrion	mitochondria	mitochondria	mitochondria
P15424	ATP-dependent RNA helicase MSS116, mitochondrial OS=Saccharomyces cerevisiae (strain ATCC 204508 / S288c) GN=MSS116 PE=1 SV=1 - [MS116_YEAST]	Mitochondrion	mitochondria	mitochondria	mitochondria
P16622	Ferrochelatase, mitochondrial OS=Saccharomyces cerevisiae (strain ATCC 204508 / S288c) GN=HEM15 PE=1 SV=1 - [HEMH_YEAST]	Mitochondrion	mitochondria	mitochondria	mitochondria
P17505	Malate dehydrogenase, mitochondrial OS=Saccharomyces cerevisiae (strain ATCC 204508 / S288c) GN=MDH1 PE=1 SV=2 - [MDHM_YEAST]	Mitochondrion	mitochondria	mitochondria	mitochondria
P18544	Acetylornithine aminotransferase, mitochondrial OS=Saccharomyces cerevisiae (strain ATCC 204508 / S288c) GN=ARG8 PE=1 SV=1 - [ARGD_YEAST]	Mitochondrion	mitochondria	mitochondria	mitochondria
P18900	Hexaprenyl pyrophosphate synthase, mitochondrial OS=Saccharomyces cerevisiae (strain ATCC 204508 / S288c) GN=COQ1 PE=1 SV=1 - [COQ1_YEAST]	Mitochondrion	mitochondria	mitochondria	mitochondria
P19262	Dihydrolipoyllysine-residue succinyltransferase component of 2-oxoglutarate dehydrogenase complex, mitochondrial OS=Saccharomyces cerevisiae (strain ATCC 204508 / S288c) GN=KGD2 PE=1 SV=2 - [ODO2_YEAST]	Mitochondrion	mitochondria	mitochondria	mitochondria
P21560	Protein CBP3, mitochondrial OS=Saccharomyces cerevisiae (strain ATCC 204508 / S288c) GN=CBP3 PE=1 SV=1 - [CBP3_YEAST]	Mitochondrion	mitochondria	mitochondria	mitochondria
P21801	Succinate dehydrogenase [ubiquinone] iron-sulfur subunit, mitochondrial OS=Saccharomyces cerevisiae (strain ATCC 204508 / S288c) GN=SDH2 PE=1 SV=1 - [SDHB_YEAST]	Mitochondrion	mitochondria	mitochondria	mitochondria
P21954	Isocitrate dehydrogenase [NADP], mitochondrial OS=Saccharomyces cerevisiae (strain ATCC 204508 / S288c) GN=IDP1 PE=1 SV=1 - [IDHP_YEAST]	Mitochondrion	mitochondria	mitochondria	mitochondria
P23180	Probable oxidoreductase AIM17 OS=Saccharomyces cerevisiae (strain ATCC 204508 / S288c) GN=AIM17 PE=1 SV=2 - [AIM17_YEAST]	Mitochondrion	mitochondria	mitochondria	mitochondria
P23641	Mitochondrial phosphate carrier protein OS=Saccharomyces cerevisiae (strain ATCC 204508 / S288c) GN=MIR1 PE=1 SV=1 - [MPCP_YEAST]	Mitochondrion	mitochondria	mitochondria	mitochondria
P25372	Thioredoxin-3, mitochondrial OS=Saccharomyces cerevisiae (strain ATCC 204508 / S288c) GN=TRX3 PE=1 SV=1 - [TRX3_YEAST]	Mitochondrion	mitochondria	mitochondria	mitochondria
P25374	Cysteine desulfurase, mitochondrial OS=Saccharomyces cerevisiae (strain ATCC 204508 / S288c) GN=NFS1 PE=1 SV=2 - [NFS1_YEAST]	Mitochondrion	mitochondria	mitochondria	mitochondria
P25573	Mitochondrial inner membrane i-AAA protease supercomplex subunit MGR1 OS=Saccharomyces cerevisiae (strain ATCC 204508 / S288c) GN=MGR1 PE=1 SV=1 - [MGR1_YEAST]	Mitochondrion	mitochondria	mitochondria	mitochondria
P25642	54S ribosomal protein IMG2, mitochondrial OS=Saccharomyces cerevisiae (strain ATCC 204508 / S288c) GN=IMG2 PE=1 SV=2 - [IMG2_YEAST]	Mitochondrion	mitochondria	mitochondria	mitochondria
P27929	37S ribosomal protein NAM9, mitochondrial OS=Saccharomyces cerevisiae (strain ATCC 204508 / S288c) GN=NAM9 PE=1 SV=2 - [NAM9_YEAST]	Mitochondrion	mitochondria	mitochondria	mitochondria
P28241	Isocitrate dehydrogenase [NAD] subunit 2, mitochondrial OS=Saccharomyces cerevisiae (strain ATCC 204508 / S288c) GN=IDH2 PE=1 SV=1 - [IDH2_YEAST]	Mitochondrion	mitochondria	mitochondria	mitochondria
P28834	Isocitrate dehydrogenase [NAD] subunit 1, mitochondrial OS=Saccharomyces cerevisiae (strain ATCC 204508 / S288c) GN=IDH1 PE=1 SV=2 - [IDH1_YEAST]	Mitochondrion	mitochondria	mitochondria	mitochondria
P30902	ATP synthase subunit d, mitochondrial OS=Saccharomyces cerevisiae (strain ATCC 204508 / S288c) GN=ATP7 PE=1 SV=2 - [ATP7_YEAST]	Mitochondrion	mitochondria	mitochondria	mitochondria
P32191	Glycerol-3-phosphate dehydrogenase, mitochondrial OS=Saccharomyces cerevisiae (strain ATCC 204508 / S288c) GN=GUT2 PE=1 SV=2 - [GPDM_YEAST]	Mitochondrion	mitochondria	mitochondria	mitochondria
P32316	Acetyl-CoA hydrolase OS=Saccharomyces cerevisiae (strain ATCC 204508 / S288c) GN=ACH1 PE=1 SV=2 - [ACH1_YEAST]	Mitochondrion	mitochondria	mitochondria	mitochondria
P32331	Carrier protein YMC1, mitochondrial OS=Saccharomyces cerevisiae (strain ATCC 204508 / S288c) GN=YMC1 PE=1 SV=2 - [YMC1_YEAST]	Mitochondrion	mitochondria	mitochondria	mitochondria
P32335	Protein MSS51, mitochondrial OS=Saccharomyces cerevisiae (strain ATCC 204508 / S288c) GN=MSS51 PE=1 SV=2 - [MSS51_YEAST]	Mitochondrion	mitochondria	mitochondria	mitochondria
P32378	4-hydroxybenzoate polyprenyltransferase, mitochondrial OS=Saccharomyces cerevisiae (strain ATCC 204508 / S288c) GN=COQ2 PE=3 SV=1 - [COQ2_YEAST]	Mitochondrion	mitochondria	mitochondria	mitochondria
P32445	Single-stranded DNA-binding protein RIM1, mitochondrial OS=Saccharomyces cerevisiae (strain ATCC 204508 / S288c) GN=RIM1 PE=1 SV=1 - [RIM1_YEAST]	Mitochondrion	mitochondria	mitochondria	mitochondria
P32451	Biotin synthase, mitochondrial OS=Saccharomyces cerevisiae (strain ATCC 204508 / S288c) GN=BIO2 PE=1 SV=2 - [BIOB_YEAST]	Mitochondrion	mitochondria	mitochondria	mitochondria
P32463	Acyl carrier protein, mitochondrial OS=Saccharomyces cerevisiae (strain ATCC 204508 / S288c) GN=ACP1 PE=1 SV=1 - [ACPM_YEAST]	Mitochondrion	mitochondria	mitochondria	mitochondria
P32787	Mitochondrial genome maintenance protein MGM101 OS=Saccharomyces cerevisiae (strain ATCC 204508 / S288c) GN=MGM101 PE=1 SV=1 - [MG101_YEAST]	Mitochondrion	mitochondria	mitochondria	mitochondria
P32795	Mitochondrial inner membrane i-AAA protease supercomplex subunit YME1 OS=Saccharomyces cerevisiae (strain ATCC 204508 / S288c) GN=YME1 PE=1 SV=1 - [YME1_YEAST]	Mitochondrion	mitochondria	mitochondria	mitochondria
P32860	NifU-like protein, mitochondrial OS=Saccharomyces cerevisiae (strain ATCC 204508 / S288c) GN=NFU1 PE=1 SV=2 - [NFU1_YEAST]	Mitochondrion	mitochondria	mitochondria	mitochondria
P32891	D-lactate dehydrogenase [cytochrome] 1, mitochondrial OS=Saccharomyces cerevisiae (strain ATCC 204508 / S288c) GN=DLD1 PE=1 SV=2 - [DLD1_YEAST]	Mitochondrion	mitochondria	mitochondria	mitochondria
P32897	Mitochondrial import inner membrane translocase subunit TIM23 OS=Saccharomyces cerevisiae (strain ATCC 204508 / S288c) GN=TIM23 PE=1 SV=1 - [TIM23_YEAST]	Mitochondrion	mitochondria	mitochondria	mitochondria
P32898	Mitochondrial presequence protease OS=Saccharomyces cerevisiae (strain ATCC 204508 / S288c) GN=CYM1 PE=1 SV=2 - [CYM1_YEAST]	Mitochondrion	mitochondria	mitochondria	mitochondria
P32902	37S ribosomal protein MRP4, mitochondrial OS=Saccharomyces cerevisiae (strain ATCC 204508 / S288c) GN=MRP4 PE=1 SV=1 - [RT04_YEAST]	Mitochondrion	mitochondria	mitochondria	mitochondria
P33416	Heat shock protein 78, mitochondrial OS=Saccharomyces cerevisiae (strain ATCC 204508 / S288c) GN=HSP78 PE=1 SV=2 - [HSP78_YEAST]	Mitochondrion	mitochondria	mitochondria	mitochondria
P34227	Mitochondrial peroxiredoxin PRX1 OS=Saccharomyces cerevisiae (strain ATCC 204508 / S288c) GN=PRX1 PE=1 SV=1 - [PRX1_YEAST]	Mitochondrion	mitochondria	mitochondria	mitochondria
P35191	DnaJ homolog 1, mitochondrial OS=Saccharomyces cerevisiae (strain ATCC 204508 / S288c) GN=MDJ1 PE=1 SV=1 - [MDJ1_YEAST]	Mitochondrion	mitochondria	mitochondria	mitochondria
P36013	NAD-dependent malic enzyme, mitochondrial OS=Saccharomyces cerevisiae (strain ATCC 204508 / S288c) GN=MAE1 PE=1 SV=1 - [MAOM_YEAST]	Mitochondrion	mitochondria	mitochondria	mitochondria
P36151	Uncharacterized protein YKR070W OS=Saccharomyces cerevisiae (strain ATCC 204508 / S288c) GN=YKR070W PE=1 SV=1 - [YK50_YEAST]	Mitochondrion	mitochondria	mitochondria	mitochondria
P36516	54S ribosomal protein L3, mitochondrial OS=Saccharomyces cerevisiae (strain ATCC 204508 / S288c) GN=MRPL3 PE=1 SV=2 - [RM03_YEAST]	Mitochondrion	mitochondria	mitochondria	mitochondria
P36775	Lon protease homolog, mitochondrial OS=Saccharomyces cerevisiae (strain ATCC 204508 / S288c) GN=PIM1 PE=1 SV=2 - [LONM_YEAST]	Mitochondrion	mitochondria	mitochondria	mitochondria
P37292	Serine hydroxymethyltransferase, mitochondrial OS=Saccharomyces cerevisiae (strain ATCC 204508 / S288c) GN=SHM1 PE=1 SV=2 - [GLYM_YEAST]	Mitochondrion	mitochondria	mitochondria	mitochondria
P38071	Enoyl-[acyl-carrier protein] reductase [NADPH, B-specific], mitochondrial OS=Saccharomyces cerevisiae (strain ATCC 204508 / S288c) GN=ETR1 PE=1 SV=3 - [ETR1_YEAST]	Mitochondrion	mitochondria	mitochondria	mitochondria
P38077	ATP synthase subunit gamma, mitochondrial OS=Saccharomyces cerevisiae (strain ATCC 204508 / S288c) GN=ATP3 PE=1 SV=1 - [ATPG_YEAST]	Mitochondrion	mitochondria	mitochondria	mitochondria
P38152	Tricarboxylate transport protein OS=Saccharomyces cerevisiae (strain ATCC 204508 / S288c) GN=CTP1 PE=2 SV=3 - [TXTP_YEAST]	Mitochondrion	mitochondria	mitochondria	mitochondria
P38323	Mitochondrial clpX-like chaperone MCX1 OS=Saccharomyces cerevisiae (strain ATCC 204508 / S288c) GN=MCX1 PE=1 SV=1 - [MCX1_YEAST]	Mitochondrion	mitochondria	mitochondria	mitochondria
P39006	Phosphatidylserine decarboxylase proenzyme 1, mitochondrial OS=Saccharomyces cerevisiae (strain ATCC 204508 / S288c) GN=PSD1 PE=1 SV=1 - [PSD1_YEAST]	Mitochondrion	mitochondria	mitochondria	mitochondria
P39102	DnaJ protein homolog XDJ1 OS=Saccharomyces cerevisiae (strain ATCC 204508 / S288c) GN=XDJ1 PE=1 SV=2 - [XDJ1_YEAST]	Mitochondrion	mitochondria	mitochondria	mitochondria
P39522	Dihydroxy-acid dehydratase, mitochondrial OS=Saccharomyces cerevisiae (strain ATCC 204508 / S288c) GN=ILV3 PE=1 SV=2 - [ILV3_YEAST]	Mitochondrion	mitochondria	mitochondria	mitochondria
P39525	3-oxoacyl-[acyl-carrier-protein] synthase homolog OS=Saccharomyces cerevisiae (strain ATCC 204508 / S288c) GN=CEM1 PE=1 SV=1 - [CEM1_YEAST]	Mitochondrion	mitochondria	mitochondria	mitochondria
P39533	Homocitrate dehydratase, mitochondrial OS=Saccharomyces cerevisiae (strain ATCC 204508 / S288c) GN=ACO2 PE=1 SV=1 - [ACON2_YEAST]	Mitochondrion	mitochondria	mitochondria	mitochondria
P39726	Glycine cleavage system H protein, mitochondrial OS=Saccharomyces cerevisiae (strain ATCC 204508 / S288c) GN=GCV3 PE=1 SV=3 - [GCSH_YEAST]	Mitochondrion	mitochondria	mitochondria	mitochondria
P40047	Aldehyde dehydrogenase 5, mitochondrial OS=Saccharomyces cerevisiae (strain ATCC 204508 / S288c) GN=ALD5 PE=1 SV=4 - [ALDH5_YEAST]	Mitochondrion	mitochondria	mitochondria	mitochondria
P40086	Cytochrome c oxidase assembly protein COX15 OS=Saccharomyces cerevisiae (strain ATCC 204508 / S288c) GN=COX15 PE=1 SV=1 - [COX15_YEAST]	Mitochondrion	mitochondria	mitochondria	mitochondria
P40098	Uncharacterized mitochondrial membrane protein FMP10 OS=Saccharomyces cerevisiae (strain ATCC 204508 / S288c) GN=FMP10 PE=1 SV=1 - [FMP10_YEAST]	Mitochondrion	mitochondria	mitochondria	mitochondria
P40215	External NADH-ubiquinone oxidoreductase 1, mitochondrial OS=Saccharomyces cerevisiae (strain ATCC 204508 / S288c) GN=NDE1 PE=1 SV=1 - [NDH1_YEAST]	Mitochondrion	mitochondria	mitochondria	mitochondria
P40341	Mitochondrial respiratory chain complexes assembly protein YTA12 OS=Saccharomyces cerevisiae (strain ATCC 204508 / S288c) GN=YTA12 PE=1 SV=2 - [YTA12_YEAST]	Mitochondrion	mitochondria	mitochondria	mitochondria
P40491	ATP synthase assembly factor FMC1, mitochondrial OS=Saccharomyces cerevisiae (strain ATCC 204508 / S288c) GN=FMC1 PE=1 SV=1 - [FMC1_YEAST]	Mitochondrion	mitochondria	mitochondria	mitochondria
P40495	Homoisocitrate dehydrogenase, mitochondrial OS=Saccharomyces cerevisiae (strain ATCC 204508 / S288c) GN=LYS12 PE=1 SV=1 - [LYS12_YEAST]	Mitochondrion	mitochondria	mitochondria	mitochondria
P40961	Prohibitin-1 OS=Saccharomyces cerevisiae (strain ATCC 204508 / S288c) GN=PHB1 PE=1 SV=2 - [PHB1_YEAST]	Mitochondrion	mitochondria	mitochondria	mitochondria
P42940	Probable electron transfer flavoprotein subunit beta OS=Saccharomyces cerevisiae (strain ATCC 204508 / S288c) GN=CIR1 PE=1 SV=1 - [ETFB_YEAST]	Mitochondrion	mitochondria	mitochondria	mitochondria
P42949	Mitochondrial import inner membrane translocase subunit TIM16 OS=Saccharomyces cerevisiae (strain ATCC 204508 / S288c) GN=PAM16 PE=1 SV=1 - [TIM16_YEAST]	Mitochondrion	mitochondria	mitochondria	mitochondria
P46681	D-lactate dehydrogenase [cytochrome] 2, mitochondrial OS=Saccharomyces cerevisiae (strain ATCC 204508 / S288c) GN=DLD2 PE=1 SV=1 - [DLD2_YEAST]	Mitochondrion	mitochondria	mitochondria	mitochondria
P47127	Altered inheritance of mitochondria protein 24, mitochondrial OS=Saccharomyces cerevisiae (strain ATCC 204508 / S288c) GN=AIM24 PE=1 SV=1 - [AIM24_YEAST]	Mitochondrion	mitochondria	mitochondria	mitochondria
P49017	2-methoxy-6-polyprenyl-1,4-benzoquinol methylase, mitochondrial OS=Saccharomyces cerevisiae (strain ATCC 204508 / S288c) GN=COQ5 PE=1 SV=1 - [COQ5_YEAST]	Mitochondrion	mitochondria	technical problem	mitochondria
P49095	Glycine dehydrogenase (decarboxylating), mitochondrial OS=Saccharomyces cerevisiae (strain ATCC 204508 / S288c) GN=GCV2 PE=1 SV=1 - [GCSP_YEAST]	Mitochondrion	mitochondria	mitochondria	mitochondria
P50945	MICOS complex subunit MIC27 OS=Saccharomyces cerevisiae (strain ATCC 204508 / S288c) GN=MIC27 PE=1 SV=1 - [MIC27_YEAST]	Mitochondrion	mitochondria	mitochondria	mitochondria
P53163	54S ribosomal protein L12, mitochondrial OS=Saccharomyces cerevisiae (strain ATCC 204508 / S288c) GN=MNP1 PE=1 SV=1 - [MNP1_YEAST]	Mitochondrion	mitochondria	mitochondria	mitochondria
P53312	Succinyl-CoA ligase [ADP-forming] subunit beta, mitochondrial OS=Saccharomyces cerevisiae (strain ATCC 204508 / S288c) GN=LSC2 PE=1 SV=1 - [SUCB_YEAST]	Mitochondrion	mitochondria	mitochondria	mitochondria
P53598	Succinyl-CoA ligase [ADP-forming] subunit alpha, mitochondrial OS=Saccharomyces cerevisiae (strain ATCC 204508 / S288c) GN=LSC1 PE=1 SV=1 - [SUCA_YEAST]	Mitochondrion	mitochondria	mitochondria	mitochondria
P53875	54S ribosomal protein L19, mitochondrial OS=Saccharomyces cerevisiae (strain ATCC 204508 / S288c) GN=MRPL19 PE=1 SV=1 - [RM19_YEAST]	Mitochondrion	mitochondria	mitochondria	mitochondria
P53889	Uncharacterized mitochondrial hydrolase FMP41 OS=Saccharomyces cerevisiae (strain ATCC 204508 / S288c) GN=FMP41 PE=1 SV=1 - [FMP41_YEAST]	Mitochondrion	mitochondria	mitochondria	mitochondria
P81449	ATP synthase subunit e, mitochondrial OS=Saccharomyces cerevisiae (strain ATCC 204508 / S288c) GN=TIM11 PE=1 SV=2 - [ATPJ_YEAST]	Mitochondrion	mitochondria	mitochondria	mitochondria
P81450	ATP synthase subunit J, mitochondrial OS=Saccharomyces cerevisiae (strain ATCC 204508 / S288c) GN=ATP18 PE=1 SV=1 - [ATP18_YEAST]	Mitochondrion	mitochondria	mitochondria	mitochondria
Q01163	37S ribosomal protein S23, mitochondrial OS=Saccharomyces cerevisiae (strain ATCC 204508 / S288c) GN=RSM23 PE=1 SV=3 - [RT23_YEAST]	Mitochondrion	mitochondria	mitochondria	mitochondria
Q01217	Protein ARG5,6, mitochondrial OS=Saccharomyces cerevisiae (strain ATCC 204508 / S288c) GN=ARG5,6 PE=1 SV=1 - [ARG56_YEAST]	Mitochondrion	mitochondria	mitochondria	mitochondria
Q01802	Aspartate aminotransferase, mitochondrial OS=Saccharomyces cerevisiae (strain ATCC 204508 / S288c) GN=AAT1 PE=1 SV=2 - [AATM_YEAST]	Mitochondrion	mitochondria	mitochondria	mitochondria
Q02486	ARS-binding factor 2, mitochondrial OS=Saccharomyces cerevisiae (strain ATCC 204508 / S288c) GN=ABF2 PE=1 SV=1 - [ABF2_YEAST]	Mitochondrion	mitochondria	mitochondria	mitochondria
Q02776	Mitochondrial import inner membrane translocase subunit TIM50 OS=Saccharomyces cerevisiae (strain ATCC 204508 / S288c) GN=TIM50 PE=1 SV=1 - [TIM50_YEAST]	Mitochondrion	mitochondria	mitochondria	mitochondria
Q02784	Monothiol glutaredoxin-5, mitochondrial OS=Saccharomyces cerevisiae (strain ATCC 204508 / S288c) GN=GRX5 PE=1 SV=1 - [GLRX5_YEAST]	Mitochondrion	mitochondria	mitochondria	mitochondria
Q04013	Citrate/oxoglutarate carrier protein OS=Saccharomyces cerevisiae (strain ATCC 204508 / S288c) GN=YHM2 PE=1 SV=1 - [YHM2_YEAST]	Mitochondrion	mitochondria	mitochondria	mitochondria
Q04472	Mitochondrial inner membrane i-AAA protease supercomplex subunit MGR3 OS=Saccharomyces cerevisiae (strain ATCC 204508 / S288c) GN=MGR3 PE=1 SV=1 - [MGR3_YEAST]	Mitochondrion	mitochondria	mitochondria	mitochondria
Q04728	Arginine biosynthesis bifunctional protein ArgJ, mitochondrial OS=Saccharomyces cerevisiae (strain ATCC 204508 / S288c) GN=ARG7 PE=1 SV=1 - [ARGJ_YEAST]	Mitochondrion	mitochondria	mitochondria	mitochondria
Q05892	Uncharacterized protein YLR290C, mitochondrial OS=Saccharomyces cerevisiae (strain ATCC 204508 / S288c) GN=YLR290C PE=1 SV=1 - [YL290_YEAST]	Mitochondrion	mitochondria	mitochondria	mitochondria
Q05931	Heat shock protein SSQ1, mitochondrial OS=Saccharomyces cerevisiae (strain ATCC 204508 / S288c) GN=SSQ1 PE=1 SV=1 - [HSP7Q_YEAST]	Mitochondrion	mitochondria	mitochondria	mitochondria
Q06405	ATP synthase subunit f, mitochondrial OS=Saccharomyces cerevisiae (strain ATCC 204508 / S288c) GN=ATP17 PE=1 SV=1 - [ATPK_YEAST]	Mitochondrion	mitochondria	mitochondria	mitochondria
Q06493	LETM1 domain-containing protein YLH47, mitochondrial OS=Saccharomyces cerevisiae (strain ATCC 204508 / S288c) GN=YLH47 PE=1 SV=1 - [YLH47_YEAST]	Mitochondrion	mitochondria	mitochondria	mitochondria
Q07540	Frataxin homolog, mitochondrial OS=Saccharomyces cerevisiae (strain ATCC 204508 / S288c) GN=YFH1 PE=1 SV=1 - [FRDA_YEAST]	Mitochondrion	mitochondria	mitochondria	mitochondria
Q08742	Thiosulfate sulfurtransferase RDL2, mitochondrial OS=Saccharomyces cerevisiae (strain ATCC 204508 / S288c) GN=RDL2 PE=1 SV=1 - [RDL2_YEAST]	Mitochondrion	mitochondria	mitochondria	mitochondria
Q12032	Altered inheritance of mitochondria protein 41, mitochondrial OS=Saccharomyces cerevisiae (strain ATCC 204508 / S288c) GN=AIM41 PE=1 SV=1 - [AIM41_YEAST]	Mitochondrion	mitochondria	mitochondria	mitochondria
Q12166	2-isopropylmalate synthase 2, mitochondrial OS=Saccharomyces cerevisiae (strain ATCC 204508 / S288c) GN=LEU9 PE=1 SV=1 - [LEU9_YEAST]	Mitochondrion	mitochondria	mitochondria	mitochondria
Q12233	ATP synthase subunit g, mitochondrial OS=Saccharomyces cerevisiae (strain ATCC 204508 / S288c) GN=ATP20 PE=1 SV=1 - [ATPN_YEAST]	Mitochondrion	mitochondria	mitochondria	mitochondria
Q12480	Probable electron transfer flavoprotein subunit alpha, mitochondrial OS=Saccharomyces cerevisiae (strain ATCC 204508 / S288c) GN=AIM45 PE=1 SV=1 - [ETFA_YEAST]	Mitochondrion	mitochondria	mitochondria	mitochondria
Q6Q560	Protein ISD11 OS=Saccharomyces cerevisiae (strain ATCC 204508 / S288c) GN=ISD11 PE=1 SV=1 - [ISD11_YEAST]	Mitochondrion	mitochondria	mitochondria	mitochondria
P19955	37S ribosomal protein YMR-31, mitochondrial OS=Saccharomyces cerevisiae (strain ATCC 204508 / S288c) GN=YMR31 PE=1 SV=1 - [RT31_YEAST]	Mitochondrion	below threshold	cytosol	below threshold
P25039	Elongation factor G, mitochondrial OS=Saccharomyces cerevisiae (strain ATCC 204508 / S288c) GN=MEF1 PE=1 SV=2 - [EFGM_YEAST]	Mitochondrion	below threshold	cytosol	below threshold
P38891	Branched-chain-amino-acid aminotransferase, mitochondrial OS=Saccharomyces cerevisiae (strain ATCC 204508 / S288c) GN=BAT1 PE=1 SV=1 - [BCA1_YEAST]	Mitochondrion	below threshold	cytosol	below threshold
P40185	Protein MMF1, mitochondrial OS=Saccharomyces cerevisiae (strain ATCC 204508 / S288c) GN=MMF1 PE=1 SV=1 - [MMF1_YEAST]	Mitochondrion	below threshold	cytosol	below threshold
P00447	Superoxide dismutase [Mn], mitochondrial OS=Saccharomyces cerevisiae (strain ATCC 204508 / S288c) GN=SOD2 PE=1 SV=1 - [SODM_YEAST]	Mitochondrion	below threshold	below threshold	cytosol
P38797	Protein phosphatase 2C homolog 7, mitochondrial OS=Saccharomyces cerevisiae (strain ATCC 204508 / S288c) GN=PTC7 PE=1 SV=2 - [PP2C7_YEAST]	Mitochondrion	cytosol	cytosol	below threshold
P38523	GrpE protein homolog, mitochondrial OS=Saccharomyces cerevisiae (strain ATCC 204508 / S288c) GN=MGE1 PE=1 SV=1 - [GRPE_YEAST]	Mitochondrion	cytosol	cytosol	cytosol
P53299	Mitochondrial import inner membrane translocase subunit TIM13 OS=Saccharomyces cerevisiae (strain ATCC 204508 / S288c) GN=TIM13 PE=1 SV=1 - [TIM13_YEAST]	Mitochondrion	cytosol	cytosol	cytosol
Q01519	Cytochrome c oxidase subunit 6B OS=Saccharomyces cerevisiae (strain ATCC 204508 / S288c) GN=COX12 PE=1 SV=2 - [COX12_YEAST]	Mitochondrion	cytosol	cytosol	cytosol
Q03667	Mitochondrial intermembrane space cysteine motif-containing protein MIX17 OS=Saccharomyces cerevisiae (strain ATCC 204508 / S288c) GN=MIX17 PE=1 SV=1 - [MIX17_YEAST]	Mitochondrion	cytosol	cytosol	cytosol
P09457	ATP synthase subunit 5, mitochondrial OS=Saccharomyces cerevisiae (strain ATCC 204508 / S288c) GN=ATP5 PE=1 SV=1 - [ATPO_YEAST]	Mitochondrion	punctate	punctate	punctate
P16387	Pyruvate dehydrogenase E1 component subunit alpha, mitochondrial OS=Saccharomyces cerevisiae (strain ATCC 204508 / S288c) GN=PDA1 PE=1 SV=2 - [ODPA_YEAST]	Mitochondrion	punctate	punctate	punctate
P19414	Aconitate hydratase, mitochondrial OS=Saccharomyces cerevisiae (strain ATCC 204508 / S288c) GN=ACO1 PE=1 SV=2 - [ACON_YEAST]	Mitochondrion	punctate	punctate	punctate
O60200	Mitochondrial distribution and morphology protein 35 OS=Saccharomyces cerevisiae (strain ATCC 204508 / S288c) GN=MDM35 PE=1 SV=3 - [MDM35_YEAST]	Mitochondrion	below threshold	below threshold	below threshold
P00425	Cytochrome c oxidase polypeptide 5B, mitochondrial OS=Saccharomyces cerevisiae (strain ATCC 204508 / S288c) GN=COX5B PE=1 SV=3 - [COX5B_YEAST]	Mitochondrion	below threshold	below threshold	below threshold
P04037	Cytochrome c oxidase subunit 4, mitochondrial OS=Saccharomyces cerevisiae (strain ATCC 204508 / S288c) GN=COX4 PE=1 SV=1 - [COX4_YEAST]	Mitochondrion	below threshold	below threshold	below threshold
P08525	Cytochrome b-c1 complex subunit 8 OS=Saccharomyces cerevisiae (strain ATCC 204508 / S288c) GN=QCR8 PE=1 SV=2 - [QCR8_YEAST]	Mitochondrion	below threshold	below threshold	below threshold
P09950	5-aminolevulinate synthase, mitochondrial OS=Saccharomyces cerevisiae (strain ATCC 204508 / S288c) GN=HEM1 PE=1 SV=1 - [HEM1_YEAST]	Mitochondrion	below threshold	below threshold	below threshold
P0CS90	Heat shock protein SSC1, mitochondrial OS=Saccharomyces cerevisiae (strain ATCC 204508 / S288c) GN=SSC1 PE=1 SV=1 - [HSP77_YEAST]	Mitochondrion	below threshold	below threshold	below threshold
P16451	Pyruvate dehydrogenase complex protein X component, mitochondrial OS=Saccharomyces cerevisiae (strain ATCC 204508 / S288c) GN=PDX1 PE=1 SV=1 - [ODPX_YEAST]	Mitochondrion	below threshold	below threshold	below threshold
P16547	Mitochondrial outer membrane protein OM45 OS=Saccharomyces cerevisiae (strain ATCC 204508 / S288c) GN=OM45 PE=1 SV=2 - [OM45_YEAST]	Mitochondrion	below threshold	below threshold	below threshold
P18239	ADP,ATP carrier protein 2 OS=Saccharomyces cerevisiae (strain ATCC 204508 / S288c) GN=PET9 PE=1 SV=2 - [ADT2_YEAST]	Mitochondrion	below threshold	below threshold	below threshold
P20967	2-oxoglutarate dehydrogenase, mitochondrial OS=Saccharomyces cerevisiae (strain ATCC 204508 / S288c) GN=KGD1 PE=1 SV=2 - [ODO1_YEAST]	Mitochondrion	below threshold	below threshold	below threshold
P21306	ATP synthase subunit epsilon, mitochondrial OS=Saccharomyces cerevisiae (strain ATCC 204508 / S288c) GN=ATP15 PE=1 SV=2 - [ATP5E_YEAST]	Mitochondrion	below threshold	below threshold	below threshold
P32340	Rotenone-insensitive NADH-ubiquinone oxidoreductase, mitochondrial OS=Saccharomyces cerevisiae (strain ATCC 204508 / S288c) GN=NDI1 PE=1 SV=1 - [NDI1_YEAST]	Mitochondrion	below threshold	below threshold	below threshold
P32473	Pyruvate dehydrogenase E1 component subunit beta, mitochondrial OS=Saccharomyces cerevisiae (strain ATCC 204508 / S288c) GN=PDB1 PE=1 SV=2 - [ODPB_YEAST]	Mitochondrion	below threshold	below threshold	below threshold
P32792	UPF0744 protein YSC83 OS=Saccharomyces cerevisiae (strain ATCC 204508 / S288c) GN=YSC83 PE=1 SV=1 - [YHH7_YEAST]	Mitochondrion	below threshold	below threshold	below threshold
P33421	Succinate dehydrogenase [ubiquinone] cytochrome b subunit, mitochondrial OS=Saccharomyces cerevisiae (strain ATCC 204508 / S288c) GN=SDH3 PE=1 SV=1 - [SDH3_YEAST]	Mitochondrion	below threshold	below threshold	below threshold
P35180	Mitochondrial import receptor subunit TOM20 OS=Saccharomyces cerevisiae (strain ATCC 204508 / S288c) GN=TOM20 PE=1 SV=1 - [TOM20_YEAST]	Mitochondrion	below threshold	below threshold	below threshold
P36046	Mitochondrial intermembrane space import and assembly protein 40 OS=Saccharomyces cerevisiae (strain ATCC 204508 / S288c) GN=MIA40 PE=1 SV=2 - [MIA40_YEAST]	Mitochondrion	below threshold	below threshold	below threshold
P36112	MICOS complex subunit MIC60 OS=Saccharomyces cerevisiae (strain ATCC 204508 / S288c) GN=MIC60 PE=1 SV=1 - [MIC60_YEAST]	Mitochondrion	below threshold	below threshold	below threshold
P38988	Mitochondrial GTP/GDP carrier protein 1 OS=Saccharomyces cerevisiae (strain ATCC 204508 / S288c) GN=GGC1 PE=1 SV=1 - [GGC1_YEAST]	Mitochondrion	below threshold	below threshold	below threshold
P40053	Altered inheritance of mitochondria protein 9, mitochondrial OS=Saccharomyces cerevisiae (strain ATCC 204508 / S288c) GN=AIM9 PE=1 SV=1 - [AIM9_YEAST]	Mitochondrion	below threshold	below threshold	below threshold
P40452	Cytochrome c oxidase assembly factor 1 OS=Saccharomyces cerevisiae (strain ATCC 204508 / S288c) GN=COA1 PE=1 SV=1 - [COA1_YEAST]	Mitochondrion	below threshold	below threshold	below threshold
P40513	Mitochondrial acidic protein MAM33 OS=Saccharomyces cerevisiae (strain ATCC 204508 / S288c) GN=MAM33 PE=1 SV=1 - [MAM33_YEAST]	Mitochondrion	below threshold	below threshold	below threshold
P46367	Potassium-activated aldehyde dehydrogenase, mitochondrial OS=Saccharomyces cerevisiae (strain ATCC 204508 / S288c) GN=ALD4 PE=1 SV=2 - [ALDH4_YEAST]	Mitochondrion	below threshold	below threshold	below threshold
P52893	Probable alanine aminotransferase, mitochondrial OS=Saccharomyces cerevisiae (strain ATCC 204508 / S288c) GN=ALT1 PE=1 SV=1 - [ALAM_YEAST]	Mitochondrion	below threshold	below threshold	below threshold
P53220	Mitochondrial import inner membrane translocase subunit TIM21 OS=Saccharomyces cerevisiae (strain ATCC 204508 / S288c) GN=TIM21 PE=1 SV=1 - [TIM21_YEAST]	Mitochondrion	below threshold	below threshold	below threshold
P87108	Mitochondrial import inner membrane translocase subunit TIM10 OS=Saccharomyces cerevisiae (strain ATCC 204508 / S288c) GN=TIM10 PE=1 SV=1 - [TIM10_YEAST]	Mitochondrion	below threshold	below threshold	below threshold
Q01852	Mitochondrial import inner membrane translocase subunit TIM44 OS=Saccharomyces cerevisiae (strain ATCC 204508 / S288c) GN=TIM44 PE=1 SV=1 - [TIM44_YEAST]	Mitochondrion	below threshold	below threshold	below threshold
Q03430	37S ribosomal protein RSM28, mitochondrial OS=Saccharomyces cerevisiae (strain ATCC 204508 / S288c) GN=RSM28 PE=1 SV=2 - [RSM28_YEAST]	Mitochondrion	below threshold	below threshold	below threshold
Q04935	Cytochrome c oxidase protein 20, mitochondrial OS=Saccharomyces cerevisiae (strain ATCC 204508 / S288c) GN=COX20 PE=1 SV=1 - [COX20_YEAST]	Mitochondrion	below threshold	below threshold	below threshold
Q07914	Mitochondrial import inner membrane translocase subunit TIM14 OS=Saccharomyces cerevisiae (strain ATCC 204508 / S288c) GN=PAM18 PE=1 SV=1 - [TIM14_YEAST]	Mitochondrion	below threshold	below threshold	below threshold
Q08179	Mitochondrial distribution and morphology protein 38 OS=Saccharomyces cerevisiae (strain ATCC 204508 / S288c) GN=MDM38 PE=1 SV=1 - [MDM38_YEAST]	Mitochondrion	below threshold	below threshold	below threshold
Q12029	Probable mitochondrial transport protein FSF1 OS=Saccharomyces cerevisiae (strain ATCC 204508 / S288c) GN=FSF1 PE=1 SV=1 - [FSF1_YEAST]	Mitochondrion	below threshold	below threshold	below threshold
Q12165	ATP synthase subunit delta, mitochondrial OS=Saccharomyces cerevisiae (strain ATCC 204508 / S288c) GN=ATP16 PE=1 SV=1 - [ATPD_YEAST]	Mitochondrion	below threshold	below threshold	below threshold
Q3E846	Cytochrome c oxidase assembly factor 6 OS=Saccharomyces cerevisiae (strain ATCC 204508 / S288c) GN=coa6 PE=1 SV=1 - [COA6_YEAST]	Mitochondrion	below threshold	below threshold	below threshold
A5Z2X5	UPF0495 protein YPR010C-A OS=Saccharomyces cerevisiae (strain ATCC 204508 / S288c) GN=YPR010C-A PE=3 SV=1 - [YP010_YEAST]	Mitochondrion	NA	NA	NA
O74700	Mitochondrial import inner membrane translocase subunit TIM9 OS=Saccharomyces cerevisiae (strain ATCC 204508 / S288c) GN=TIM9 PE=1 SV=1 - [TIM9_YEAST]	Mitochondrion	NA	NA	NA
P00044	Cytochrome c iso-1 OS=Saccharomyces cerevisiae (strain ATCC 204508 / S288c) GN=CYC1 PE=1 SV=2 - [CYC1_YEAST]	Mitochondrion	NA	NA	NA
P00401	Cytochrome c oxidase subunit 1 OS=Saccharomyces cerevisiae (strain ATCC 204508 / S288c) GN=COX1 PE=1 SV=2 - [COX1_YEAST]	Mitochondrion	NA	NA	NA
P00410	Cytochrome c oxidase subunit 2 OS=Saccharomyces cerevisiae (strain ATCC 204508 / S288c) GN=COX2 PE=1 SV=1 - [COX2_YEAST]	Mitochondrion	NA	NA	NA
P00890	Citrate synthase, mitochondrial OS=Saccharomyces cerevisiae (strain ATCC 204508 / S288c) GN=CIT1 PE=1 SV=2 - [CISY1_YEAST]	Mitochondrion	NA	NA	NA
P00927	Threonine dehydratase, mitochondrial OS=Saccharomyces cerevisiae (strain ATCC 204508 / S288c) GN=ILV1 PE=1 SV=2 - [THDH_YEAST]	Mitochondrion	NA	NA	NA
P05626	ATP synthase subunit 4, mitochondrial OS=Saccharomyces cerevisiae (strain ATCC 204508 / S288c) GN=ATP4 PE=1 SV=2 - [ATPF_YEAST]	Mitochondrion	NA	NA	NA
P06168	Ketol-acid reductoisomerase, mitochondrial OS=Saccharomyces cerevisiae (strain ATCC 204508 / S288c) GN=ILV5 PE=1 SV=1 - [ILV5_YEAST]	Mitochondrion	NA	NA	NA
P07255	Cytochrome c oxidase subunit 7A OS=Saccharomyces cerevisiae (strain ATCC 204508 / S288c) GN=COX9 PE=1 SV=2 - [COX9_YEAST]	Mitochondrion	NA	NA	NA
P07342	Acetolactate synthase catalytic subunit, mitochondrial OS=Saccharomyces cerevisiae (strain ATCC 204508 / S288c) GN=ILV2 PE=1 SV=1 - [ILVB_YEAST]	Mitochondrion	NA	NA	NA
P08067	Cytochrome b-c1 complex subunit Rieske, mitochondrial OS=Saccharomyces cerevisiae (strain ATCC 204508 / S288c) GN=RIP1 PE=1 SV=1 - [UCRI_YEAST]	Mitochondrion	NA	NA	NA
P10507	Mitochondrial-processing peptidase subunit beta OS=Saccharomyces cerevisiae (strain ATCC 204508 / S288c) GN=MAS1 PE=1 SV=1 - [MPPB_YEAST]	Mitochondrion	NA	NA	NA
P19882	Heat shock protein 60, mitochondrial OS=Saccharomyces cerevisiae (strain ATCC 204508 / S288c) GN=HSP60 PE=1 SV=1 - [HSP60_YEAST]	Mitochondrion	NA	NA	NA
P23644	Mitochondrial import receptor subunit TOM40 OS=Saccharomyces cerevisiae (strain ATCC 204508 / S288c) GN=TOM40 PE=1 SV=1 - [TOM40_YEAST]	Mitochondrion	NA	NA	NA
P25605	Acetolactate synthase small subunit, mitochondrial OS=Saccharomyces cerevisiae (strain ATCC 204508 / S288c) GN=ILV6 PE=1 SV=2 - [ILV6_YEAST]	Mitochondrion	NA	NA	NA
P25719	Peptidyl-prolyl cis-trans isomerase C, mitochondrial OS=Saccharomyces cerevisiae (strain ATCC 204508 / S288c) GN=CPR3 PE=1 SV=1 - [CYPC_YEAST]	Mitochondrion	NA	NA	NA
P36528	54S ribosomal protein L17, mitochondrial OS=Saccharomyces cerevisiae (strain ATCC 204508 / S288c) GN=MRPL17 PE=1 SV=2 - [RM17_YEAST]	Mitochondrion	NA	NA	NA
P38910	10 kDa heat shock protein, mitochondrial OS=Saccharomyces cerevisiae (strain ATCC 204508 / S288c) GN=HSP10 PE=1 SV=1 - [CH10_YEAST]	Mitochondrion	NA	NA	NA
P43594	MICOS complex subunit MIC19 OS=Saccharomyces cerevisiae (strain ATCC 204508 / S288c) GN=MIC19 PE=1 SV=1 - [MIC19_YEAST]	Mitochondrion	NA	NA	NA
P48015	Aminomethyltransferase, mitochondrial OS=Saccharomyces cerevisiae (strain ATCC 204508 / S288c) GN=GCV1 PE=1 SV=2 - [GCST_YEAST]	Mitochondrion	NA	NA	NA
P49334	Mitochondrial import receptor subunit TOM22 OS=Saccharomyces cerevisiae (strain ATCC 204508 / S288c) GN=TOM22 PE=1 SV=3 - [TOM22_YEAST]	Mitochondrion	NA	NA	NA
P49367	Homoaconitase, mitochondrial OS=Saccharomyces cerevisiae (strain ATCC 204508 / S288c) GN=LYS4 PE=1 SV=1 - [LYS4_YEAST]	Mitochondrion	NA	NA	NA
P50085	Prohibitin-2 OS=Saccharomyces cerevisiae (strain ATCC 204508 / S288c) GN=PHB2 PE=1 SV=2 - [PHB2_YEAST]	Mitochondrion	NA	NA	NA
P53969	Sorting assembly machinery 50 kDa subunit OS=Saccharomyces cerevisiae (strain ATCC 204508 / S288c) GN=SAM50 PE=1 SV=1 - [SAM50_YEAST]	Mitochondrion	NA	NA	NA
Q00711	Succinate dehydrogenase [ubiquinone] flavoprotein subunit, mitochondrial OS=Saccharomyces cerevisiae (strain ATCC 204508 / S288c) GN=SDH1 PE=1 SV=1 - [SDHA_YEAST]	Mitochondrion	NA	NA	NA
Q03327	Mitochondrial fusion and transport protein UGO1 OS=Saccharomyces cerevisiae (strain ATCC 204508 / S288c) GN=UGO1 PE=1 SV=3 - [UGO1_YEAST]	Mitochondrion	NA	NA	NA
Q08822	Probable electron transfer flavoprotein-ubiquinone oxidoreductase, mitochondrial OS=Saccharomyces cerevisiae (strain ATCC 204508 / S288c) GN=CIR2 PE=1 SV=1 - [ETFD_YEAST]	Mitochondrion	NA	NA	NA
Q3E824	Uncharacterized protein YOR020W-A OS=Saccharomyces cerevisiae (strain ATCC 204508 / S288c) GN=YOR020W-A PE=4 SV=1 - [YO020_YEAST]	Mitochondrion	NA	NA	NA
Q96VH5	MICOS complex subunit MIC10 OS=Saccharomyces cerevisiae (strain ATCC 204508 / S288c) GN=MIC10 PE=1 SV=1 - [MIC10_YEAST]	Mitochondrion	NA	NA	NA
Q99297	Mitochondrial 2-oxodicarboxylate carrier 2 OS=Saccharomyces cerevisiae (strain ATCC 204508 / S288c) GN=ODC2 PE=1 SV=1 - [ODC2_YEAST]	Mitochondrion	NA	NA	NA

[truncated: 5 more sheets: Histone, Cytosol, hyperLOPITunderThresholdInAll3, NotInOneOrOtherStudy, LocalisationInBrekerNotLOPIT]
